# Supplementary material for: Spatial transcriptome reveals histology-correlated immune signature learnt by deep learning attention mechanism on H&E-stained images for ovarian cancer prognosis
Source: J Transl Med. 2025 Jan 24;23:113. doi: 10.1186/s12967-024-06007-8 (PMC11761186; doi:10.1186/s12967-024-06007-8)
Supplement: Supplementary file 2 — Additional file 2. Table S1. TCGA images metadata for the 5-fold cross-validation process, training, and testing [file 12967_2024_6007_MOESM2_ESM.xlsx]

## Sheet: training_fold_0
Table S1. TCGA images metadata for the 5-fold cross-validation process, training, and testing.
id	filename	md5	size	state	case.id	Study ID	OS_STATUS	OS_MONTHS	y
d0417312-e803-4748-9b35-0137f904ef28	TCGA-24-1551-01A-01-BS1.41335e52-92cb-47c1-b5d6-cfaf07041b09.svs	333f3b58d9b39ea4443c0395cbd54bfe	119708583	validated	TCGA-24-1551	ov_tcga	1	51.87	1
9f9d8f37-855c-4878-a7f2-3dec6055dffd	TCGA-23-1124-01A-01-BS1.bce719cf-462c-418c-8646-c52770efe5e0.svs	55bf4fc571b16570c80d6d0291af2cc8	205522237	validated	TCGA-23-1124	ov_tcga	1	58.08	1
07f2509c-7db2-4057-98b7-2ee081c7179b	TCGA-04-1530-01A-01-BS1.8cb941db-9ee8-49cc-b0c2-211af61b347e.svs	c07a7e30bdb58bb2f9f9c39c7eda7854	97624299	validated	TCGA-04-1530	ov_tcga	1	118.99	1
3a9d82e5-4581-4ca3-b04f-694cf666a3de	TCGA-25-2399-01A-01-BS1.55932ba7-125d-49c0-bb6d-b1c4b9d2622f.svs	3e757d7e4b9acc08e4124a2b15faacf9	136658763	validated	TCGA-25-2399	ov_tcga	1	19.97	0
f7b222ab-93e7-407b-9f60-b4f305b74b1e	TCGA-24-1431-01A-01-TS1.56af0d60-12ff-42cd-bf25-1a6e1282bf6e.svs	9ec320cd20daa272b72558a83713a127	317511683	validated	TCGA-24-1431	ov_tcga	1	18.63	0
d1c2a221-ea41-4ec9-ba49-d504bf0f6f9e	TCGA-24-1923-01A-01-TS1.efa7fe61-eeee-4f33-a76e-def9e1e4347b.svs	82ec62db31968e5efa1ca98e5e6d9c96	218394369	validated	TCGA-24-1923	ov_tcga	1	22.67	0
12b94893-0c56-4c79-b184-0b85f449f130	TCGA-13-0912-01A-01-TS1.736e083a-e666-4cd2-a6ea-81488dee1f63.svs	2719bcd6d4f6f6463363f65ea62452a0	179524385	validated	TCGA-13-0912	ov_tcga	1	37.61	1
e514cf6f-d0d7-4db7-b1b9-debb8e12aecb	TCGA-24-0975-01A-01-BS1.d32e86c9-9517-4e76-8e5c-d0022828bbdd.svs	2ef8ec3f9624ce86e18685030819fb27	175005563	validated	TCGA-24-0975	ov_tcga	1	21.78	0
f11060e6-8fd1-4b72-a546-e4d4d2718547	TCGA-24-2261-01A-01-TS1.be1df9a9-9cb9-43e5-a447-56368f965041.svs	3a7b18d9b4125f22028de2ae34efa38c	257226819	validated	TCGA-24-2261	ov_tcga	1	0.79	0
d11e29af-366c-48a0-9975-4edf990d6f2d	TCGA-13-1511-01A-01-TS1.4fb08454-15fa-40f8-9d21-d7b75fa68fbe.svs	2d1836d41101da51d9340bbfd2ecc41a	577843009	validated	TCGA-13-1511	ov_tcga	1	54.2	1
99bd6284-e11e-4386-a9ce-806163e44c9f	TCGA-13-0802-01A-01-BS1.e7173ab7-2672-4b28-be8e-5f4407df6de6.svs	9aca80b801c0e965d313330dcd349ad8	192189081	validated	TCGA-13-0802	ov_tcga	1	50.99	1
7e43eff3-327b-4258-9c22-97e5a05430ca	TCGA-04-1536-11A-01-TS1.0a362bbd-1f22-499a-b95b-4e35a9cccc8f.svs	5afcbadf9a60eba46f3874747a6850b7	89613505	validated	TCGA-04-1536	ov_tcga	1	29.07	0
707a4b6f-9706-4eed-b17c-61510a72bf54	TCGA-23-1117-01A-02-BS2.3fdc6214-2606-447c-b91d-f00036594866.svs	f1ed29b7a807a70566bdd41a92a12e67	130555741	validated	TCGA-23-1117	ov_tcga	1	33.28	0
b2ab1950-506e-40f2-86a4-7231052f7b67	TCGA-25-1319-01A-01-TS1.4d68fbd5-1e16-4050-aeae-c6ca6c0a34f6.svs	a2839cb0a19a3a59e923828e68328f8f	363009367	validated	TCGA-25-1319	ov_tcga	1	64.95	1
cece1e67-06de-406c-be97-eeb967405edb	TCGA-24-2271-01A-01-BS1.bed2de0b-65ae-49a2-8fc6-a1ad85be2972.svs	45c2a53c6796dd2cc6be5221c65b4c2a	126641871	validated	TCGA-24-2271	ov_tcga	1	31.6	0
46526b73-ba6f-4902-b545-6a2f629a452b	TCGA-04-1638-01A-01-BS1.77c11b6c-d934-4d90-8091-759898a577c2.svs	68b4e0a460960c7af144084739cd5dca	115436455	validated	TCGA-04-1638	ov_tcga	1	55.39	1
0f9424b1-0715-47d7-812f-5c11ed4c4002	TCGA-29-1710-01A-01-BS1.3c2c042d-eb31-43f1-96e2-206e9ddd3a64.svs	a3b50e60b85d7f1c7dc759250e785637	333947543	validated	TCGA-29-1710	ov_tcga	1	31.24	0
1eb68219-5563-407d-a185-e7859c565ba1	TCGA-29-1762-01A-01-TS1.30a33cd4-4485-4a15-9eb6-2d2bb79ab844.svs	6e48befbc3a8c479f6676cfb27311eab	145095793	validated	TCGA-29-1762	ov_tcga	1	86.53	1
4b31785a-b972-48d3-8fb1-f55393106067	TCGA-13-1501-01A-01-BS1.8fabb2f9-a340-49c1-ab64-9208a2fe1760.svs	231b3bd46a0fe978c1cfa96cce3cddda	252781307	validated	TCGA-13-1501	ov_tcga	1	43.17	1
23546da3-2a5c-4680-a31c-e6f79c156646	TCGA-04-1644-11A-01-BS1.33c7e0e1-7a2a-4964-835a-ad17c0061da1.svs	b850d9a75c45b9adb5f95c57851bca2e	44517501	validated	TCGA-04-1644	ov_tcga	1	48.85	1
394e8833-ebb0-4ff8-b755-397b772521ae	TCGA-24-2295-01A-01-TS1.69364dba-a012-435b-9111-75be45cbb42c.svs	f3e032140705bddde596609601d37336	56250661	validated	TCGA-24-2295	ov_tcga	1	33.08	0
d02971c7-e1b5-4a8f-a0d1-0d81bf325add	TCGA-24-2026-01A-01-BS1.b2af0e7d-797b-40c0-bd33-71426c55f66f.svs	f3e5ad920eabe9581a34905bc0e69d39	181257927	validated	TCGA-24-2026	ov_tcga	1	34.79	0
ca674757-a366-48da-8e03-367b20731649	TCGA-30-1855-01A-01-BS1.aef422e1-e675-4917-a6a3-0a8aeed50cf2.svs	59795a493e095c0d2da1f65d5f8f5ea2	168300799	validated	TCGA-30-1855	ov_tcga	1	2.46	0
fd6ec7b2-3ed3-41cd-b4ec-cf2656375857	TCGA-57-1583-01A-01-TS1.cef6fee1-8770-4bb4-938d-7f620a481a6a.svs	067171e693b43cd7b340485a0ea8dd92	234428099	validated	TCGA-57-1583	ov_tcga	1	11.37	0
131cc077-16f2-4ecf-b86a-df75ebb0c818	TCGA-13-1817-01A-01-BS1.c86e17e9-0cf6-402b-974d-1f00d6b16a0a.svs	3d4172bf370616be1f8380ee83040aef	241126349	validated	TCGA-13-1817	ov_tcga	1	33.64	0
86ef9ec4-7c89-4a21-a977-d3b70601e33c	TCGA-10-0928-01A-01-BS1.7e1a20f2-31da-4b50-8d26-005e67baa47c.svs	7a5c90ed296f2fc46199f45884326bc2	146225079	validated	TCGA-10-0928	ov_tcga	1	18.5	0
d02cbee9-e80d-4638-9bde-27f4dd1db878	TCGA-24-1852-02A-01-TS1.c73a3b58-6e7e-4949-9a39-77a32e8fcf47.svs	657cd82c492d0fe9382e43582292df16	123160519	validated	TCGA-24-1852	ov_tcga	1	72.31	1
d807ad3a-cf62-402a-8de3-7d15178cf598	TCGA-09-2045-11A-01-BS1.893d9759-2b40-4b68-9e57-2e80dffe9a58.svs	8d6152a33a188202fc7b1b3230c5a04f	57434849	validated	TCGA-09-2045	ov_tcga	1	35.12	0
f2e230c8-38f9-468c-aee4-eb93377f64b3	TCGA-25-2042-01A-01-TS1.a7d0928a-7742-4678-8183-b9f192787900.svs	43d44a3849adc91614d261bee301c2d4	78843537	validated	TCGA-25-2042	ov_tcga	1	13.01	0
745c7947-2b1e-4d6f-997f-6ff0025c0015	TCGA-10-0935-01A-01-BS1.c189cb52-4472-44b6-8c4c-399aa04aecf2.svs	c4b10d5a5063a2a88499b38e59a03021	85066977	validated	TCGA-10-0935	ov_tcga	1	35.41	0
781f9fb2-a124-457d-9eb9-fae0749a07ec	TCGA-59-2350-11A-01-TS1.050ac402-a680-42ae-94b1-d8baca93843c.svs	d6cc7e5d101c1b7e33c9ef72547060e9	81828769	validated	TCGA-59-2350	ov_tcga	1	22.31	0
422a20d6-eabb-48f9-a707-55c2b1c2ca03	TCGA-25-1318-01A-01-BS1.71909c29-59a7-45ec-945b-d7965aeec9a5.svs	dc32c39383fddc81157352b20b91318e	294687277	validated	TCGA-25-1318	ov_tcga	1	34.95	0
336e47ad-f8c8-4825-a3c1-96664bf8db5b	TCGA-13-1511-01A-01-BS1.1db24a7e-5116-4fad-a830-8ffa5736985b.svs	e24dd500e2b8bab2b56e16d303ef1a78	524087739	validated	TCGA-13-1511	ov_tcga	1	54.2	1
66f39f5c-234d-4848-a97c-c97c26454b2f	TCGA-13-1403-01A-01-BS1.ac764ada-e3f7-4b8e-9ba5-6a15e4d53224.svs	f8bf91c4aeb38a9ef9297abbb90a9b58	210742383	validated	TCGA-13-1403	ov_tcga	1	77.04	1
7718cb74-4903-49a8-97fb-4335714f87c1	TCGA-13-0768-01A-01-BS1.a3e6fc49-57bd-4ae6-ab13-bf5e86f13ccf.svs	77ef34547f767a09529e14fa09a74877	71191269	validated	TCGA-13-0768	ov_tcga	1	58.61	1
a2140bde-709a-4f6f-8bdd-9ba011491da2	TCGA-25-1870-01A-01-TS1.e29642cc-97ec-4d8b-b09d-ba85be57dd44.svs	04349e24b8b92b9dcf1e851b343232ab	80928775	validated	TCGA-25-1870	ov_tcga	1	14.95	0
e894320e-b69c-4b28-8926-7df1789e2c12	TCGA-30-1887-01A-01-TS1.fe7e1b16-2b5c-403a-8c8a-884ab9683ded.svs	ededc1bd6139230a75af20ef7d500aeb	76502821	validated	TCGA-30-1887	ov_tcga	1	24.24	0
f2d2434d-68f9-4cc7-8f5d-658ddbfbc58c	TCGA-13-0802-01A-01-TS1.f68ca53f-ee25-4804-be4c-081eee227a92.svs	beaf0c3086cf379062e05e88d0e350ac	424155841	validated	TCGA-13-0802	ov_tcga	1	50.99	1
3158b032-2215-43ea-886c-ff6f6e417b82	TCGA-25-1326-01A-01-TS1.0fbff408-12f4-429e-9d63-c51e858c6971.svs	a11fdad2f1486d61627075e59178bd8d	382175913	validated	TCGA-25-1326	ov_tcga	1	41.03	1
2ae2bbb1-6846-4415-a60a-074f96ca8ad1	TCGA-13-0888-01A-01-TS1.ffd7136c-4224-4e96-b6bd-91271f3be8be.svs	10e134513e18527a33842019f9e336b0	185388049	validated	TCGA-13-0888	ov_tcga	1	92.35	1
51bcb947-6737-42c0-9933-2774f0939dfb	TCGA-13-0758-01A-01-BS1.cbfcbe05-64c9-4ed4-a349-0788bcf843e8.svs	a5773249201ec229158b6cd5563cda58	122539277	validated	TCGA-13-0758	ov_tcga	1	11.37	0
c68ca7d2-0b88-496a-ae18-c344b893f9c4	TCGA-61-2101-01A-01-BS1.ea43cb3b-f8d4-4869-bf64-ce0af7638a57.svs	1a33752ad0e823f803b757ab8d9965e0	271161763	validated	TCGA-61-2101	ov_tcga	1	55.45	1
e9a7531c-733a-4824-a9ad-3806f2f67a18	TCGA-59-2372-01A-01-BS1.c071ae8f-1a61-4e9b-bb18-c5bc3643dc2e.svs	91405e7758c64186a73c018e50715040	109067695	validated	TCGA-59-2372	ov_tcga	1	44.78	1
d1752586-e4e6-4d46-bfaf-a53d9cbd9c73	TCGA-30-1867-01A-01-TS1.d765a6d5-cce5-4218-b21c-7835e7638557.svs	4fc5d73015137522cc16eff6ebec43ee	34161453	validated	TCGA-30-1867	ov_tcga	1	1.22	0
3ea31a58-1c02-4403-8dd1-ff020584e953	TCGA-25-2393-01A-01-BS1.57857d1a-37a7-4981-805a-609817bcbe0e.svs	4c889d763e88be4477695f6caf569e3b	194568285	validated	TCGA-25-2393	ov_tcga	1	38.01	1
9863a488-c054-4fd5-83b2-49ed90669f6e	TCGA-04-1648-11A-01-TS1.f88857d9-9bb6-4c1b-bde0-3b016b18002a.svs	b5d83561febe0085ab831b6382bc74b4	41718531	validated	TCGA-04-1648	ov_tcga	1	28.61	0
b5cd8cae-f1ad-47b8-b4b6-5b8d28cd0fbb	TCGA-30-1866-01A-02-BS2.c7539c9f-48aa-4af8-a182-233f4b6d3068.svs	343c041673f969568fdd04d8a122d5e1	144925423	validated	TCGA-30-1866	ov_tcga	1	36.6	1
72f67848-310f-41de-bb38-de9664705c11	TCGA-61-2095-11A-01-TS1.fd64789b-5cb2-4e23-8a07-558207cc70d4.svs	acb175047f3023830807115ec9da4c4a	42241409	validated	TCGA-61-2095	ov_tcga	1	61.6	1
3b288d96-66fa-4e3e-ad63-ea46d9f65d39	TCGA-23-2081-01A-01-BS1.a28a9267-eff3-4e25-aa28-3397f0b0773c.svs	8472f6b64288154394dddbe9dae2fcda	73688509	validated	TCGA-23-2081	ov_tcga	1	76.94	1
a073de04-40d1-48e5-afc8-1fdb7c950c4c	TCGA-57-1583-01A-01-BS1.77fcc4ab-f8e0-4afd-b935-28aafb05feda.svs	0394cfe7949977a1c409f647fe404832	225290245	validated	TCGA-57-1583	ov_tcga	1	11.37	0
8ba86e4b-afb9-4ff5-b21f-1b9bee1304bc	TCGA-13-0805-01A-01-BS1.05a4c632-54ef-4184-a768-a3c97402256e.svs	da2c5393ec1811168789612229fa989c	127751989	validated	TCGA-13-0805	ov_tcga	1	35.28	0
2696b81b-6f30-4faa-9506-d10b28194b39	TCGA-13-0894-01B-01-TS1.8e814284-4815-4e1b-a811-c2f41aaab591.svs	043c1039e5122ab75f1d6947062f3954	303129639	validated	TCGA-13-0894	ov_tcga	1	49.57	1
b9d29d27-8d3d-456b-bfb1-e0279603bc25	TCGA-13-1506-01A-01-BS1.790a38ba-47d7-4ac4-a25e-50a17f9a2a87.svs	406d0ed5d83eb05a9119372caa5d042d	166013851	validated	TCGA-13-1506	ov_tcga	1	34.13	0
c746e783-4b66-4c2a-8f9e-28f95738ae1b	TCGA-25-1318-01A-01-TS1.328597ad-7246-4ca7-a534-1d265e9c9a59.svs	c9abbe40c378776ede194c4191c51642	312090111	validated	TCGA-25-1318	ov_tcga	1	34.95	0
df646557-6113-4c65-b70e-81659bedddce	TCGA-13-0887-01A-01-BS1.8936aa9f-f77e-419d-ae3f-8b88933225ef.svs	a5c8efd974aa4481d1d80d409da10220	182398071	validated	TCGA-13-0887	ov_tcga	1	66.62	1
0f769f82-5e7c-43f1-bdc0-0b8b4c58c0b6	TCGA-13-0760-01A-01-BS1.47216554-8878-4390-ab9c-497c94fa9e09.svs	7c4375921ab71b97700b05c345eac4c5	147641781	validated	TCGA-13-0760	ov_tcga	1	11.53	0
01a84ba9-d148-4fb5-9758-2188780a6d8a	TCGA-23-1109-01A-01-TS1.97b03fed-53f2-4f0d-92f8-bd428a8727c9.svs	cff9a68a9efd0630d16d8b3c0a79d12b	78817497	validated	TCGA-23-1109	ov_tcga	1	51.31	1
9af42b8f-098d-4df6-bd3c-05840735b9fb	TCGA-25-1627-01A-01-BS1.42532801-bad3-4503-8e89-c92084458b14.svs	df128e6015f60c153e70f761f9266050	295090133	validated	TCGA-25-1627	ov_tcga	1	12.94	0
60411a3d-b6db-4ba6-b8db-7cd27a702ad2	TCGA-25-1328-01A-01-TS1.7302303f-6917-4ca2-9547-8a657c7274e5.svs	e603eef6a2a0938f4935dac09dfba63a	216543203	validated	TCGA-25-1328	ov_tcga	1	66	1
89760700-ff7d-4aaf-a962-3a819b35e620	TCGA-13-0908-01B-01-BS1.c5bc1ddd-1c6c-4ab1-aee0-e0885990e553.svs	4d4ab0ee12ba6485163304aab76b753a	170513471	validated	TCGA-13-0908	ov_tcga	1	60.55	1
f87d79f6-48f1-4058-8dfc-59624a2f7417	TCGA-25-1323-01A-01-BS1.a400c51c-77e2-41e2-be66-b1c4cd67cf7a.svs	54a9e90c67ee0591af9db891f1c66548	640619453	validated	TCGA-25-1323	ov_tcga	1	12.98	0
cd3cf281-f05b-4f5c-88ff-ff057aa08b2f	TCGA-36-2543-01A-01-BS1.1d73b9f0-095a-48de-b81d-1ab80ac6a5ec.svs	cd9d6b4c025bc939ee761ee05823cd8e	148142329	validated	TCGA-36-2543	ov_tcga	1	2.23	0
302c66f8-3787-4351-8b2d-bb23b139e494	TCGA-29-1768-01A-01-BS1.0bd351c0-aed9-4bb2-a773-e56918399ad5.svs	fb96a4658d8bd7a129a89fd602833c6d	134498251	validated	TCGA-29-1768	ov_tcga	1	31.27	0
69b4b393-a8b9-438c-aa1c-ee02bd72badf	TCGA-61-2102-01A-01-BS1.1597b3f0-3481-4fe3-964c-3d54a2db6283.svs	014faccbac48504ffb53dab962312d7c	269213889	validated	TCGA-61-2102	ov_tcga	1	6.47	0
7f5a183a-4773-42e6-aa80-39826db508dd	TCGA-23-1124-01A-01-TS1.048e65b0-5b06-475d-8186-71e43eba8b12.svs	ab0c8df64b4949f153e8999c4c8d4d5f	33655427	validated	TCGA-23-1124	ov_tcga	1	58.08	1
6c5ef0b4-3868-44ed-bdf3-d1069a0d7fa2	TCGA-13-1409-01A-01-TS1.4226415a-3f9d-4a34-b017-1af964c8be5a.svs	d548e970bd994e625deb52090465aa6a	459690017	validated	TCGA-13-1409	ov_tcga	1	57.23	1
a720a19d-a6eb-4b3d-a664-629993a202cf	TCGA-13-1487-01A-01-BS1.a695ac28-7c81-420e-9940-f4cc99483200.svs	ae5cd23ce03b30822bef7480dd3f1aa9	265207921	validated	TCGA-13-1487	ov_tcga	1	22.37	0
ef603aeb-0c76-41a1-952f-5e81780f1c2c	TCGA-24-1564-01A-01-BS1.088997e0-aa7c-4e52-8f8c-0e69dba63da3.svs	b385fe25d458f33a86f79b5a6f6f5434	201926613	validated	TCGA-24-1564	ov_tcga	1	25.85	0
af8b5a3a-8cd8-4e2f-ac25-bed2922600e4	TCGA-25-1625-01A-01-TS1.e40d6e75-c7b0-4835-9e09-ff2efc2e1a27.svs	d54c3b0dec50fdd9ed9271ef8ad4b2f3	288378837	validated	TCGA-25-1625	ov_tcga	1	27.6	0
186c2e7b-9bc8-4a5a-a9f7-c48d8c641deb	TCGA-57-1585-11A-01-TS1.1497c983-dc07-400e-aa0c-f4fa7bf3bcfd.svs	c6ab4322ce0857fdfade287c06364aa0	19795639	validated	TCGA-57-1585	ov_tcga	1	1.74	0
f0ca223c-8b52-4d8b-be26-df648a5c0f2d	TCGA-29-1702-01A-01-TS1.d7ec5a33-2840-4e3b-a587-272f42e1ffc9.svs	2f855ee5bffc7fbbbed00667826b3224	177158243	validated	TCGA-29-1702	ov_tcga	1	23.92	0
2abda166-b60d-45f2-a9dc-62c8132ed6e5	TCGA-13-0755-01A-01-BS1.49bb794c-7825-40f0-89f0-d4a22419e043.svs	f8d9a51029a375bcf0c80837b5d565bf	103410489	validated	TCGA-13-0755	ov_tcga	1	2.5	0
d2f1340b-ff13-487f-9abe-a6234d8acdab	TCGA-61-2110-01A-01-BS1.e42d96bc-a002-4f4c-817b-d3a5b1af1172.svs	fa05eab03085ba1e14c844002fffda5a	44025927	validated	TCGA-61-2110	ov_tcga	1	44.48	1
241984d5-b8d2-47e7-baf1-dce1e4018b11	TCGA-13-1411-01A-01-TS1.8b721a35-974d-4831-90d5-6874833d2a2d.svs	a961f208f42dd8faeb7ea9edd6cb821e	440157113	validated	TCGA-13-1411	ov_tcga	1	17.44	0
d71657a5-d4cb-41dc-b41b-e845adfdf87b	TCGA-30-1855-01A-01-TS1.1829cd37-82d6-4958-b2e3-15aa55f1ee99.svs	2d6e1d5bae49c15722aba5d3223f316f	178495813	validated	TCGA-30-1855	ov_tcga	1	2.46	0
c43c2fa4-1429-4959-a736-3a0a324f6208	TCGA-13-1496-01A-01-TS1.6e8bc620-4631-48ed-8bf8-866854ef6500.svs	599802ce9923acaefba5524bad7c5139	420133177	validated	TCGA-13-1496	ov_tcga	1	4.24	0
3232d9ca-014f-4bac-86b8-abe604619353	TCGA-23-1116-01A-01-TS1.e0a68198-f101-4469-9dbf-f9b0c9c8ca63.svs	19c2d8a792ddc2a7f7e62442dc223522	86394107	validated	TCGA-23-1116	ov_tcga	1	19.45	0
cd27bb01-a0b4-424a-9e54-c5d41cfb226f	TCGA-24-2293-01A-01-TS1.bbb53d55-4e3b-46a6-aa7a-98b79d7b6591.svs	12f656ed30fdd529f4b9b18eb6201ceb	170264615	validated	TCGA-24-2293	ov_tcga	1	16.62	0
3e4c4d71-33b9-49dd-82b0-5d407e4393db	TCGA-24-2023-01A-01-TS1.86bdd454-e8a5-4343-a6b9-85c9f0b4c291.svs	1e26bd2432d363c57186f5bd009598f3	95924737	validated	TCGA-24-2023	ov_tcga	1	44.81	1
997badba-fa70-44d6-93f1-873682dbbea4	TCGA-10-0927-01A-01-BS1.9a7313d6-6b16-4e4f-b530-2a37dbc98170.svs	483036810a7c645db458458439257c7a	141402245	validated	TCGA-10-0927	ov_tcga	1	81.8	1
010fc715-0098-4967-a36f-a8922c03e40e	TCGA-13-0920-01A-01-BS1.b7b9daea-d790-433c-93b2-db5e26827f30.svs	44b614f043726fa3e5c22337477921b4	112205535	validated	TCGA-13-0920	ov_tcga	1	48.75	1
f42a9e32-d240-4cfb-bf67-7803c9072b36	TCGA-24-1927-01A-01-BS1.17fb54bb-1537-4c82-bfa5-537e250fc0f8.svs	6f541d8d19c1b1e78b5ac68a0b9af9b6	190182371	validated	TCGA-24-1927	ov_tcga	1	16.43	0
3ad44eaa-b3e5-4317-b4f4-434e15976438	TCGA-13-0761-01A-01-TS1.8c70bf6d-48ea-466c-8a47-d0c2c7bc26d0.svs	2b34c046692ea7d6241334eeb28ec846	145125309	validated	TCGA-13-0761	ov_tcga	1	37.98	1
8341bc39-d77d-4538-8081-0bb5f68f3003	TCGA-25-1317-01A-01-BS1.7237ad91-a258-4544-a2c4-1fb411af658a.svs	7431d2e2c7e0ab796ab6d77825a96dac	171700211	validated	TCGA-25-1317	ov_tcga	1	2	0
8ef1b592-c003-42ae-b5fa-86f83692b7e7	TCGA-24-2030-01A-01-TS1.9cf6e7de-8654-4305-80c9-610c7df18d0a.svs	d5f75ba50bbe0a795ba455bcb38b51f0	158009419	validated	TCGA-24-2030	ov_tcga	1	55.88	1
402609a1-2bd3-4f9e-b329-77c168f4409a	TCGA-24-1464-01A-01-TS1.33baf922-5467-4b79-8191-fbba9f70c972.svs	86f0cc8c912504ace9c7fe0d87d7c0a4	157774031	validated	TCGA-24-1464	ov_tcga	1	12.45	0
6f6ec4b7-d473-4b58-969e-e534e1effd3f	TCGA-25-2391-01A-01-BS1.36d1284c-605f-4346-b6c6-048f71df6393.svs	de22367511aa6273cc23141ed894b07d	303857241	validated	TCGA-25-2391	ov_tcga	1	49.01	1
16600a3c-0131-43c0-9f3c-4e5b2c449e08	TCGA-61-2611-11A-01-BS1.13c59f48-5d1e-426f-a36a-4840672476dd.svs	004569bce317a440cfbb0a931e03fa59	169531037	validated	TCGA-61-2611	ov_tcga	1	15.87	0
5d75371b-64fd-46a1-a616-5b2c78663c2b	TCGA-04-1342-01A-01-BS1.60d1ad37-988e-46c9-82a4-a94d69c21ad0.svs	1ebab9e13bb6d22f43a1ec3a69bec478	232203223	validated	TCGA-04-1342	ov_tcga	1	18.5	0
0e21fe2c-b814-4cdd-a2f8-0b1776ab6b3d	TCGA-57-1585-01A-01-BS1.dc0fc133-7b19-49c1-a568-3b1372306ae0.svs	a3453c556fad55e6507182cb85c16479	110416099	validated	TCGA-57-1585	ov_tcga	1	1.74	0
2f797713-dafb-40fa-83ad-066da0fe7142	TCGA-61-1918-01A-01-BS1.2839dfd5-d116-494f-b31e-512aad6fc514.svs	6a11b85505b1abfbe45d6a9a6cd99bf3	298569973	validated	TCGA-61-1918	ov_tcga	1	15.74	0
bc0acd0c-9da2-40e9-a15e-f1e58ef15bb6	TCGA-61-1906-01A-01-BS1.925b4bd2-67ec-4004-9550-bf52442c594d.svs	278052ac59e482ae522cace18d8e1b0d	127447263	validated	TCGA-61-1906	ov_tcga	1	34.1	0
d28c7d0f-4b49-4ada-86c2-99c07c920b1e	TCGA-29-1705-01A-01-TS1.b4cec7c6-267d-4b63-bb60-1e9b618ea03e.svs	9bb8cc3d24591d5b2d9074efb58e3270	245140625	validated	TCGA-29-1705	ov_tcga	1	18.23	0
153d3bf6-f5a3-439a-9958-d6584b43d0a4	TCGA-24-0975-01B-01-BS1.09c6528e-6134-4629-bb8d-9bac00a59f07.svs	deadd32cd30b8ef02358badbd02bc7f8	108730261	validated	TCGA-24-0975	ov_tcga	1	21.78	0
f6b6ac38-8c65-4866-af61-d98cbe803f80	TCGA-59-2372-01A-01-TS1.f9bb37dc-a6c8-432c-b628-25a83fef88b1.svs	432824c95160aa03081a5649b52de90c	63944523	validated	TCGA-59-2372	ov_tcga	1	44.78	1
4c90835a-125c-41a1-a2db-42d5a578c4f7	TCGA-25-1635-01A-01-TS1.e3fb13c5-3313-4116-9aff-2dd97b81cace.svs	c3ab37ec807838c15042be1d5822c4da	438392073	validated	TCGA-25-1635	ov_tcga	1	52	1
eb56cfa7-448e-4ba3-b9ac-ea21ad3af9fe	TCGA-13-0761-01A-01-BS1.73063369-b448-4bb0-9930-3ccb7ed909e8.svs	aad23ca66a9a6055ca13d04b3ac6c167	84517269	validated	TCGA-13-0761	ov_tcga	1	37.98	1
e74046ef-65ae-4be2-b77b-f844eadc70de	TCGA-25-2409-01A-01-TS1.a28f0475-589d-4831-9186-6b955153f5bb.svs	75570bdf3f1e9689e6c7acab9ce16e31	314600741	validated	TCGA-25-2409	ov_tcga	1	26.97	0
40d113d2-190f-4818-87e2-b01e15b1ddef	TCGA-30-1859-01A-01-TS1.4e743337-464c-4a82-80a4-7df2bb74ca98.svs	32a7de2e9a69be42204c01851bbf20f7	96873811	validated	TCGA-30-1859	ov_tcga	1	48.06	1
e81e592e-55d3-4d52-8056-2fb7528d68d0	TCGA-13-1507-01A-01-TS1.d693a034-776b-4726-b248-fa02fce6680e.svs	623ea9368cfffd910aa39ae79c6c2141	347977767	validated	TCGA-13-1507	ov_tcga	1	65.47	1
d68858d4-89ef-4165-9cae-06cf4bf6703e	TCGA-13-1501-01A-01-TS1.955ec489-489b-4ec1-8410-3f5e0bccc505.svs	cb0baef3cbaf49fdcb9d676f0a81cf12	333897207	validated	TCGA-13-1501	ov_tcga	1	43.17	1
93505900-ec90-4972-a9f4-d99350a2623c	TCGA-25-1635-01A-01-BS1.bf595f95-9e5f-4b08-8d7e-0b7b08a7c6ee.svs	21fc9e571031f54522bcc11a9be04f05	489407243	validated	TCGA-25-1635	ov_tcga	1	52	1
d8bff1f3-87e1-4e5b-9858-3eb0fdf72022	TCGA-24-2297-11A-01-BS1.d7a72efc-8683-4fdb-9ee5-e4c40a073a2b.svs	3c38f2ed49fb8ba208a6775b8929893a	117949463	validated	TCGA-24-2297	ov_tcga	1	55.81	1
f50a6b5c-69a8-42b1-bc6a-c87215b8f69c	TCGA-13-0723-01A-02-BS2.7a09ee51-aa44-4df6-88fc-6396453e3fd2.svs	07ac871dacd803dc802d1eb42ced7038	99469517	validated	TCGA-13-0723	ov_tcga	1	39.55	1
f36fe1f7-1e60-49fd-9f54-45d5fd164b8f	TCGA-30-1853-01A-02-BS2.59402746-32fc-4ce7-ac6f-235da20da619.svs	72a6bad45c144c9d579941cdfe28c6e3	113731437	validated	TCGA-30-1853	ov_tcga	1	36.24	1
ac4339d2-2941-4a76-bca9-c35823e45a3c	TCGA-23-1031-01A-01-TS1.8cff6ca1-8a40-42c7-b537-38c25f5301a1.svs	39fb51eb6c744a6a86d65b6257c9f6d0	72149871	validated	TCGA-23-1031	ov_tcga	1	18.89	0
f959d500-b057-4fd5-bb1a-c1c2959e3ac4	TCGA-04-1652-11A-01-TS1.81c245cd-bc76-46f2-85e3-9cae2c80803c.svs	f183812541db64f2ad904dc6e5468a83	77204975	validated	TCGA-04-1652	ov_tcga	1	31.83	0
a1795c50-fd74-4253-818f-b0fab88c00df	TCGA-24-2020-11A-01-BS1.0f1b10e7-d373-497d-808f-043291df1be4.svs	45e0428e7928b1f4099905ae9242e8e7	89240877	validated	TCGA-24-2020	ov_tcga	1	151.91	1
e805719f-de36-4cc7-ac20-c21ed1b9ffe8	TCGA-09-1664-11A-01-TS1.951f9a91-2081-416c-b030-04650d11ef75.svs	d03c3a659be8e5ba5e883dceb6f85d41	148424231	validated	TCGA-09-1664	ov_tcga	1	74.87	1
01fd5b4d-772a-4adc-ad06-70fdb5550198	TCGA-23-1122-01A-01-BS1.e47c346e-2941-41b9-910b-713b18c0113d.svs	7861f0aad4a179c278798db2b5fdd0fb	65192231	validated	TCGA-23-1122	ov_tcga	1	39.06	1
31d00e74-6b25-4ff5-a5de-6c3c576d8b2d	TCGA-24-2027-01A-01-TS1.d6d55952-e8db-460f-aaff-9cc1b9044610.svs	eef0546d54578eef4852ddbec6b3d265	41669453	validated	TCGA-24-2027	ov_tcga	1	109.63	1
b4da80cb-bab2-4ec3-b371-b132d9c616d9	TCGA-61-2101-11A-01-TS1.3fd8a8ff-dcef-41b9-b812-ae7329e7808b.svs	c782c90cbeb4d78fe73bc534560ad44e	46086035	validated	TCGA-61-2101	ov_tcga	1	55.45	1
0578df11-eaf4-4f23-ab25-19395cd04bfc	TCGA-23-1027-01A-01-BS1.ae48dc7c-b645-4baf-8aa9-e4db50ad6c3d.svs	6dbd00e62b9f626f6e3f4f07ac228ca7	129657487	validated	TCGA-23-1027	ov_tcga	1	32.06	0
d8268c09-d61b-4bad-95b4-7c2978634957	TCGA-13-0911-01A-01-BS1.fbd48661-17fb-44b5-be12-fe788a09667c.svs	94f0f3d5f92d1a0703d12aa9bfa9f894	424284197	validated	TCGA-13-0911	ov_tcga	1	44.51	1
18d3f0df-966a-4ebd-a38d-c4328a843fdd	TCGA-61-1918-11A-01-BS1.d042b625-6a0d-4f2c-a118-6bee5be240f6.svs	d77a54c7322f7d36cb50536b442a3c57	65487209	validated	TCGA-61-1918	ov_tcga	1	15.74	0
1f06efa9-a0d2-4e99-a8a2-cc386aa6a9dc	TCGA-29-1785-01A-01-TS1.92dd91fb-debd-463d-bc19-8e9912f80cfc.svs	b9caa2a0a4590ed7490ea0fb21ea4e00	163376381	validated	TCGA-29-1785	ov_tcga	1	36.27	1
a05682bb-9f88-4820-b167-4c7c7a6e107b	TCGA-61-2101-11A-01-BS1.6127cc5b-7d29-4437-9c8c-2541ba86bc57.svs	85ea69bb33f9fb8eaa55a1d2f2c5afa3	71493319	validated	TCGA-61-2101	ov_tcga	1	55.45	1
2dd6e350-6cdf-4a8d-9d93-92b5ae78bb55	TCGA-59-2350-01A-01-TS1.57e502c7-e6b8-4ccc-9ff7-6719c58f48e0.svs	933a2e5c53e8de3d48641533f317dd85	62098243	validated	TCGA-59-2350	ov_tcga	1	22.31	0
11dd5fed-dbe3-4491-819c-abe6b3e77d45	TCGA-24-1555-01A-01-BS1.dc5cdfbc-c7c9-44e2-97f4-176329e01371.svs	fcb5823840a94fe8f281004dc26ca2c2	62337985	validated	TCGA-24-1555	ov_tcga	1	88.44	1
c2ac59e5-2bea-44b6-a2ab-2c64b177e2c4	TCGA-23-1114-01B-01-BS1.e8ba0c6f-94e8-4ebb-86e4-882753640bbb.svs	f2b8de6d49222f69baf641dfa5ad8e0c	79002021	validated	TCGA-23-1114	ov_tcga	1	68.63	1
727c35b7-cd5b-4551-8ab5-0ef4ff640600	TCGA-10-0933-01A-01-TS1.4193c207-aac8-400e-be84-1ff6ebccd090.svs	265472603b777a51053f83cd9903e09c	85379701	validated	TCGA-10-0933	ov_tcga	1	14.65	0
ed3ab741-49c2-45bd-97ba-59ffb713fc56	TCGA-61-2612-01A-01-BS1.09aaa7ac-b1d2-4859-898d-4b72857b201b.svs	49c6935e1bc2bfa661a493290c1a9f0c	526637695	validated	TCGA-61-2612	ov_tcga	1	6.34	0
9d990512-1576-4625-8fbd-a8b46fbbdf99	TCGA-29-2414-01A-02-BS2.5006bae6-462f-4310-b8ab-8d7d8809cc0f.svs	0ef0c1307832bc2c94ad65b2e64eedc4	141220505	validated	TCGA-29-2414	ov_tcga	1	86.1	1
40a89fe2-8db2-49d5-9c12-1ff5887f1ce1	TCGA-59-2354-01A-01-BS1.660ad7d8-618f-4b6e-ab96-a070c05adcd9.svs	03ef1c5baf28608af02d4400817587d9	201893201	validated	TCGA-59-2354	ov_tcga	1	34.36	0
ae577a56-5778-45dd-9c81-410bdef30566	TCGA-30-1866-01A-01-BS1.9116a600-0030-448a-8405-827d06464235.svs	2cd53211e50a99c78ef59f6d0de0700d	101152747	validated	TCGA-30-1866	ov_tcga	1	36.6	1
aee57af5-e103-45af-a366-65a159ec71d2	TCGA-29-1710-02A-01-TS1.a955d77c-35b3-4257-90ba-7ed2a91acbb4.svs	d2a31a6f882852cd0a81ac4f6bb3fe5d	18222195	validated	TCGA-29-1710	ov_tcga	1	31.24	0
510f20b1-a9bf-4680-ae42-f63d65a789f4	TCGA-25-1325-01A-01-BS1.68a208dd-5b50-4871-ab19-a6159bc95c87.svs	5d2a0cc09083274a390bf5f9e8e36f82	442210905	validated	TCGA-25-1325	ov_tcga	1	32.06	0
71a63a19-0ad2-4f5c-89cb-bf17792c0ede	TCGA-30-1860-01A-01-TS1.751e5a7f-2a59-40cc-866f-cc3780f7330b.svs	7bc0c4a7859b3eaa62f0b14aaa9b8737	121420567	validated	TCGA-30-1860	ov_tcga	1	44.88	1
f5bb216e-2cd2-4267-8991-69c3d12e5b58	TCGA-13-0807-01B-01-BS1.14c39b21-47ad-49c3-8449-86d0d6bcf709.svs	071fc75db42130dff3182ed162b98ffd	147115297	validated	TCGA-13-0807	ov_tcga	1	13.6	0
5db5910f-657f-43e6-a1eb-8c323a620c4c	TCGA-30-1856-01A-01-TS1.81cdd81e-5115-405e-8750-368028e50845.svs	3116878f7e2305d8622ab814735653dd	199376555	validated	TCGA-30-1856	ov_tcga	1	15.67	0
5baea124-0c49-40f7-aff2-1ceb589e304d	TCGA-24-1927-01A-01-TS1.a5829c6d-ecf9-4bb7-8310-727c42a5c417.svs	e42ea425357b3d1f24613886325bf09d	201891609	validated	TCGA-24-1927	ov_tcga	1	16.43	0
c6befad1-b616-4934-903a-65f10e9fdc77	TCGA-29-1699-01A-01-BS1.60235f11-bfac-4f22-b602-c4c5b0cb0f54.svs	6e519a3685c03af82f357d131fcadc3d	244672349	validated	TCGA-29-1699	ov_tcga	1	36.33	1
65dbcc63-08f3-4aeb-9222-a5a9fbbcde16	TCGA-25-1316-01A-01-TS1.050f7f9f-a802-4a8e-8467-e40a36e90503.svs	cdf65ee80b079c7d13c400c508334deb	467836875	validated	TCGA-25-1316	ov_tcga	1	42.02	1
4db4fc32-3b72-4c80-9df6-084842751a47	TCGA-24-1603-01A-01-TS1.41cdbaf5-d3cc-43d2-91ce-9176ab694e1b.svs	bf6215c3b715690280d7f7810600bc98	188640669	validated	TCGA-24-1603	ov_tcga	1	90.08	1
6ecafdb6-ffa8-407a-b0c5-8d0e5a11e804	TCGA-04-1542-01A-01-BS1.ab989ce3-156d-40d7-96ff-88a9f77206d2.svs	01d6f9ed929bb36fbd095f6a9e559aaf	49156713	validated	TCGA-04-1542	ov_tcga	1	84.13	1
60da0ea3-e2d5-4ea1-80c9-03f3fcae3f26	TCGA-04-1349-01A-01-BS1.92de50a7-1788-4064-9cb2-0038db8f270d.svs	4fc725aaf825a1312e800e1a4021a75b	197474383	validated	TCGA-04-1349	ov_tcga	1	21.55	0
f4e43145-b56a-4614-8bd3-373ea3623f52	TCGA-24-2024-11A-01-BS1.1c1d04e2-5041-42ed-a463-05ad6afe7f76.svs	e66647d8d242e551ef44c056cf65b14c	236017213	validated	TCGA-24-2024	ov_tcga	1	58.11	1
034323ff-d3b1-4cc8-a3dd-9e68034d9812	TCGA-09-0367-01A-01-TS1.e8d46b30-6655-4c5b-9354-0a193e9467b9.svs	e9722889295af0e7facd82f6f761bf04	29936929	validated	TCGA-09-0367	ov_tcga	1	17.97	0
5fd16cd9-631a-475a-90fa-3c845f8ec40d	TCGA-04-1652-01A-01-BS1.fb25d8c5-3ac6-4783-a946-af40e87e504c.svs	485732d1ab214f106a1f810ba4707c92	153609849	validated	TCGA-04-1652	ov_tcga	1	31.83	0
525e99fd-2d3f-49b9-bf2f-bbacce843c16	TCGA-42-2588-01A-01-TS1.cc3b36dc-1ce9-4db3-998b-fa73058fe4fd.svs	9f04fbc5ce72fabcb0a1009372df12c5	116102537	validated	TCGA-42-2588	ov_tcga	1	28.91	0
5127d592-257a-49b8-95e3-a971d703e8f9	TCGA-24-1422-01A-01-TS1.aafeef2d-1616-480b-a3c6-4b9567c5e2ab.svs	969288af9e1c9de1ce94b774a990e10a	208134411	validated	TCGA-24-1422	ov_tcga	1	0.76	0
4314ef69-58e3-48c6-8bcf-c36dec14c675	TCGA-10-0931-01A-01-BS1.0d63b5df-9fa6-4bdf-bd67-69e60e710137.svs	047b1b5822f9cfb14715ff8063531782	140567667	validated	TCGA-10-0931	ov_tcga	1	32.85	0
a20a6cb2-2da0-491d-a22a-3bd74fb3062e	TCGA-13-1484-01A-01-BS1.dfebf9da-d2d8-42cd-a949-313d5220afb4.svs	17bad5ae203854c3fa27beeaeb1d51ce	271158307	validated	TCGA-13-1484	ov_tcga	1	124.34	1
fe584763-0131-4966-9c58-78365083327c	TCGA-24-1550-01A-01-TS1.3c468906-1fe3-4438-af83-46db12f8a8cc.svs	0c00427790e94e6bdd15e94b8a99bbf3	154561197	validated	TCGA-24-1550	ov_tcga	1	41.03	1
a5c9761b-c54b-41a0-b0ee-aed76d413d70	TCGA-29-1768-01A-01-TS1.62464711-a212-4d0b-8ae8-d4e75c238043.svs	6038c59c6cd2c50e006bdebe0b59b8aa	108865647	validated	TCGA-29-1768	ov_tcga	1	31.27	0
d5cc9a61-fa6a-433c-aa18-339ae5874c3e	TCGA-13-1481-01A-01-BS1.446cf934-5d0e-463d-8703-cbbf3b8459dc.svs	e5239d80f9afc935bb7651a7a978f1bb	208695191	validated	TCGA-13-1481	ov_tcga	1	86.99	1
73eeb90d-89c4-4fc7-a268-43d1b1243c8e	TCGA-25-2042-01A-01-BS1.682d08f1-28cd-4f93-a65b-7d735574c7db.svs	c0ac23c166aca494d2fcf2a5448a6c21	98497485	validated	TCGA-25-2042	ov_tcga	1	13.01	0
9f8e5ba2-8f27-41d4-ba88-2f5aa101c877	TCGA-25-1326-01A-01-BS1.04f4d76d-fa58-4f40-97d0-c67616253bfb.svs	d64033fdcdd6e83cb5902c14beeb673c	632655815	validated	TCGA-25-1326	ov_tcga	1	41.03	1
0df15ff8-9b97-4944-a85d-1faf7b338f1d	TCGA-24-1924-01A-01-TS1.fba40711-32d3-4959-96d3-fcbe4bf6021f.svs	d32eb0e79519ad24c15653e3639f2b57	63452889	validated	TCGA-24-1924	ov_tcga	1	30.19	0
b9c76c30-4e62-4352-ace5-faa1f299d2d1	TCGA-24-1548-01A-01-TS1.6114d437-d41e-412e-a3ca-80b15ddf73cd.svs	4423c9779e7ec030029a611025d7449b	81696765	validated	TCGA-24-1548	ov_tcga	1	16.2	0
6566335b-3f5d-46ba-8419-819f71d3bd39	TCGA-61-2110-11A-01-TS1.92c81f02-922c-459c-9a12-f9b95ea031e1.svs	8c46e98a425f631a189846d95973d0b0	34389987	validated	TCGA-61-2110	ov_tcga	1	44.48	1
b0596219-9293-45e5-a4b7-db2492990799	TCGA-24-2262-01A-01-TS1.2458cc8d-8541-420a-a725-db4e4d1e3e6f.svs	88a53451b30a3647695857b92127c600	135297821	validated	TCGA-24-2262	ov_tcga	1	0.36	0
2bdbf190-f8de-487f-a869-126479740f42	TCGA-13-1408-01A-01-TS1.8ba1c97e-931d-4dab-8ee6-438648815551.svs	1033b9f59c87b37baf6fcaee868e936c	410847381	validated	TCGA-13-1408	ov_tcga	1	55.19	1
326f2bab-610d-4579-acec-df9156f869e2	TCGA-24-1616-01A-01-TS1.8b605a9a-3f71-4af6-b7eb-1bb33efa45ed.svs	70fafd7ff942ed0063d2ec08fd1876b6	146666401	validated	TCGA-24-1616	ov_tcga	1	38.21	1
efd6c5b1-da76-46ce-a951-4a4c46a1a8e7	TCGA-09-0365-01A-02-BS2.1d81c850-3161-4aab-b772-cfba72a6d66e.svs	37c755e4bc870d08d511fa62831e80e6	62585741	validated	TCGA-09-0365	ov_tcga	1	9.46	0
03be13cd-f8b3-43a6-ac80-886ee5caa2c6	TCGA-25-1316-01A-01-BS1.14e296ac-b3bd-43b1-b67d-0f0e6446f94c.svs	7c4a5c0762048a765c8e9832edeeada4	404792277	validated	TCGA-25-1316	ov_tcga	1	42.02	1
dab7c89c-0ea4-4de5-98c0-7e88f658404e	TCGA-09-2054-11A-01-BS1.ec845ed0-82be-4f9b-9505-7e5376bd3313.svs	9f99f8fe8c6f715a0eba5e47eb0a0396	106717471	validated	TCGA-09-2054	ov_tcga	1	20.93	0
16adebc6-24a2-42f5-bfb8-a856d675903c	TCGA-13-0717-01A-01-TS1.d3d0d0ea-ab0f-411b-a9ac-46429b595603.svs	09de1ce45d6a73229018ab7185def75d	244227895	validated	TCGA-13-0717	ov_tcga	1	24.57	0
4db07e99-7c4c-434a-ba70-f3611ad42da5	TCGA-13-0755-01A-01-TS1.eb8f41b0-f350-471c-a799-da5b1f4b38a1.svs	2a8b9f738ceb41aa19e929cc5cf62dbf	366227083	validated	TCGA-13-0755	ov_tcga	1	2.5	0
0e703219-cf2e-44e5-a523-1d89d0859d8d	TCGA-13-0899-01A-01-TS1.2685cda5-6261-4f47-b643-cbb7d9a70dd6.svs	ef935a67cf642925460a89ee2394c404	307049073	validated	TCGA-13-0899	ov_tcga	1	66.1	1
41e743c1-6dd9-4691-878c-13a9e22f880b	TCGA-13-2071-01A-01-BS1.e97d97ef-580e-4ac0-858f-29e41dac0b86.svs	a7fa57cfd36325541729503bdfbf79c9	534448011	validated	TCGA-13-2071	ov_tcga	1	25.39	0
5d267c22-5277-4507-9484-9c764bc69dff	TCGA-29-1691-01A-01-TS1.cd851d1b-0bd5-4564-bbe0-4dc4aa293b37.svs	8272f6ad0434d5f2f3c687cb9a407527	84630693	validated	TCGA-29-1691	ov_tcga	1	48.29	1
69d9de74-c8ba-4d18-be90-1eb749a2548c	TCGA-61-2613-11A-01-BS1.aedb39af-5376-46bc-8cbd-0b8ecbc09da3.svs	27dd7cf166e5b6a07bfacccba0e63139	41494723	validated	TCGA-61-2613	ov_tcga	1	31.04	0
65ef79e3-e8d8-4e5b-9647-acf2b516196a	TCGA-04-1369-01A-01-BS1.149f133d-6e85-4a1b-b6dd-e3a64c82a7e1.svs	02b331ce4691b06985f0059835d72e9f	202032625	validated	TCGA-04-1369	ov_tcga	1	21.09	0
26c17780-9bce-409b-9eaa-67fcf477d6c7	TCGA-29-2414-02A-01-BS1.d98dd76c-5162-4b4d-b0fa-0604d8a40117.svs	20aabcce5a3cc176d7a04cc83a10f48c	99911659	validated	TCGA-29-2414	ov_tcga	1	86.1	1
01ec845b-6b75-4dc2-bd79-33071cf78874	TCGA-25-1324-01A-01-BS1.ad12409a-7546-487b-894c-5b779a4be83c.svs	4f1d62f21716e0d244797f3c9e30f338	426360939	validated	TCGA-25-1324	ov_tcga	1	34	0
b1471f72-cdf2-4b07-bf6e-ba788353b099	TCGA-25-1320-01A-01-BS1.61670b41-a75a-42e1-a67e-17b3c9e5d31c.svs	0ead987e9c293f93e0b61656e00d27b3	884481429	validated	TCGA-25-1320	ov_tcga	1	37.94	1
b39877eb-c61b-43a4-b374-6a6384962890	TCGA-23-1022-01A-02-BS2.d08fdaaf-e78f-4e6d-ba65-1663cc37ab02.svs	fa95d2c5b2f92692f030b8907df44bd8	65968463	validated	TCGA-23-1022	ov_tcga	1	49.64	1
e4ccb1ab-e398-400e-989e-654cbb6427b5	TCGA-61-1741-11A-01-TS1.54285820-8288-440c-b20a-60ffd95c581b.svs	8eac98300bc80ea70902db439f989b36	64002353	validated	TCGA-61-1741	ov_tcga	1	33.64	0
f65e450e-4883-439a-93a1-e4d506c8c73a	TCGA-36-2543-01A-01-TS1.5bff4f4d-fbb4-47a2-a1cd-1de842a19b50.svs	f4991493d6ca03b9176ed1db5dfe8700	652339173	validated	TCGA-36-2543	ov_tcga	1	2.23	0
63f958aa-79a6-463d-aca9-d3b633239ae7	TCGA-29-1691-01A-01-BS1.eec0bed3-fe05-4128-9bac-92a84c021875.svs	bacd6a5744a0424233064026a228b147	120112099	validated	TCGA-29-1691	ov_tcga	1	48.29	1
99163317-c408-4908-a222-f4f34264417c	TCGA-29-1702-01A-01-BS1.37bc8232-0f2b-4d01-b6a2-9ce4059d88dc.svs	f1af0ad8a50f7c88f09f7ea54e7e6f0a	232163911	validated	TCGA-29-1702	ov_tcga	1	23.92	0
14c60154-3f52-4acf-9d4f-a21370957c08	TCGA-13-0884-01B-01-TS1.4bcf3062-6cc6-4759-9515-4d1674763ca5.svs	c383a260c14d4bc755a83423b1b3fe53	249822771	validated	TCGA-13-0884	ov_tcga	1	107.1	1
33bbe117-26d3-4467-898b-0e46617eb343	TCGA-04-1348-01A-01-BS1.06d57b7b-b6c9-49ae-86a9-9a28de14443d.svs	8bd958c64e14a7817b9c759342c55d51	214089593	validated	TCGA-04-1348	ov_tcga	1	48.72	1
13871d51-543f-4c56-9fac-9d23cc7616b9	TCGA-24-1552-01A-01-BS1.7af35fc5-d9df-4cce-a0c6-30dde43ad0a2.svs	d91ca0be1d1a22c3e652ac61f4613269	121981347	validated	TCGA-24-1552	ov_tcga	1	41.36	1
57beeefd-4e25-4a64-a5a9-fb31107d61c2	TCGA-24-1435-01A-01-TS1.d678e541-f8bc-4a7e-87ca-e1df06b156ec.svs	ed4086ea4c47876cafed0bc5353837fd	418259435	validated	TCGA-24-1435	ov_tcga	1	43.5	1
0a74f969-5a4f-4ca9-8937-b864622cbacc	TCGA-13-0894-01B-01-BS1.0ced2778-9908-4b70-ad5e-45aaaabc1b39.svs	cbc2d5f997513f0368a9407c50ed29a8	259927779	validated	TCGA-13-0894	ov_tcga	1	49.57	1
5b04c790-30b6-40c7-a91b-e962c880bb6a	TCGA-24-1105-01A-01-BS1.6aefaf25-f9ca-4d2e-8fe1-c76af069cfb9.svs	7607cf9f9cdcfcf3b4b2f2c9bb30e610	242633373	validated	TCGA-24-1105	ov_tcga	1	47.37	1
fc0b2a18-7a79-423d-ac7e-848d380603e5	TCGA-57-1583-11A-01-TS1.e7fd462b-c8ba-4881-84f9-75ddb68827c1.svs	ed92d3c0fae986c88ab8dfd5f3932030	45177097	validated	TCGA-57-1583	ov_tcga	1	11.37	0
b451a472-a375-4690-9a88-4a3b08bcdf70	TCGA-24-1463-01A-01-BS1.18fd488c-a7e7-4254-9e9f-2fd4b0cf1496.svs	24a5592d17efa4cbcc8b636aa3dc2a89	328824225	validated	TCGA-24-1463	ov_tcga	1	72.86	1
4c5da5b3-b4c9-4a1f-969e-b7836d0fa9eb	TCGA-13-1491-01A-01-TS1.20c890d9-734c-49d1-a3b6-23350454f978.svs	713a5d3fef673984ac01d19f808bf47e	410141035	validated	TCGA-13-1491	ov_tcga	1	52.4	1
3a2c4ae5-c857-4a9a-8ddc-e6381a6369fb	TCGA-04-1652-01A-01-TS1.8267ed7d-79c3-4239-8e56-0d007112d8e6.svs	8a7b882714da07b3e208ea54f5d5b650	204502129	validated	TCGA-04-1652	ov_tcga	1	31.83	0
2973d3f1-6c39-4614-83b0-01d7578878db	TCGA-13-0888-01A-01-BS1.958e8b83-20ce-4ec9-9e0f-62be3c6ba1cb.svs	616d95bfb975053368e71c2d6f1457eb	163689149	validated	TCGA-13-0888	ov_tcga	1	92.35	1
b19e3fb4-c717-4ba4-88f4-4edd3793a4b2	TCGA-13-0730-01A-01-BS1.0d18e57d-ba4f-4185-84a0-dc9b489ed29f.svs	05e713549340a92cbf5291deb8a722f7	40689383	validated	TCGA-13-0730	ov_tcga	1	17.81	0
fbfd86f9-d4a6-4f08-83a1-24656edae5aa	TCGA-04-1369-01A-02-BS2.707c075d-19d8-487d-8b7c-744613c39cd9.svs	a27f671b2251db65e0d174c039d72428	78978321	validated	TCGA-04-1369	ov_tcga	1	21.09	0
b8c203d2-6b25-4501-9c44-d2e75987dacd	TCGA-24-1557-01A-01-TS1.37ecb22e-99d5-46d8-b90f-34c35bb96139.svs	8f83fefe09156091144c4e6399ec9681	153053117	validated	TCGA-24-1557	ov_tcga	1	39.85	1
1958405e-a5a7-42f4-a248-8debc85ae4e6	TCGA-09-1665-11B-01-TS1.e95b25fc-7d09-4d09-b384-4a4000c0833f.svs	2486932156ea0396436ef6fa4818677e	80390141	validated	TCGA-09-1665	ov_tcga	1	41.59	1
6075c48a-170d-40ac-a041-ffcc87f8e8f6	TCGA-04-1350-01A-01-BS1.5c94303e-4b9a-48d9-8e64-2541eade8a6b.svs	9e59e4c56eb1c84f6340e88023feec30	148174631	validated	TCGA-04-1350	ov_tcga	1	63.93	1
48983f87-44d1-4845-b07d-8161d3eecef7	TCGA-13-1481-01A-01-TS1.e7704255-bd11-4c56-b13c-a5b18dc1f315.svs	9454fffb43a36c7b1def3afed4d00633	372979007	validated	TCGA-13-1481	ov_tcga	1	86.99	1
dd420af8-5c73-4c38-a02b-52c16ac1795a	TCGA-24-1558-01A-01-TS1.88c2fa99-388d-4924-93a4-44e541bfc064.svs	ce8dfec8a6a17177d8f5e90bfd65ab55	245877029	validated	TCGA-24-1558	ov_tcga	1	19.51	0
ef2c5b73-5e7b-4eb9-bc68-afab30757afe	TCGA-25-1630-01A-01-TS1.cd9becbf-211f-473b-9a38-ff0fecc7ea57.svs	98ff9730ac0fa5b562f3de1f1f25fe4a	229629497	validated	TCGA-25-1630	ov_tcga	1	38.17	1
7d32ffbc-a515-4e39-8391-653b31aafaee	TCGA-24-1474-01A-01-BS1.c53d2d22-c2c3-4620-91f7-42162f8ba3d5.svs	70fff47820cff6cd3e12646762af8d64	108270235	validated	TCGA-24-1474	ov_tcga	1	22.21	0
b1effda1-6646-409f-acc6-cd4f78fcbdcf	TCGA-24-1549-01A-01-BS1.9d2f28ad-f2d5-491d-8df7-54afaf3133cc.svs	a2d6dbf5493dd3aa5c6425037d434b59	123368419	validated	TCGA-24-1549	ov_tcga	1	56.54	1
29e53b6e-37fd-46a0-acda-6c6f16b05756	TCGA-04-1536-01A-01-TS1.08041de2-b6e7-434e-af1a-d616e2e6bf36.svs	5fceaf5655e17011372b36ef79a2643c	214186187	validated	TCGA-04-1536	ov_tcga	1	29.07	0
3aca4d52-6b4a-4d2b-a579-b8361cdbb873	TCGA-04-1654-01A-02-BS2.e288d3a0-e868-4b5c-9ea5-34ceb70f88c2.svs	b96e074f2861d89bb72929ca37828a0c	73740705	validated	TCGA-04-1654	ov_tcga	1	47.67	1
d47220e6-0e1e-454d-b5b9-dd0fbf1145d7	TCGA-13-1482-01A-01-TS1.37b613d9-d73a-4160-992e-35d2aa54520b.svs	8cc1c5bbc46dbb0c00bfd70e54530730	346123741	validated	TCGA-13-1482	ov_tcga	1	61.66	1
82bc4fa3-97ba-4929-83d4-be9a2740979d	TCGA-13-1403-01A-01-TS1.d9d6de3c-5c5c-4966-b028-b914002e89c6.svs	435ffd7f2b8c3c957d137d28b8ecc6b7	271291895	validated	TCGA-13-1403	ov_tcga	1	77.04	1
745d7108-dd8e-4417-b01b-078e71d4e7f4	TCGA-29-1699-01A-01-TS1.afdc3c80-fb8c-473f-9195-c680a82bfc74.svs	4f9cf29b3370aedac2ef0260e7ba4d86	164889893	validated	TCGA-29-1699	ov_tcga	1	36.33	1
171ee055-1b03-46c7-9d6f-0dcb1551737f	TCGA-25-1321-01A-01-TS1.3cdd3537-543e-41b9-b024-f4b843205c0e.svs	1c71d5d108129d2cfd869769f99288b9	403106533	validated	TCGA-25-1321	ov_tcga	1	33.94	0
63058812-6759-4ee9-a944-bd9371dbd948	TCGA-29-2429-01A-01-BS1.5584d95a-ffa9-4114-bf7c-b693d5103a81.svs	40698656a6c2a911c4ac7dd8b452e16e	118741591	validated	TCGA-29-2429	ov_tcga	1	13.83	0
6aaf7b15-8728-424c-9db1-ff2b0acc32e9	TCGA-10-0937-01A-02-BS2.d5858cfe-47d7-442a-a3a0-fde1e69b919e.svs	59e13086b55d3b11d37b4caac59006da	100385873	validated	TCGA-10-0937	ov_tcga	1	19.97	0
80de6c51-16b3-4d70-90ab-7cd1cffa3baf	TCGA-25-2397-01A-01-TS1.ebe0e5f3-86fd-4550-9b05-fa5ee9c47fdf.svs	47998efd0946174450fa556bf61c4fcb	136093953	validated	TCGA-25-2397	ov_tcga	1	11.99	0
ba09b7f2-a514-427e-93da-b415cbaced6c	TCGA-36-1580-01A-01-TS1.b317174e-d87f-4853-bb63-edcaa569f579.svs	bb135a0430352b3ea7954ead50eb94b1	210035233	validated	TCGA-36-1580	ov_tcga	1	24.21	0
2f7a174c-0baf-436f-adf4-85a736a8bf03	TCGA-29-1697-01A-01-TS1.e1588d4d-264d-4973-9cf9-5ade9a3ff5ca.svs	8af967f7eb2b9a92714dcba449795713	108876031	validated	TCGA-29-1697	ov_tcga	1	31.18	0
009c5739-98fe-410e-ada0-dcfa71831e8a	TCGA-29-1701-01A-01-TS1.1e5a96c0-8c8b-49fe-8083-4e9b2248d324.svs	8d97939b424f33f2df5a317a4d24cce9	101766631	validated	TCGA-29-1701	ov_tcga	1	16.92	0
b6aab9c8-ee7c-40e0-8180-59bb199099ae	TCGA-61-1901-11A-01-BS1.d2484697-6df8-4dd7-9c26-7bf684960627.svs	ca110f667a0a3d4f8c74cbc9c2be1851	143386407	validated	TCGA-61-1901	ov_tcga	1	11.4	0
6976e0ad-b77a-44dc-9be1-85b0c19bd6d9	TCGA-24-1104-01A-01-BS1.c0b24512-3855-4e5f-9214-1823828394ef.svs	e2849e1508cf621c7981257e1f08edf9	247003693	validated	TCGA-24-1104	ov_tcga	1	63.5	1
0efeae47-39a4-40e4-a6d2-23676d033e33	TCGA-61-1736-01B-01-BS1.e4d5faf5-250e-4f99-bf5e-72d87d5ee298.svs	e8dfdfe4b44d17ff6408d4de025a66bb	182387311	validated	TCGA-61-1736	ov_tcga	1	48.75	1
6c86bd92-30c3-4e69-9cb6-cb4fff6d5f7d	TCGA-04-1349-01A-01-TS1.acb74f2f-8270-45d9-90e6-f2032d17b4c9.svs	6cca3436f55f8ddc705b41a23cb7ff9f	128755293	validated	TCGA-04-1349	ov_tcga	1	21.55	0
bcd9eb97-4c64-417b-a570-0f61707e13b2	TCGA-24-1551-01A-01-TS1.681cb51e-c47d-4877-8041-54e92143e106.svs	d836689623401192097af74526d6c994	98917765	validated	TCGA-24-1551	ov_tcga	1	51.87	1
8a9565e0-3ba3-483e-982e-33d2c4c1ecb8	TCGA-61-1916-11A-01-TS1.449cb057-aafd-4134-baf8-14ffb616aa84.svs	16eaf7ae29720ccfc4b133e1de9ca937	62537803	validated	TCGA-61-1916	ov_tcga	1	15.6	0
6ace375b-b305-4d36-be78-dba692bd2ce9	TCGA-24-2290-01A-01-TS1.298bd41d-f2e2-4db3-9582-62d0be13aa8c.svs	4ab6be8ae3088ea4e9f5f271bb1deec0	268407187	validated	TCGA-24-2290	ov_tcga	1	36.2	1
b8d98fd1-dd9b-4032-9d79-9424ddb7c07f	TCGA-30-1856-01A-01-BS1.19828c18-168f-4e00-b58a-2f037945386b.svs	5fdf06712c5e976e86e5907f70d130b6	89105339	validated	TCGA-30-1856	ov_tcga	1	15.67	0
7003a0a6-74df-486d-b375-609856fa8973	TCGA-13-1412-01A-01-BS1.709fc812-e857-43e2-b585-9176d9f809f7.svs	a00c0d1125e033092b2d1e0c2ce67746	287068375	validated	TCGA-13-1412	ov_tcga	1	32.33	0
67d78a66-e6a1-4c58-aac9-4cec4d90933a	TCGA-25-2398-01A-01-TS1.db9bffbb-cffb-48c6-9494-10677a3fc7aa.svs	5685d045d311cbb212e17222bd0e13f1	366651551	validated	TCGA-25-2398	ov_tcga	1	44.97	1
317a26bf-0a79-43f6-b1f4-4417edfd714a	TCGA-09-1659-01B-01-TS1.8a082fbd-7649-4b19-8cb6-24f30dc4b2ba.svs	5fb9af38a4edcc15be56d63923827fb0	113588093	validated	TCGA-09-1659	ov_tcga	1	9.99	0
82d6cadb-467c-4e40-a18d-d85e45e7e9f0	TCGA-24-1928-01A-01-BS1.909bd06c-69c4-4de3-a83f-8f84522e9594.svs	c5c8647fe85176dbf837896302d8103d	52433307	validated	TCGA-24-1928	ov_tcga	1	11.04	0
a9b1a354-8a8d-419b-be9c-3928f88c052f	TCGA-24-2260-11A-01-BS1.2374a3e8-e970-4275-959f-1f20c158b27b.svs	be69d9034745d3a9c09a44b1402de687	129170261	validated	TCGA-24-2260	ov_tcga	1	36.14	1
2ab5b619-dfc8-48a3-b83c-a0d52da61cd0	TCGA-24-2298-01A-01-BS1.3257628a-82df-49ba-ba4c-5ab509434c97.svs	939af02d5ecd2fb32de0263fef4fcdda	95770897	validated	TCGA-24-2298	ov_tcga	1	53.22	1
ef2338c3-35d8-430e-88e5-96d1927cb551	TCGA-24-1474-01A-01-TS1.8b1c59c3-2589-42bc-b824-90b082f1e893.svs	ba876b9fbd1642dbe0e40e66592782be	167338717	validated	TCGA-24-1474	ov_tcga	1	22.21	0
82a99cad-7fa2-43e3-a503-5c3b22dd243b	TCGA-13-A5FU-01A-01-TSA.3E101E35-4232-47A1-B3E7-CA9CDA59AE4E.svs	473d70cf5af6420cdb9b1dc34a6af961	262187505	validated	TCGA-13-A5FU	ov_tcga	1	8.41	0
b0287f78-c85c-410f-85a7-cc65e616e7d0	TCGA-61-2611-02A-01-BS1.b795cfd0-7a6c-44c9-b643-8a3e6738f40b.svs	b15b576f1971d1e1ff082b8470462c00	142840923	validated	TCGA-61-2611	ov_tcga	1	15.87	0
b797df08-482d-4275-a8cd-653e895ce538	TCGA-13-0891-01A-01-BS1.8d1ded3e-bb87-402e-8103-f421b6ee27dd.svs	2fb6849d3d51a27216950d4a519a5062	242031621	validated	TCGA-13-0891	ov_tcga	1	102.76	1
6d01a1a6-21f5-48c5-9bc5-04c0ee9e3c96	TCGA-13-1477-01A-01-BS1.5e469773-19c9-47e2-a141-a9023f02fb54.svs	7f3fe97c77244dfed785027b197b9b21	271941531	validated	TCGA-13-1477	ov_tcga	1	54.6	1
ac35972c-5082-4773-bbf8-81f981b1607e	TCGA-61-2610-11A-01-TS1.90174e79-36f4-4f1f-a1c2-357161dd09cb.svs	20f038806911a7ce73dabc0b16c6a771	49183047	validated	TCGA-61-2610	ov_tcga	1	51.87	1
7243f6d6-84f9-4b8c-bd0e-9079807e9558	TCGA-61-1901-01A-01-TS1.2b2da3fd-9ec4-49d2-a609-3cfad03dc222.svs	859a32f853e6030c88bacbd76d3b4f98	145152607	validated	TCGA-61-1901	ov_tcga	1	11.4	0
3a31e63d-fe46-4102-b06e-d12322acee4c	TCGA-42-2582-01A-01-BS1.412d99bf-a807-48b1-879f-5e710d665eca.svs	edb0d661c06888c83e778ce5c3702bf2	126499717	validated	TCGA-42-2582	ov_tcga	1	47.54	1
286ae192-4204-4dba-8da8-9618583f2765	TCGA-13-1500-01A-01-BS1.4e76ec10-d855-4a1e-904c-2670ce67f144.svs	76da293fe7bfed313ea0444ce6ca0a28	361253163	validated	TCGA-13-1500	ov_tcga	1	13.96	0
1d31b689-dd3a-447b-b88c-aefcc8415fc7	TCGA-24-1466-01A-01-BS1.8d2c7ac8-7c82-4bd1-9a5d-453ee808de57.svs	cd73decdc1c3b21d7a60cc6917a60662	342109111	validated	TCGA-24-1466	ov_tcga	1	45.11	1
7526049a-8070-4bba-9730-195ed4bd71f0	TCGA-61-2095-02A-01-BS1.e45770a4-6cbf-4500-a21d-6ca8b8c6a44f.svs	81d10d4d11ac73a93f9da7909a0cb448	45631381	validated	TCGA-61-2095	ov_tcga	1	61.6	1
00ec3fbe-26c2-4f14-a665-13c719cd740e	TCGA-25-2401-01A-01-TS1.998ebf95-b49a-46c5-b501-b877912cbd44.svs	f5d5a947feb90fe750e709435a925dbe	241017615	validated	TCGA-25-2401	ov_tcga	1	2.96	0
87294280-a32e-4f17-8208-dd751179ab67	TCGA-25-2409-01A-01-BS1.91c79a10-fdff-4095-929c-b1b1e1c3b9a0.svs	0e229f836abcac26b02871b6030e29d5	492518619	validated	TCGA-25-2409	ov_tcga	1	26.97	0
96b4d5d4-e9fe-4db0-9df6-065959b7ec77	TCGA-25-1317-01A-01-TS1.c33273aa-4977-48d6-ac62-00d1f61260c8.svs	5073c457c8b515246681d3c92e2fcfb5	205825499	validated	TCGA-25-1317	ov_tcga	1	2	0
8762d908-f09f-450a-bf40-124912b2cb14	TCGA-04-1514-01A-01-TS1.0a727057-86e2-47b9-be79-eeec6e07542b.svs	30081af6b7e3722a14b780d24e2913fd	96537985	validated	TCGA-04-1514	ov_tcga	1	56.5	1
8cc6e81a-319b-4606-9da5-5e20ff9b433a	TCGA-04-1536-01A-01-BS1.269c835e-ebb2-4a0b-a428-8eacb2774937.svs	a7b031d38f30b2eeee1d21bff1acc4d8	159093149	validated	TCGA-04-1536	ov_tcga	1	29.07	0
1de9f421-2396-4f47-89a0-202342ee8984	TCGA-25-2404-01A-01-TS1.cc560f7f-9491-4242-80ac-74f2ff537b1b.svs	78225b25ab5be6d8a139ef89e2a9a9f5	224618573	validated	TCGA-25-2404	ov_tcga	1	29.01	0
10e22ceb-27a3-401c-9291-dc6d2e87bc95	TCGA-13-2071-01A-02-BS2.f6520f68-3a61-4799-8ab1-6998727698e2.svs	248284775ba241870db7e754af8e5558	536709977	validated	TCGA-13-2071	ov_tcga	1	25.39	0
c98a8c8e-3dcf-407d-a2fd-768592932062	TCGA-10-0930-01A-01-TS1.3ec1ee42-18e6-4a31-96de-f5852709af5b.svs	965c10e4996a8728ccd79a550b225db6	23084547	validated	TCGA-10-0930	ov_tcga	1	34.17	0
fad2eec1-1fef-4a4d-ab3f-bf707e2c9546	TCGA-25-1321-01A-01-BS1.83ae5429-f69e-4e70-8f65-f27fa68b5d5b.svs	93c0748d71607e5cb2a06e6a4a5db7c8	430483049	validated	TCGA-25-1321	ov_tcga	1	33.94	0
74cf1549-1ece-4abc-b57c-f9b3fdf17900	TCGA-30-1718-01A-01-BS1.1442d515-ab98-42d8-ac97-9a823ef7f0f9.svs	d0843325d9508832760888ed05fb4dc3	144523959	validated	TCGA-30-1718	ov_tcga	1	51.87	1
f0388fc0-9443-4bc5-bb82-2f80036efdd7	TCGA-13-0887-01A-01-TS1.03c9ff20-0795-4bd1-8be1-3d7fcd15b7e9.svs	1d84621cd7ee30e6c055fa29d0c51389	166476631	validated	TCGA-13-0887	ov_tcga	1	66.62	1
1b7d2eb8-0d53-44c1-b70d-691956ca371e	TCGA-29-1694-01A-01-BS1.68cc12ec-6b18-48d1-bfda-6b45bafac0da.svs	bc459c093783425ae5ee864b13f4a809	142882559	validated	TCGA-29-1694	ov_tcga	1	38.99	1
f055714e-f093-4b14-82b8-0eb1bce7edf9	TCGA-29-1703-01A-01-TS1.275260f3-64da-44d8-9488-c53230c4dce2.svs	e0e392e2669b2f7b2d8c42fa002ded7b	135935187	validated	TCGA-29-1703	ov_tcga	1	59.63	1
b96404ad-b588-4cea-9772-f6f0e0fbff6e	TCGA-24-2023-11A-01-TS1.9a64a121-2646-4a16-a579-1de6988c155e.svs	14a8fd249e5a6ab71aa0c7ad669e63d0	63993591	validated	TCGA-24-2023	ov_tcga	1	44.81	1
66b0cf7c-7753-4fc3-9c53-c9ce9869f1e7	TCGA-61-2109-01A-01-BS1.3b0f024a-5fd6-430c-8197-649c17917ebf.svs	c286c01c470171a5b816663f1c003b79	226182981	validated	TCGA-61-2109	ov_tcga	1	20.66	0
17351178-6fb1-41b8-a78c-4f86ac13cf1c	TCGA-25-1314-01A-01-TS1.9b4cf016-a495-48c9-b3dc-8ae0663d66e7.svs	a44c66f2bd0790b50215682ff0523e52	747451271	validated	TCGA-25-1314	ov_tcga	1	32.98	0
aca15b62-7708-4921-a47b-8dba0c25dbf9	TCGA-10-0935-01A-01-TS1.4c722f9c-5c74-4fa3-a5db-83777e788280.svs	b3c446c1886a0ceeadfcb770bd1efbc0	54512077	validated	TCGA-10-0935	ov_tcga	1	35.41	0
b6431f03-d169-4bc9-af71-088ba8bf64c5	TCGA-24-2036-01A-01-TS1.a09a994b-2da2-4b47-a479-2ac663d0fa9f.svs	e8e80aa268df29a2a0554fc3b61d73b7	142469813	validated	TCGA-24-2036	ov_tcga	1	63.96	1
30e18987-aeb5-4e19-9e63-6c221c24ca60	TCGA-13-0795-01A-01-TS1.715a85bd-eb61-468f-8e17-dc8088b4af18.svs	a1e8f92e27fc3b60efb025dfec7b3ba5	208377755	validated	TCGA-13-0795	ov_tcga	1	20.34	0
254a635e-03b7-46c8-ab6b-e97798b12b9f	TCGA-13-0724-01A-01-TS1.bb70ca78-9511-406f-b555-917d69bbdddf.svs	19bd1cab87759daaf35969dafd0d1fac	211701365	validated	TCGA-13-0724	ov_tcga	1	2.73	0
984ba6f1-d8e6-4821-9668-2570dfb4352b	TCGA-13-0751-01A-01-BS1.e6036b54-4f2d-4fa4-b847-159cf93a6481.svs	990dee046f747340e078ca3fbaed99d7	154992587	validated	TCGA-13-0751	ov_tcga	1	55.12	1
4cbd00c1-57d5-4fed-953d-9df41f4a57aa	TCGA-24-2036-01A-01-BS1.b5e4a123-5f0d-459a-9ab3-7ba94d6f7244.svs	1b625e587897266a55a863f1fc38cfc9	128149789	validated	TCGA-24-2036	ov_tcga	1	63.96	1
09b50b6b-7094-4014-b17b-a6e6ba80df3b	TCGA-24-2293-01A-01-BS1.96b19260-6a66-40bb-b472-749fb3caea6e.svs	e334346312fabd2afab943ee63dc1cd5	141232989	validated	TCGA-24-2293	ov_tcga	1	16.62	0
b2fc5e87-628b-4436-a169-b97710eb76c9	TCGA-61-1736-01B-01-TS1.c1c6008e-be3b-453c-8182-6392ee9a02a3.svs	8d6f03dfe16c0a5341a1aef9ae5d60da	140110259	validated	TCGA-61-1736	ov_tcga	1	48.75	1
9e14608b-5044-4ad0-afc9-98c7e9b8d3b0	TCGA-13-1510-01A-01-BS1.a9adcc98-382e-48ca-bd92-c7fdd1007305.svs	dbdfafb3b56ee372ca570d7d18ff7b51	366101687	validated	TCGA-13-1510	ov_tcga	1	44.65	1
f35b2b29-6cb5-40a7-87c5-19d0efa3e2e8	TCGA-10-0926-01A-01-BS1.6cd77de1-2a80-486a-a9dc-aedf82c0921d.svs	9f40870e5a5eb389fae9439caa7d9a66	89625689	validated	TCGA-10-0926	ov_tcga	1	25.89	0
68b3a1ad-f732-46ce-902f-43c6a29c8060	TCGA-24-1549-01A-01-TS1.e8282ab7-a954-4aaf-80fb-ca80fc8891c8.svs	c8c690d919450ffa6b58a98f20f4f10d	81869445	validated	TCGA-24-1549	ov_tcga	1	56.54	1
f540664b-adbf-411c-9047-e09182945778	TCGA-10-0927-01A-02-BS2.34116420-64e7-415c-bcf4-d6c5c7ba3e7c.svs	fa9e3665b425bfa24b6240d8484a0308	63646267	validated	TCGA-10-0927	ov_tcga	1	81.8	1
a41a6ede-d08d-49b6-bf01-b3e25a6b95e6	TCGA-24-2289-01A-01-TS1.4f5337c4-78ae-449f-8452-71be5ba1dd69.svs	4791fae64f5c04bd741b06060eb26800	195655709	validated	TCGA-24-2289	ov_tcga	1	67.31	1
a5593b36-657f-4799-9c77-1e6113c6b897	TCGA-61-1740-11A-01-TS1.b7ebbdc0-ba28-4425-a2b3-a87ed70fdeb3.svs	094f91043463cb81faaca3ea4aa9b56b	69338941	validated	TCGA-61-1740	ov_tcga	1	2.43	0
d1ce044a-8081-49dd-a7de-352a04f112b4	TCGA-29-1694-01A-01-TS1.d9e65542-f4c3-4c27-96ae-1d8d3f48862b.svs	2b004d8df10aed44da4babfe92189603	181138929	validated	TCGA-29-1694	ov_tcga	1	38.99	1
488b4f9d-b35b-4491-9a44-63fea6bbec0c	TCGA-61-1919-01A-01-BS1.6e069202-dc06-4418-bb6f-6f36113ce7b4.svs	ff9f35fc62c237d358523987f2f609b8	343874371	validated	TCGA-61-1919	ov_tcga	1	38.14	1
a985008d-73d1-4437-a662-7d4566a6dd33	TCGA-61-2612-11A-01-BS1.471ed8ea-a82f-4ee4-b6ba-0e8cc3f0634d.svs	a94e4fb214d25ff238b786fc8e08158c	156988921	validated	TCGA-61-2612	ov_tcga	1	6.34	0
04582577-b9ea-4ea3-bebb-8a22fb2876d3	TCGA-09-0369-01A-01-BS1.98dcd946-275e-4aab-ba34-62443d4dfc1c.svs	a1f759299fe85b599b0235cc79028b56	39503935	validated	TCGA-09-0369	ov_tcga	1	35.55	0
9f706f3e-6aa2-4e06-a88a-952503598b3a	TCGA-10-0928-01A-02-BS2.facd92de-6893-4650-a327-1f15554a01fc.svs	24a60ffe0de84e842efb5556143b13de	74605105	validated	TCGA-10-0928	ov_tcga	1	18.5	0
e9206264-5233-4f7d-8535-c1bdca572edc	TCGA-09-0366-01A-01-BS1.1a24dcff-2bd0-430f-9b17-d2487425878d.svs	52af995bb49b6090b67eeb24ef5d67ce	37495565	validated	TCGA-09-0366	ov_tcga	1	57.72	1
8fcded83-784e-43c9-8765-8c7f800967f0	TCGA-13-0897-01A-01-TS1.06f71559-c811-4995-9983-f16452175b36.svs	658ae59efb4164dcebcdca7ea38dc140	170081295	validated	TCGA-13-0897	ov_tcga	1	71.68	1
6f7821c9-b2b9-4b0e-9383-0f418c1cab7b	TCGA-04-1364-01A-01-TS1.9fef64ee-6549-4b5b-a306-401d62d57d92.svs	425aa9250b988f96dfbb7db1edea4463	185082425	validated	TCGA-04-1364	ov_tcga	1	33.64	0
62edc2a8-edc3-45ab-9030-ba2e237890ca	TCGA-13-1405-01A-01-BS1.75a754e9-5c31-4b53-b8a9-fe6deec738ab.svs	5e154e1e00c2ea8f3fc2881ba2606401	345038501	validated	TCGA-13-1405	ov_tcga	1	28.52	0
c736ddb9-5da9-4ad9-996e-8ba17da2443f	TCGA-29-1692-01B-01-TS1.2f5a7806-6d45-4669-81be-06a732632f54.svs	929a445a6108706a7bd72612a963beb5	28246813	validated	TCGA-29-1692	ov_tcga	1	94.35	1
df179f4c-5842-43ec-8889-b8fa84b93097	TCGA-24-1557-01A-01-BS1.d09c8628-1498-4b56-8be4-82531a96b579.svs	2679732a127884f66669176087f755f3	188463179	validated	TCGA-24-1557	ov_tcga	1	39.85	1
b5f95096-9c2a-4559-9ae4-0fb18a42da61	TCGA-24-0970-01B-01-TS1.97d1c7d0-939c-4b4d-900a-32bde4406a8b.svs	15c82f915daf91c5773b17a170da530f	489777359	validated	TCGA-24-0970	ov_tcga	1	11.63	0
e68ee5e9-e3ba-4348-80bf-2e082a519ecb	TCGA-13-0726-01A-01-BS1.a58bbed2-b315-4182-8965-023c55e37725.svs	67bc6f156f781b8a0e3743db51fa9ed0	135288817	validated	TCGA-13-0726	ov_tcga	1	31.18	0
77011065-a63b-4486-9924-dae484b1e614	TCGA-10-0936-01A-01-TS1.e5976a6c-f284-43bd-9597-6f9d3b5439dc.svs	577d673d4309baa32cc9594a8c8e2086	60613423	validated	TCGA-10-0936	ov_tcga	1	36.89	1
c1f24432-b76a-499d-9a8e-6335b3b5c17a	TCGA-23-1107-01A-01-BS1.d6017cb3-c915-4dd1-a1bd-4fe67600ab38.svs	5dd72cf10795d4d2c2aa1dd67fdebc31	62319681	validated	TCGA-23-1107	ov_tcga	1	0.3	0
5f204a0b-b5ec-4c05-bece-6c0f32649121	TCGA-25-1313-01A-01-BS1.737ad7a3-621b-4690-aed5-2c8f6fe5a4e6.svs	39d316ef0aef89ca8beac5028d2f1a5a	379792917	validated	TCGA-25-1313	ov_tcga	1	26.94	0
0112596f-c8a3-4498-b34b-e258c0389af8	TCGA-24-1467-01A-01-BS1.2a7d2b3c-a015-48eb-9ca7-da9e52c29a19.svs	1c1693df705ad3faaec3df95c5409395	246331813	validated	TCGA-24-1467	ov_tcga	1	105.91	1
837dc1f3-2fe0-4f21-98d2-4b78ce51d80a	TCGA-42-2593-01A-01-BS1.f32da966-5246-47e3-8242-e5e7ccf45ce1.svs	a882d151ee62864527b97f8ca6acf17c	97523535	validated	TCGA-42-2593	ov_tcga	1	1.48	0
2cf3a269-ae0b-4366-ae73-564bbd1f5962	TCGA-13-0804-01A-01-TS1.b9fae803-f9dd-47ee-8417-3f7af1bbf123.svs	6f6289042bd77390f7e051786dcbc957	503567537	validated	TCGA-13-0804	ov_tcga	1	35.25	0
2cb618d5-07bc-4230-baa6-b06c09095193	TCGA-23-2084-01A-01-BS1.55a32aa7-50fb-4a0a-ac8a-6c62173174ab.svs	7abea9e851786b7bfb7f02d9070f7737	74846195	validated	TCGA-23-2084	ov_tcga	1	49.8	1
71f2bb56-f0aa-41b9-a36d-b94456c62d18	TCGA-13-1495-01A-01-BS1.ae354aba-3dfc-4e7c-a02b-bfa4d5562264.svs	19c440942cdbac3aaace5312854f4aa6	371822975	validated	TCGA-13-1495	ov_tcga	1	90.31	1
8649d166-4c97-409d-9d86-0b6d1bedb1bf	TCGA-13-1482-01A-01-BS1.721cf135-b705-4810-b65e-9e37ab895a34.svs	0348a5cc71165c847fa7e33250dff3c5	431813557	validated	TCGA-13-1482	ov_tcga	1	61.66	1
5fa3e881-1207-464e-b2c4-d5da354b4f7d	TCGA-24-1563-01A-01-BS1.77a77ca5-d792-4b25-9b37-f9f5ba572e04.svs	2213861a1a7ab07519868f78e0335267	152683765	validated	TCGA-24-1563	ov_tcga	1	47.67	1
177089f6-3a28-45cb-910c-96a5283981e8	TCGA-04-1332-01A-01-BS1.0f52bd8b-65e8-4648-b6b8-05ddc60f143a.svs	10b9b221f81ff5eb5294ab85de0d94cf	148444261	validated	TCGA-04-1332	ov_tcga	1	40.97	1
909f7b6f-1ea0-4ad0-bc8e-594f5d107f2f	TCGA-23-1113-01A-01-TS1.57c411b9-9c95-4c31-a3b5-110683e0e020.svs	10782a35bbb64d0d13b7568983cf5eb8	65939007	validated	TCGA-23-1113	ov_tcga	1	31.18	0
adfc7bae-6299-4949-b9c7-377a09558898	TCGA-25-1878-01A-01-BS1.ed331319-86b3-4231-b58d-248b0063b8a9.svs	28b8683a973158016a82d7b0a1182a6f	96064465	validated	TCGA-25-1878	ov_tcga	1	84.99	1
b9d5fc47-9a39-4e99-a108-3ad3382a2ec6	TCGA-10-0925-01B-01-TS1.99e79d6a-c335-4f6e-97b3-ff91f48dd7be.svs	3dc15867108e4048bd39a5c3e5703637	89580525	validated	TCGA-10-0925	ov_tcga	1	54.27	1
0a825494-17d5-497c-8089-68690a41c14a	TCGA-04-1350-01A-01-TS1.0013c195-a6a5-45d3-8d87-1025e5a8f258.svs	a3ced5f478c37301f85cddf350c95ec9	151337635	validated	TCGA-04-1350	ov_tcga	1	63.93	1
a12c9b57-88df-490d-a79c-2de25bcd34b0	TCGA-10-0938-01A-01-BS1.22a8ea74-7de1-453c-857c-2e7001fa42fe.svs	88d2d0f4861e72ae583e8069c997befa	118293433	validated	TCGA-10-0938	ov_tcga	1	20.89	0
a1e1bd64-30aa-4f37-ac5d-517d5f325e5f	TCGA-23-1032-01A-02-BS2.36642d6b-d7d7-427e-9663-4a81542c2daa.svs	4b308461882731dd0cc10a96c4ef8362	99159255	validated	TCGA-23-1032	ov_tcga	1	2.76	0
68d0ae3a-3ac6-4637-b553-480709d77843	TCGA-25-1633-01A-01-BS1.8a63b727-ea03-48ea-9f9f-7cc786eea30b.svs	191fcc2586b54d38c9e54f988202a91c	237928591	validated	TCGA-25-1633	ov_tcga	1	62.12	1
3942091d-ad71-4cbd-b12e-32fda0b70322	TCGA-24-1553-01A-01-TS1.335b5d27-d22e-4631-a772-ad33e0e3fc49.svs	313378186992572c49a03483618187fe	433030983	validated	TCGA-24-1553	ov_tcga	1	58.05	1
90ff3871-de41-471d-9f0a-a71e36d4e9fe	TCGA-13-0726-01A-01-TS1.2a8707fc-2d7b-459a-9707-96c5b4e11f43.svs	ddf5fad9b073cac5130516bb2358ebfa	263573467	validated	TCGA-13-0726	ov_tcga	1	31.18	0
99cfec5b-e2e3-4a3f-8c75-b16b4e691706	TCGA-04-1369-11A-01-BS1.4a4136e6-e68a-4cdf-8582-e64b27bd2be6.svs	7059f277f0c457b05c4661c3e618c088	91579127	validated	TCGA-04-1369	ov_tcga	1	21.09	0
1260c746-7703-4d48-9999-9ee69fb6a948	TCGA-04-1514-01A-01-BS1.e6ce9cf7-7fb0-4dd2-a322-a84becdb2bdc.svs	b5c4cee6a363e25c83beb5c4f082b3b1	82430245	validated	TCGA-04-1514	ov_tcga	1	56.5	1
89035cbc-2d0c-4d7f-942f-26764e8d50e6	TCGA-13-0791-02A-01-TS1.2c967bce-c53e-46b7-9c10-624628f031b2.svs	e4e531ed6241a10eaed6ed9915346a11	127267987	validated	TCGA-13-0791	ov_tcga	1	40.21	1
02bff622-eb4d-4738-8fb5-f8a3cf00adc1	TCGA-09-0365-01A-01-BS1.986f3321-713d-4c9c-9910-fa3d521060ce.svs	440761cd1af01881a97c7d1b1777f56f	65598351	validated	TCGA-09-0365	ov_tcga	1	9.46	0
1a44c7f4-5b31-48e8-8659-3b6eed37ff39	TCGA-13-0757-01A-01-TS1.8c284a34-e8c9-4399-adb4-fa37cf12c72d.svs	674f04b489932a668fe572a737b190f6	265278325	validated	TCGA-13-0757	ov_tcga	1	11.17	0
1742e2da-69b1-4965-b39c-f0d8ac0a3502	TCGA-04-1651-01A-01-BS1.62199560-a607-40f5-b030-80a174c8125e.svs	0629126a70dcdf6bb0f9f77ff4464500	110754955	validated	TCGA-04-1651	ov_tcga	1	36.2	1
2798ca84-95d2-413e-bbf9-728b0366808d	TCGA-04-1651-11A-01-TS1.d64e1066-8bdb-4eac-b686-941b77f1eeba.svs	e453d44f970f9fe6f78d5a0dbb35b0c8	103937917	validated	TCGA-04-1651	ov_tcga	1	36.2	1
fe58629d-5fb1-4fec-94f0-08ec550b1eb6	TCGA-04-1530-01A-02-BS2.c78fa438-630d-4e54-bd7e-e914836f66bb.svs	3ced02432a991678a57e36a2e6973ccc	71004919	validated	TCGA-04-1530	ov_tcga	1	118.99	1
bbb60d26-58a7-4d3e-95d0-c12e725b4bba	TCGA-23-1027-01A-02-BS2.08a84ac3-d0b4-4056-b4df-ef6fa85c9008.svs	bced20e41de67f65e3547a8513e01a11	83869265	validated	TCGA-23-1027	ov_tcga	1	32.06	0
787e07af-f384-491f-a662-414c161e3d8c	TCGA-25-2398-01A-01-BS1.6cd65019-046f-4701-ba45-95c5a357e0f4.svs	e84443a9a4dfab8141d653a739f19fc2	409494153	validated	TCGA-25-2398	ov_tcga	1	44.97	1
0fcacc3b-5f2e-4dcf-9ecc-9520fd1600cf	TCGA-13-0727-01A-01-TS1.6d8a1ef4-20dd-4641-9f62-9ee2782e24a5.svs	db692b9269cb1f2511d3c13f87797c5f	214522533	validated	TCGA-13-0727	ov_tcga	1	15.18	0
082f3c57-854e-48ad-9d0d-3279c9608881	TCGA-10-0931-11A-01-BS1.c669b00e-ae1d-4186-924e-2e8ff2643be9.svs	419b38b50ae19268b30a03526021c334	65975669	validated	TCGA-10-0931	ov_tcga	1	32.85	0
2e11dfd4-2e55-4f3f-bb28-556e1dba7446	TCGA-13-1411-01A-01-BS1.6ad1b17a-2edc-4e90-a769-781e192666b7.svs	36f1431d312c52c33227c49e70dac0a0	339582147	validated	TCGA-13-1411	ov_tcga	1	17.44	0
fcdff595-74b8-400a-b78c-e675af2bea48	TCGA-13-0760-01A-01-TS1.197ab768-241c-411d-875f-c84c5c3de1eb.svs	6dfd1faf6792754dc642f071537a9576	408657017	validated	TCGA-13-0760	ov_tcga	1	11.53	0
2235d26a-520b-43c1-9579-d2162403da5e	TCGA-13-1504-01A-01-BS1.8b60e9fd-1119-4e92-a606-881b1daecbf6.svs	bb957ac29e9580a42ebd5bc00a7b1672	306778405	validated	TCGA-13-1504	ov_tcga	1	34.79	0
511167e5-6e53-4253-ae54-8e749fb70b0c	TCGA-20-0987-01A-01-BS1.5bd6ee19-dc60-48ab-bdb1-b28ed0c70f4c.svs	7e867334ab6185b1d6759b4fd197f989	259394937	validated	TCGA-20-0987	ov_tcga	1	23.03	0
ce1de4b2-e453-436d-90b8-c7623a688090	TCGA-09-2045-01A-01-BS1.0f965c79-cfe6-499e-98a9-a696bfe83f6f.svs	10cbb502a305cf42a28b68ddf1493323	255407509	validated	TCGA-09-2045	ov_tcga	1	35.12	0
49a61f80-6c8f-4570-a8a6-05137c2983c4	TCGA-09-0369-01A-01-TS1.a1c0652a-fca9-4ae7-8df7-a7e37d1c9d7d.svs	4c453acab30feddcf504de56832ffb37	41571383	validated	TCGA-09-0369	ov_tcga	1	35.55	0
13a4bc25-dba9-48e7-8ec1-cb169f605442	TCGA-10-0931-11A-01-TS1.56b4e806-d890-469b-9106-4f5ef4cedf06.svs	38ac6f87b3ed8bfaba7923db01660b1d	56631107	validated	TCGA-10-0931	ov_tcga	1	32.85	0
5ca62c74-f61e-4eba-b440-886b80f10247	TCGA-WR-A838-01A-01-TS1.E8CA96CD-A253-4090-86BA-60E7192B72FD.svs	ee0e4031528a8ef3254baa8c63cbafc3	118505981	validated	TCGA-WR-A838	ov_tcga	1	9.99	0
70ff73ba-0d5f-40b4-9e10-3a31acea5d7f	TCGA-13-1494-01A-01-TS1.8c48501b-eb93-4ca6-85b4-5f1f50495934.svs	be21e0929a0ad3f9472598d2f05870d6	313730191	validated	TCGA-13-1494	ov_tcga	1	93.82	1
ed27525d-60cf-447a-bd00-f580ba328d49	TCGA-24-1852-02A-01-BS1.52881700-5ae8-41cd-b1f1-030018c7dce7.svs	35f7bac1e8ad737f17d48765f5e043ae	177291401	validated	TCGA-24-1852	ov_tcga	1	72.31	1
22d7fd2e-5d73-490f-8418-b772fbad48c0	TCGA-24-2024-01A-01-BS1.0467ab38-1f2d-4fbb-a6c4-0e38d2e0de33.svs	adc91ebda86a68eadc348dc53b4b8fb8	163350045	validated	TCGA-24-2024	ov_tcga	1	58.11	1
31a522ba-d5a5-4b63-a5cc-2df6eebac1ee	TCGA-24-2033-01A-01-TS1.88804778-148e-4bc9-9ea2-958f6e212d0c.svs	d8ef9757c33d7c31de1f8fc61ee1e287	157124701	validated	TCGA-24-2033	ov_tcga	1	18.46	0
85166290-6fe0-4763-a693-afb9d29b44c4	TCGA-10-0930-01A-02-BS2.88672071-8558-4a27-8842-b1bb58c22830.svs	2a6359b6000b8623c45b189b3b0651c9	69871473	validated	TCGA-10-0930	ov_tcga	1	34.17	0
868a910f-dddb-4462-ac8f-df937eec18a6	TCGA-13-0725-01A-01-BS1.6cd2a2f7-689b-4674-a98e-a7ab00beaa84.svs	ba1c345f6c72390ffd2e2a354c298f20	162892609	validated	TCGA-13-0725	ov_tcga	1	12.39	0
50b09ef9-30ce-4506-8220-bdb50e917bf0	TCGA-04-1517-11A-01-TS1.65d23488-0e27-4d5e-81ee-aef15c5aaed8.svs	a4e1585babe3ad0ffde6296ba4f2b1b1	68160367	validated	TCGA-04-1517	ov_tcga	1	19.97	0
2275aff7-7c70-47e7-a957-eca239f9a8f0	TCGA-25-2397-01A-01-BS1.456a71e7-5889-4716-afab-88b5626885df.svs	f8220c7e0043622063aa8038cb060988	202650551	validated	TCGA-25-2397	ov_tcga	1	11.99	0
0c5b4885-a8db-444e-9b15-dad2bbdd3cd0	TCGA-61-1738-01A-01-BS1.941a44db-9fde-4bcb-9a7e-88c3a8afa74c.svs	b5bfdc5e1dd0f12444fd8a62c3af4232	237461447	validated	TCGA-61-1738	ov_tcga	1	35.78	0
3baf9fe6-2939-40d9-91f8-b11f9fe0689b	TCGA-13-0884-01B-01-BS1.48ab706e-f243-4f72-b7c5-8b4a5b5dbcc0.svs	ce5bc716b1f1656b8ec5370a98b5030f	245637407	validated	TCGA-13-0884	ov_tcga	1	107.1	1
0cea4c52-9b07-44f4-a75c-e30593c1e76a	TCGA-24-1464-01A-01-BS1.4629f765-e185-4cee-b30e-2024f6fad17d.svs	6712b04c6604a0c0ec4f65d2af44db45	126956949	validated	TCGA-24-1464	ov_tcga	1	12.45	0
57e7485b-0551-4b1b-b8ec-86f234c94381	TCGA-61-1901-11A-01-TS1.386d4229-605a-493a-9bf3-c173876f0c24.svs	177b32c94c2c57290008118abb035634	176562013	validated	TCGA-61-1901	ov_tcga	1	11.4	0
ab83df8f-71f4-4e1d-bb90-07c7dd438509	TCGA-25-1628-01A-01-TS1.35d35463-e15c-4be7-b62e-9a8e169c005a.svs	0b4efa068cc8ad825ca0e2e844755701	275442033	validated	TCGA-25-1628	ov_tcga	1	20.6	0
bcc74a44-d415-4f46-8850-4e3beef49727	TCGA-24-2260-01A-01-BS1.4b0ef85c-e125-4b7b-9c89-34ea64a651c7.svs	4505272cc152e1a5a4be0c1404c2b4b9	153878431	validated	TCGA-24-2260	ov_tcga	1	36.14	1
9a2d3fbe-720c-464e-9025-1eaa5709a216	TCGA-13-1491-01A-01-BS1.81e6c22e-6e3c-44a9-851c-056211af422a.svs	f2b94dbb700b959ae4d819296a8d7575	387973011	validated	TCGA-13-1491	ov_tcga	1	52.4	1
9708fa6a-6256-4010-9a01-1d3147863b3f	TCGA-09-2048-01A-01-TS1.a6b08202-bed9-476e-8919-8a4300021f11.svs	890d511f738812fd694098caaf771d56	68675127	validated	TCGA-09-2048	ov_tcga	1	4.53	0
b9a2170c-32c7-4d85-adc0-a7cc5fef51fa	TCGA-24-0980-01A-01-TS1.7eb8d1c5-bb80-48b4-bd87-7374bff12101.svs	d57e48e4f15717fa8ad6421921272efb	201693903	validated	TCGA-24-0980	ov_tcga	1	7.65	0
5207d8b0-4992-412c-8774-37d6e266a883	TCGA-13-0720-01A-01-TS1.c541bfd4-c049-4fad-ae6d-efc62810bd60.svs	049c224a92a27ee2dedb6d25a4904e1c	410315789	validated	TCGA-13-0720	ov_tcga	1	44.51	1
b04f21fc-0992-4c09-aefb-6da4ec4ba2fb	TCGA-13-0751-01A-01-TS1.cc04b26d-9b2b-4840-b980-69480ef92d24.svs	420ae36e16474e077888d47694a576c9	164489793	validated	TCGA-13-0751	ov_tcga	1	55.12	1
1005c113-1501-41a6-bea2-89ec32e52971	TCGA-42-2582-01A-01-TS1.647e0cb3-9dd3-474f-adfd-04dc5f1ce366.svs	658388d55ee1e6c610d89a19242c17be	66248211	validated	TCGA-42-2582	ov_tcga	1	47.54	1
f7a2b0d1-68c5-4c9c-a8fc-da47feb5bf03	TCGA-25-1313-01A-01-TS1.b3bd676b-4dfb-4ab3-9f96-5615490ade91.svs	50e25c04f7928205af87c828788f59ea	191578665	validated	TCGA-25-1313	ov_tcga	1	26.94	0
d4f3ee09-c6ee-4863-8e23-e1556841a53b	TCGA-59-2354-11A-01-BS1.5993f858-b3a3-4df6-b7b8-dad445c4606a.svs	0b78849200249537797e5b53268f833d	127127551	validated	TCGA-59-2354	ov_tcga	1	34.36	0
e71801b2-20be-4a18-8e7a-c2887566e614	TCGA-29-1766-01A-01-TS1.b06eb26c-0803-4278-b5bb-8a23e94145e0.svs	b39b4df1ef9d3c85b9081309e46860c2	121852273	validated	TCGA-29-1766	ov_tcga	1	39.39	1
c7385f2c-4808-4a9b-b261-adddf7063230	TCGA-23-1022-01A-01-BS1.b230a1dc-5e45-4d8a-9668-91a9e105d1a1.svs	9ae0c2a5edbb6ec21cb0017972919c91	132247279	validated	TCGA-23-1022	ov_tcga	1	49.64	1
52e778f4-d98d-428c-b264-30d4240e8f01	TCGA-61-1738-01A-01-TS1.cbef3d98-4444-4703-b76e-0474439cb502.svs	c00663fc290a3e351c36bb1dc7ae7100	189416875	validated	TCGA-61-1738	ov_tcga	1	35.78	0
e9185565-3a50-4282-9159-5f48f698cd28	TCGA-24-1544-01A-01-BS1.8b67402c-67b0-4909-b96c-f8a7f9e85ced.svs	8304358a6491169f5bec8584c1629a2a	134980611	validated	TCGA-24-1544	ov_tcga	1	26.94	0
299adbf1-6df5-41cb-89df-f619efc8d6cd	TCGA-13-1408-01A-01-BS1.daf88d62-ca7c-4479-b027-16e04a5c66e4.svs	0ccc5e0947f403be99bdd8c2ed0a946b	222111751	validated	TCGA-13-1408	ov_tcga	1	55.19	1
7db83de2-1b97-4340-a629-a6f4d474d9cb	TCGA-13-1507-01A-01-BS1.b4f68dd8-44d6-4b1f-afdc-2655cf3246df.svs	0dce7f413a9c03f2b358ad47dc371503	268624983	validated	TCGA-13-1507	ov_tcga	1	65.47	1
5e786027-84b9-4b67-b4e2-2ba282bd4ee3	TCGA-25-1626-01A-01-BS1.a288053e-86fd-4189-8dba-641155072fc7.svs	1aeb4f3cc50bb5976a82ea8ba678ec3d	137857593	validated	TCGA-25-1626	ov_tcga	1	17.02	0
0e8e463c-a6f2-41cc-9458-536b46e211ff	TCGA-20-0987-01A-02-BS2.580a22f9-d1d6-4638-bde8-e2ca93062bf1.svs	fb43d4c46e1012d2119d69658d865134	298644775	validated	TCGA-20-0987	ov_tcga	1	23.03	0
4d32d69d-e118-497e-9f68-90c5e94ab54e	TCGA-42-2588-01A-01-BS1.e2068a61-9aba-438b-97a0-a96ade88c47d.svs	befdf407b9c722b9366f95f38d8e52cc	142883561	validated	TCGA-42-2588	ov_tcga	1	28.91	0
0c495824-5b75-4044-a3c1-5fd41fb7d946	TCGA-09-1661-01B-01-BS1.0f6d83b1-1a23-4b61-b9c7-6b73071f3d24.svs	06d0754909238300adf5f7c1557a770a	29676053	validated	TCGA-09-1661	ov_tcga	1	38.4	1
791fcddb-3b17-41d7-8850-7fac5d80dda4	TCGA-13-1483-01A-01-BS1.ddf45f15-dac1-461f-8937-3ac159a33d50.svs	1cb38d813746a7f4bbb9ada862876266	266764005	validated	TCGA-13-1483	ov_tcga	1	29.4	0
eec6364a-8e60-477e-863f-9edc22fbf4a6	TCGA-24-1558-01A-01-BS1.64a012b1-90d0-4df7-8b7b-9c3f0ca584b9.svs	c9b94522178d10a6291399f789696f39	296603165	validated	TCGA-24-1558	ov_tcga	1	19.51	0
f407e2a3-8305-47fb-8a08-027bac95840a	TCGA-25-2396-01A-01-BS1.cfdcc756-47ed-4f58-a6b5-825c9eba0da5.svs	ed5f9f55479e3b2110fa373045ab2694	164067431	validated	TCGA-25-2396	ov_tcga	1	3.02	0
700d52bd-3a7f-47d9-878d-56324d000c60	TCGA-24-2297-11A-01-TS1.db542639-c174-4e08-befb-e19683a42aa6.svs	08365faf6cb25c45227a4b13ef9ca352	58410851	validated	TCGA-24-2297	ov_tcga	1	55.81	1
c0dc855d-bd94-427b-a759-a2b341e133b3	TCGA-24-2298-11A-01-BS1.ec247a4e-1efd-40bd-a26e-3f825dd69689.svs	a5533d295e958767b27dfc828304c815	93967739	validated	TCGA-24-2298	ov_tcga	1	53.22	1
1d132e6c-d0b8-423d-abdc-2c14f51a7bc4	TCGA-61-1919-11A-01-TS1.f5245653-fd05-42e6-b386-f9fe533fa07e.svs	3be1b89fccb9a35c091240e10ff005f1	57719615	validated	TCGA-61-1919	ov_tcga	1	38.14	1
b7d05d60-e11e-4f94-a9cc-bf4db5377b6f	TCGA-13-0805-01A-01-TS1.6d73c8e0-390c-4712-b959-502d98c2aba2.svs	fb477ed02cbf4a35c09de80db90f249a	141243503	validated	TCGA-13-0805	ov_tcga	1	35.28	0
9e2aebb0-b2e7-429f-ba5c-0b2c00f5fe8b	TCGA-25-2392-01A-01-BS1.67d64f48-5192-4066-882d-a373ed1fb8f1.svs	9469774128d554ec6cd47f55a87b50e4	189824063	validated	TCGA-25-2392	ov_tcga	1	1.02	0
6f3ccb31-698b-431f-b785-2aace727bd24	TCGA-13-1817-02A-01-BS1.2f9967b6-cb04-4d01-ad90-52c30ee97836.svs	a5d3fbb93fb2ae20c3989371bed84af4	342448307	validated	TCGA-13-1817	ov_tcga	1	33.64	0
83bb8c04-153b-45c7-83b4-9ba1ab989279	TCGA-10-0936-01A-01-BS1.3ede0f32-9bf9-46be-aabd-4793365bf020.svs	23459489c5c83161568b2bcf968b1e1d	113244135	validated	TCGA-10-0936	ov_tcga	1	36.89	1
c78e5360-ca8f-4d17-9882-ba3dec78e986	TCGA-13-0883-01A-02-BS2.b3603594-ed44-4e5e-861a-52aa4eeb71de.svs	94766d9170c8f9276cb513ec953ab0fc	237603445	validated	TCGA-13-0883	ov_tcga	1	68.89	1
880b3913-8b7e-40b3-9f0a-0af873342097	TCGA-13-0714-01A-01-BS1.26bf9350-7b7e-441a-ab21-86861194cb19.svs	36634301e0bd99b000a6a9e88b243f9b	69682813	validated	TCGA-13-0714	ov_tcga	1	6.21	0
765f6939-ac8e-4821-9f3e-604e328dfde0	TCGA-24-2260-01A-01-TS1.2d95e5d5-4325-424d-8eae-7b904a95c006.svs	8099f6a974318e85fb0031f51402675a	184605165	validated	TCGA-24-2260	ov_tcga	1	36.14	1
3c5fb259-d7a1-4d4a-b15b-bcbcf31c8527	TCGA-25-1329-01A-01-BS1.53db6a63-1ab7-447b-a356-6af729dad49a.svs	e7e3e33ccf2061668992f67d464149c6	716111979	validated	TCGA-25-1329	ov_tcga	1	15.01	0
32e3e756-7af1-42b4-b248-bca300c5ee4c	TCGA-24-1553-01A-01-BS1.ff75b56d-efb0-48ab-9ae2-ea6013bd6b85.svs	10f8e8af7566fa5507dee6a3ada2f7fb	181093229	validated	TCGA-24-1553	ov_tcga	1	58.05	1
c573ee9c-06de-4b48-9e29-f392d85b7736	TCGA-13-2066-01A-01-BS1.665d85a4-5eea-408b-be3b-055803e5a179.svs	07d89a0f15bb1c1248d0dda56a1ea92a	554555227	validated	TCGA-13-2066	ov_tcga	1	70.07	1
654964b5-5075-4f8a-9eb3-d7c3d376a597	TCGA-61-2095-01A-01-TS1.4b9d42fd-49cc-43ef-9ec3-6fc41e6ab132.svs	d56121a4aa7a89eb37b5926fb1864381	288836445	validated	TCGA-61-2095	ov_tcga	1	61.6	1
0751c568-64d6-46df-85a2-6dbf6fbd8b45	TCGA-61-2016-01A-01-TS1.594dfeaa-7d8f-4611-a598-47bd791e4340.svs	1741854f5c39358d69e05efdd512981f	138518159	validated	TCGA-61-2016	ov_tcga	1	1.18	0
47c34dfa-19e1-463d-aa03-6e1124d1afff	TCGA-24-2035-01A-01-TS1.219f3d14-d927-4732-acfe-9fb918296c53.svs	43015af18957f5b7165d2501f8597b51	31887589	validated	TCGA-24-2035	ov_tcga	1	28.15	0
33909229-accd-42c1-afde-db3a71ce2d3e	TCGA-09-1662-01A-01-TS1.991a3778-5f86-4d75-93d3-93b24310153c.svs	50d980072191cd0815ad34cd43abef10	133425547	validated	TCGA-09-1662	ov_tcga	1	89.26	1
450ed3dd-1cd7-47fd-a5f6-50cf1b9ec705	TCGA-04-1369-11A-01-TS1.09dba94c-a5ea-42af-9c09-60388557fc67.svs	a32a6f10d254c19363d0c20e78d17b37	83879487	validated	TCGA-04-1369	ov_tcga	1	21.09	0
e10731f5-46a9-4716-8bd3-ffbb566f9b39	TCGA-04-1331-01A-01-TS1.76f57a19-5698-4204-bb11-7b6a106d620a.svs	471fefb1debde90f6db4d4a65cf01a58	225384721	validated	TCGA-04-1331	ov_tcga	1	43.89	1
663908b4-04e4-4d53-bad4-a7ffc6b9f1c1	TCGA-24-2261-11A-01-BS1.58250262-076d-4330-a5c6-49bcd0fa1106.svs	e2563fdbc40656974206daadbb3d2926	60017905	validated	TCGA-24-2261	ov_tcga	1	0.79	0
0828c298-2fe1-476b-a33f-a554069e4363	TCGA-61-1916-01A-01-BS1.e0ac51f5-9ca5-4151-8570-d806e5190527.svs	a0b37e978b3dc2a87b8aecbace151a41	178242937	validated	TCGA-61-1916	ov_tcga	1	15.6	0
2915a13c-2e75-485b-90a2-b46cef41b612	TCGA-24-1544-01A-01-TS1.5c0e797d-fd2e-4368-8b27-b77ad0cd4601.svs	4eb614424910ab6e658ca2954a595900	86725405	validated	TCGA-24-1544	ov_tcga	1	26.94	0
6574d707-34fb-47a0-a35b-1297a364e801	TCGA-13-0911-01A-01-TS1.d038ca6a-0465-4047-a2a9-46ad58627c2e.svs	b38247257e59142c9132701a9a2be2d7	462811181	validated	TCGA-13-0911	ov_tcga	1	44.51	1
3c433b4d-442b-4cfc-84a1-615704934e02	TCGA-13-1485-01A-02-BS2.d33cd2ff-9521-4ae7-a458-6cd672e3048d.svs	2945f0e3984587a0aa2d3c09e1d8daa7	288070331	validated	TCGA-13-1485	ov_tcga	1	20.66	0
6cf98f8d-1ff6-46a6-877b-9d4bf3d035a0	TCGA-25-1871-01A-01-TS1.5584c8b9-b703-4a7e-b2dd-c8a30454f99c.svs	0bf85276a6c37cb40afa48442d0f240c	138391145	validated	TCGA-25-1871	ov_tcga	1	24.97	0
f6c42363-9437-4699-8893-c7c0a2f83d6e	TCGA-09-2054-01A-01-BS1.e68f41e6-572a-40f8-9263-cfdd4fe62e8a.svs	ec2ba100ae0aa412dc3e912fa84fd07a	110170489	validated	TCGA-09-2054	ov_tcga	1	20.93	0
c9b0d65f-d512-4636-bd88-955e4577a9da	TCGA-13-1412-01A-01-TS1.9d28a08f-9f58-41bf-9a9d-71f2eb9e50c9.svs	286c8241ffe184725b23dc7d93745e7b	311738301	validated	TCGA-13-1412	ov_tcga	1	32.33	0
e13e0a1e-9823-4c0e-8f0d-291af4a61975	TCGA-04-1517-01A-01-BS1.78f024b3-f014-4dee-b615-2714790ac290.svs	f135ae5ea54da135d4c6dc8bba9d73a3	131036755	validated	TCGA-04-1517	ov_tcga	1	19.97	0
fa6f6b3c-ada5-4d4b-9d7d-370df28a8ebd	TCGA-09-1659-01B-01-BS1.e8c4fbf1-6540-4e8e-b163-58d009066a2e.svs	c6df74f2e9c94fc7fdea944fe81ae8e8	83913623	validated	TCGA-09-1659	ov_tcga	1	9.99	0
5dcce83f-968c-4160-a059-c5445b83cb1b	TCGA-24-2289-01A-01-BS1.9a729ef3-7079-43be-a05c-14bba09008f5.svs	986876473aa558633d66a0baa34661de	216796549	validated	TCGA-24-2289	ov_tcga	1	67.31	1
81caf0f9-3aab-4355-9bbd-b3dc8e8a990c	TCGA-61-1724-11A-01-TS1.61307b21-e39a-454e-b12a-6ed706fa1255.svs	ad99922cbf0bb3a86cd97a3ba8ebb6cc	46682313	validated	TCGA-61-1724	ov_tcga	1	20.93	0
283d45fc-5305-41a3-87fa-ccacee80b47f	TCGA-04-1337-01A-01-BS1.e91fb11f-2366-47ab-96f3-e92e78c85602.svs	169a4d6f16cfdf20d07d81cd961c623d	71545237	validated	TCGA-04-1337	ov_tcga	1	2	0
60e74816-9926-429a-a366-2d075f97cfaf	TCGA-59-2352-01A-01-TS1.ef2a283e-ca0f-47fe-aff7-c10c4423c09a.svs	b4627bd8098162ba45d110ffabb41431	187922775	validated	TCGA-59-2352	ov_tcga	1	9.4	0
0e66d6b7-24e1-45f5-b214-e4d9ed6acd2b	TCGA-25-2393-01A-01-TS1.a20e3f24-82c2-4886-a478-09dc932809fe.svs	386b85972bc581459f36f0822121ec38	192594317	validated	TCGA-25-2393	ov_tcga	1	38.01	1
cb7d3185-1480-4b68-b581-250ea137a1ad	TCGA-61-1724-01A-01-BS1.dc9700ec-ce3c-4286-80bd-a353c376977b.svs	8e7f8e90e374a1baaf947c2ce55e1d7d	257436251	validated	TCGA-61-1724	ov_tcga	1	20.93	0
3cc01c81-ab41-4866-b1e9-75aa2a3d3dd8	TCGA-24-2020-11A-01-TS1.f93ea21a-e70a-43ec-9900-7aceae612d49.svs	3079c4448b00ad5f4f1acdb12fdeaad1	68203497	validated	TCGA-24-2020	ov_tcga	1	151.91	1
e2145748-c6f8-4f6d-95b8-1277b47793b9	TCGA-13-0904-01A-02-BS2.4c23a809-79f0-4964-b40b-ef326bd503f2.svs	f968a641f7c14ec3d62ceeec5373ccf5	237326711	validated	TCGA-13-0904	ov_tcga	1	50.33	1
8b00d9f2-269d-4040-a311-6599764f847a	TCGA-61-2102-01A-01-TS1.560f25cb-a79f-4eee-ad74-a0130d207db1.svs	ad371f07617e229a1c2aa0448eb43fc6	113036627	validated	TCGA-61-2102	ov_tcga	1	6.47	0
8bd351ee-7816-4b2b-8558-8b3230fd4aaf	TCGA-24-1560-01A-01-TS1.517e0086-04fb-47e2-8809-4b9768c17ba9.svs	e50fe3034fb2905602bc36b2d770fbd4	140328869	validated	TCGA-24-1560	ov_tcga	1	44.05	1
9cb265e9-0a30-4674-b0df-7399d956497b	TCGA-29-1761-01A-01-TS1.26b76609-e133-4641-93f1-5497015975a4.svs	fb0c222a75c8a2f71dae613abb05f6f9	105227871	validated	TCGA-29-1761	ov_tcga	1	17.35	0
e107b7de-c88a-4fcf-99a1-e652ca42c470	TCGA-29-2414-01A-01-BS1.c86cba2a-8d47-4657-84ad-1a66647440e9.svs	3ec1a2c03eb1a9bff3114ed94bf1c2ba	136683157	validated	TCGA-29-2414	ov_tcga	1	86.1	1
42483226-bba9-459d-a6b1-f5d27bdfd333	TCGA-13-0791-01A-01-BS1.5d2a48a1-4b81-41bc-98a4-89926f0327d4.svs	698b00f926f3206c26ec36bdda96c278	201712647	validated	TCGA-13-0791	ov_tcga	1	40.21	1
9a32337a-5ea3-46ca-af0a-21c0e2dd103b	TCGA-61-1919-01A-01-TS1.a2bfef73-10d7-4593-9c5b-4b93eddd160b.svs	505ef6e4422d41fc7e3d90d8894370fc	213675935	validated	TCGA-61-1919	ov_tcga	1	38.14	1
19e55659-383b-4a66-b098-cf992bb2d1d7	TCGA-30-1862-01A-02-BS2.223b3dda-6e14-404e-9301-85e97e8a8e65.svs	f4f8b60e593eaaab25da9a04d553c21a	106854557	validated	TCGA-30-1862	ov_tcga	1	6.11	0
84535015-93db-4323-9d19-2a5c7f09baaf	TCGA-04-1655-01A-01-BS1.55f36120-46fb-4c88-b137-81798b011a9f.svs	eaa3078ace8c0bb2f6090503c225ef84	72816155	validated	TCGA-04-1655	ov_tcga	1	45.34	1
e5b8b7f9-da4c-4cec-87a1-72d14f6c4e58	TCGA-23-2084-01A-02-BS2.8ea25871-38c9-45a4-b7ac-ec3095f2b9ae.svs	81e6181d1ff8314795019edf040e5326	46533851	validated	TCGA-23-2084	ov_tcga	1	49.8	1
d452bfac-4eeb-469e-b229-fcb8679e1fe3	TCGA-24-1545-01A-01-BS1.15782ecc-b634-4add-918a-e78c62c77bd0.svs	f6014c573da762e9b5954f0a4cee4b43	276562911	validated	TCGA-24-1545	ov_tcga	1	57.36	1
d5b56d91-e0b9-4984-8dce-a6667abfecfe	TCGA-61-2614-01A-01-TS1.9649012a-36a2-4680-9198-32b4f813c11f.svs	984b203dfaaf6481a92c4ea66c899c72	172281741	validated	TCGA-61-2614	ov_tcga	1	8.61	0
d520fb88-5842-44b8-a72b-c797b5e65cc2	TCGA-61-1916-02A-01-TS1.3018e5ef-435f-476a-bb42-d033100ee597.svs	d0e0b959303b575ec20c863dc083b39f	379337941	validated	TCGA-61-1916	ov_tcga	1	15.6	0
c8768c41-4a9b-4db9-be45-e37cee0264a3	TCGA-24-2271-01A-01-TS1.b6591fc7-87de-4c84-968f-5a07d4cb9dcc.svs	64ec7bf752b5e84c3703a1deb9442744	154287229	validated	TCGA-24-2271	ov_tcga	1	31.6	0
b9b7fe7b-f83e-4bc6-82f0-2f81ff0c34c7	TCGA-59-2354-11A-01-TS1.e597d6fa-9435-4056-8081-5b9e1defb618.svs	fd35bdb7780f50c206ef986df6b7607d	57069143	validated	TCGA-59-2354	ov_tcga	1	34.36	0
8e739283-6cab-4a0b-a7e8-b2f7fb9ba66c	TCGA-25-2400-01A-01-TS1.881b0e48-63ea-433e-86f2-361f288cfd94.svs	3287bbd6226a5c0c17920489166295a4	239391145	validated	TCGA-25-2400	ov_tcga	1	41.98	1
cdba915a-bd57-4385-b4ec-8045d06254da	TCGA-24-1614-01A-01-BS1.901a9b9d-adab-4c2b-be94-7ddc3e2d16e8.svs	19cbc11d72ca99ba2328159c16425407	80147109	validated	TCGA-24-1614	ov_tcga	1	48.29	1
66526196-4144-49c8-b240-e9718d9cf385	TCGA-04-1517-01A-01-TS1.44419f12-78c0-405f-af43-289460beb5f8.svs	71d6e48b51e1339597f3fe6a66cd6ca3	188520429	validated	TCGA-04-1517	ov_tcga	1	19.97	0
9411ffc1-4f1c-4e5c-8d36-1b98c6f3b776	TCGA-24-2029-01A-01-BS1.a3e69252-9881-4483-a24e-01bc4c656ade.svs	8e0f68a2fbaca1c83db5012568642640	150790959	validated	TCGA-24-2029	ov_tcga	1	14.42	0
73e98b71-cd72-4760-aee6-6dbe2b3d711b	TCGA-36-1571-01A-01-TS1.481fbd5a-885c-415d-8462-550e3b4d54b6.svs	a9d62ec51904be765c18c260f1fe363d	55662119	validated	TCGA-36-1571	ov_tcga	1	22.83	0
e039e116-8ba4-4e71-9b18-489d5fbfad3d	TCGA-61-1917-11A-01-BS1.14cc7a08-8a35-4193-8e4a-ddd96f55eb39.svs	8bc64bf5913c10be12aa471106923ceb	29666169	validated	TCGA-61-1917	ov_tcga	1	43.4	1
c88643b4-f104-4109-906b-abb22a35de19	TCGA-10-0937-01A-01-BS1.37919e58-3142-472b-8dc2-f55a22a976ce.svs	93fdef668190c712e58297cf897eadfb	152266123	validated	TCGA-10-0937	ov_tcga	1	19.97	0
42a1db7a-1d60-4515-aa67-f7e0ca2b2d6b	TCGA-13-0904-01A-01-BS1.f9882636-0c4c-43e7-ad19-d536b59cdc7a.svs	3ff46329ad14231c7c7585aa92610c52	194186855	validated	TCGA-13-0904	ov_tcga	1	50.33	1
3841429d-74d3-42bf-9050-4f2bd4d91c04	TCGA-24-2295-01A-01-BS1.0df1fc36-375b-4e8c-8f64-703f4875b9b5.svs	a27e300f683ef92eb1052935ac0ee2a9	145887341	validated	TCGA-24-2295	ov_tcga	1	33.08	0
47aa2f20-1799-4fff-8458-3d2bf5de16aa	TCGA-61-1917-11A-01-TS1.741221d4-6234-4070-aa2d-272f5330e5c4.svs	5ca44d00e021d42737f9f28bdfbbe844	51829819	validated	TCGA-61-1917	ov_tcga	1	43.4	1
efe8a97a-101a-409d-a6a3-f9fc8262fac6	TCGA-61-2612-01A-01-TS1.99d37374-5619-4342-86df-ed7c6c806e1f.svs	016bd9a4a485515b49b32d5e2f699890	373648385	validated	TCGA-61-2612	ov_tcga	1	6.34	0
c1fc3a5a-7ae7-460a-8245-fc1b2e9e0228	TCGA-24-1434-01A-01-TS1.5c90f4ac-d2c5-4ecc-903e-15c0501db247.svs	f491b2e3077d5f6b37cf0cede82b869a	256261367	validated	TCGA-24-1434	ov_tcga	1	18.66	0
c263af25-46d6-4828-bc5a-117ba955d4eb	TCGA-24-1560-01A-01-BS1.f5e67453-b8d9-4f8d-84be-05608fca2722.svs	bd5cd4fdcd6b1fda1a3f85faa51bccdd	161596393	validated	TCGA-24-1560	ov_tcga	1	44.05	1
a5bcf931-beb6-40a8-8f23-4ded682fdbd8	TCGA-61-2613-11A-01-TS1.b54ed4c7-429f-4f4a-bbef-6852316d1fd7.svs	59603642f75b70ab833f78d1cf77b1cd	37881623	validated	TCGA-61-2613	ov_tcga	1	31.04	0
62633cf5-525d-4318-9121-1de5e53c40ec	TCGA-61-2610-11A-01-BS1.e47fe9c6-94a0-43c5-bee2-d3d8844fd7b6.svs	1c3a60d1c3b09a7b68b39e4c03b80a0a	56571407	validated	TCGA-61-2610	ov_tcga	1	51.87	1
1a000f79-2c16-4b8e-8a5c-002ccead5f97	TCGA-24-1567-01A-01-TS1.09e67e5f-318c-42e7-a0bf-b00fc7f85356.svs	71222a8173d4125ffd26d36d67106a16	131467519	validated	TCGA-24-1567	ov_tcga	1	17.21	0
add49fda-7584-47c1-a00d-578d28e7fb91	TCGA-29-1696-01A-01-TS1.9f136ba5-516c-439d-8e2d-a9061cce1191.svs	3e3c017032c83134bbea2a889f58ad49	35957191	validated	TCGA-29-1696	ov_tcga	1	33.9	0
05b876c6-0a18-48bd-b724-09c956aef5d5	TCGA-24-0975-01B-02-BS2.4063fd57-b185-4f8f-bc09-8a4e0b69e506.svs	0263303074511b17047a86737b99925d	152750457	validated	TCGA-24-0975	ov_tcga	1	21.78	0
ca7a94b6-42bc-4a65-bbb1-c9063c836a82	TCGA-29-1695-01A-01-TS1.7fd5b824-6a98-4ed3-b6e9-6564b12229a6.svs	5270638766cee4a61bdd6ba546fc155f	160089093	validated	TCGA-29-1695	ov_tcga	1	40.37	1
174732b5-cbed-4791-994e-f045ebf95723	TCGA-29-1710-01A-02-BS2.8ed645cf-dd4b-4bff-b4c3-db614586760f.svs	d038e9d2318dc681f9ea477d87c2d7f6	417243303	validated	TCGA-29-1710	ov_tcga	1	31.24	0
257d833b-44be-4471-a63b-3bf524502af0	TCGA-24-1565-01A-01-TS1.2f178ae2-c7f7-444e-902a-212be3f0433d.svs	e3b367d9c92b265c9a90b4f85e114571	129423835	validated	TCGA-24-1565	ov_tcga	1	10.25	0
9eb7c9d5-49b8-4aaa-95d8-7877ee3e98f3	TCGA-13-0893-01B-01-TS1.c090cde5-476a-4ba5-a3eb-9ed8e0a04085.svs	308c52c774b4de4f265f8016e6d14836	264843277	validated	TCGA-13-0893	ov_tcga	1	43.33	1
90c28739-32a4-4179-b217-5ff217ce286c	TCGA-04-1654-11A-01-TS1.dc8c9f0e-f202-4c51-a477-c30c7497f6bc.svs	de2e2e6055ce4f0630060c5fe0dd6fae	66029335	validated	TCGA-04-1654	ov_tcga	1	47.67	1
66943574-c70c-47b0-9ec2-c9dabdc6446a	TCGA-25-2399-01A-01-TS1.cf0cf6b0-d4ab-45d5-a7f1-16823526f35e.svs	4d7eebfb23c3eaee8a6f803118774e70	158097921	validated	TCGA-25-2399	ov_tcga	1	19.97	0
af9c3870-7cfc-4b58-8373-1fa950f5c7c2	TCGA-13-1488-01A-01-TS1.3972462a-d30c-473e-a62b-dae7de1ef2bd.svs	67b218016afce741f96b677c40e066e2	349718859	validated	TCGA-13-1488	ov_tcga	1	70.76	1
8125d63e-7e5b-4004-8992-8fe20da13146	TCGA-25-1329-01A-01-TS1.603d7e2c-e298-4d4c-8479-94547312f95a.svs	f6783f3304e180872934b7c9ed300574	988480293	validated	TCGA-25-1329	ov_tcga	1	15.01	0
8f451f4c-d7b7-4bc2-bc01-60473c7bd57e	TCGA-25-1632-01A-01-TS1.441ffc0c-d1a4-4154-ac77-a247fdd66727.svs	2f8de3266dbd763cbbbea93d929632d6	292204093	validated	TCGA-25-1632	ov_tcga	1	59.1	1
15af2738-417f-4a79-aaf9-7f2c3b625a89	TCGA-24-1563-01A-01-TS1.3f251140-d701-4deb-b82e-4924e4667a14.svs	9ceb12ee907879e2f82fe92a4d81f606	344235491	validated	TCGA-24-1563	ov_tcga	1	47.67	1
1b7cb928-abfd-4a50-9773-12db6b85a0e7	TCGA-29-2432-01A-01-TS1.6dd178bd-4bfc-4aac-958d-5499d87be5f2.svs	13fbf8bdc62a73396a2e0f877e413b60	172476763	validated	TCGA-29-2432	ov_tcga	1	21.45	0
758781d9-fe86-4cda-b902-4f5da8644ada	TCGA-09-2048-01A-01-BS1.185260f3-68dc-4e18-993c-7ac8bab6fe3c.svs	7828c2cebec442639a78b830735f3bee	81813335	validated	TCGA-09-2048	ov_tcga	1	4.53	0
fe49af47-7cfc-4fc3-abea-04a2b20946c1	TCGA-30-1869-01A-01-TS1.2dc9a885-55ad-4abb-a0f3-66e0ffa61275.svs	09f5da6ca8fa60f9fdde1f60800234d7	104903421	validated	TCGA-30-1869	ov_tcga	1	51.35	1
88deb0c3-3cb2-4d51-8d05-d1290e721190	TCGA-30-1869-01A-01-BS1.973cce11-963d-418d-8ec0-d4fdfbc4f524.svs	83cd4bcdfae473d2192dd50b252335e1	236966783	validated	TCGA-30-1869	ov_tcga	1	51.35	1
2ef04ac2-1702-4fd1-8a7f-c9e9a67dbad0	TCGA-04-1342-01A-01-TS1.66421418-fc94-4215-9ab1-6398f710f6ca.svs	f345f1aa2f6108b42a711bfcdcbdad46	73237847	validated	TCGA-04-1342	ov_tcga	1	18.5	0
9f19ff8a-bf9e-474d-bd4d-40b0ae9375e9	TCGA-24-1430-01A-01-BS1.da84d3c2-9588-4907-9a03-4ea2847621aa.svs	56a989c1308d966adadf7a50a50d4c1a	332790961	validated	TCGA-24-1430	ov_tcga	1	28.35	0
c09d05d4-0b3e-4256-a5cc-10a500d1917b	TCGA-04-1525-01A-01-BS1.eb648605-dfb5-4790-b027-d5f4b8fc21cf.svs	cab3936f7d9e7a0c26d38c423a1578ee	90590603	validated	TCGA-04-1525	ov_tcga	1	38.34	1
f3b19d35-d9e9-4bb5-a54b-14ae6ea1e11e	TCGA-13-0720-01A-01-BS1.4e8d3836-a57b-4629-93ae-36e54976447d.svs	2b295c9e7090cf5a4416f17adaa6534e	76922529	validated	TCGA-13-0720	ov_tcga	1	44.51	1
eb75d448-1d0e-488d-8c18-f2233341dacc	TCGA-23-1031-01A-01-BS1.c2b7d619-b5ba-4879-92d9-9fd7dc6694ff.svs	37d877cf7519639d3fe382fbaec9dc24	78968705	validated	TCGA-23-1031	ov_tcga	1	18.89	0
43b30c52-d59d-434a-a6ff-33ac0b962db8	TCGA-13-1489-01A-01-TS1.afac158d-0de2-4e56-a1e8-1970763d8563.svs	d2cfddb04d2344e7dd0c43f4c1c9e99f	392283497	validated	TCGA-13-1489	ov_tcga	1	83.87	1
50996430-7d43-425e-957d-78f81ea61985	TCGA-25-2400-01A-01-BS1.bff6af4f-f392-43f9-bb3f-955ee0871789.svs	b4434399f54c865d60a4f54d6846f5fc	330084741	validated	TCGA-25-2400	ov_tcga	1	41.98	1
088a7212-f8d6-48e6-b8cb-f0c021ce0eeb	TCGA-13-0804-01A-01-BS1.bc23d958-ae94-4d3f-ad5c-2a42dbc98154.svs	484d3daa3874838fc8a74f091685f976	264421275	validated	TCGA-13-0804	ov_tcga	1	35.25	0
ee8d33d2-331b-4e65-bd84-7f289b681b85	TCGA-13-0717-01A-01-BS1.d45f5423-612e-4ad1-b064-f87e007d3c3c.svs	52f2b2e7ce9cb3ab45446c39e7c1314a	78060803	validated	TCGA-13-0717	ov_tcga	1	24.57	0
b9b8b27b-e055-4f82-ad01-35a4ac0dcf1b	TCGA-61-2612-11A-01-TS1.6c08dc3b-bac0-41f2-ab2e-cb5e4e4738d5.svs	b49ce3c380beaa0f4d535d26fb4709a9	105896649	validated	TCGA-61-2612	ov_tcga	1	6.34	0
97b5b455-9691-4bed-8a7b-2f6e9c122cd6	TCGA-13-1494-01A-01-BS1.cab96c45-52ab-4584-98c5-372e9f850dd7.svs	1c1f8ddbf901750c576f38122ad49e7b	259888099	validated	TCGA-13-1494	ov_tcga	1	93.82	1
5c5de1af-6826-404f-95eb-22cd43349b4c	TCGA-61-2109-11A-01-BS1.48a30c42-b1c8-4c40-bd36-6ed40b6d3868.svs	004030976190a29fa882aa0052deb0f2	40929787	validated	TCGA-61-2109	ov_tcga	1	20.66	0
36ff87d2-7284-4d02-b1cc-5d9044346f55	TCGA-59-2355-01A-01-TS1.07a67953-f1fe-4440-9bc3-a51e2a4a8ab7.svs	2e38b9fc6fc76a62a5a959edecda8550	47030535	validated	TCGA-59-2355	ov_tcga	1	2.14	0
0f588d07-7040-4bf2-8a10-afc6dafeda2c	TCGA-57-1582-11A-01-TS1.4054d24b-7f2e-440e-a6ee-855758457a88.svs	84c7efdb17c634da8137ae016348e81c	63173525	validated	TCGA-57-1582	ov_tcga	1	24.01	0
2221a9fb-12c0-4a4d-ab39-df342894801f	TCGA-25-1328-01A-01-BS1.8d6019d0-3250-41ee-9af3-cb18b44ee0ea.svs	2fc30ae48905f3060d1d9029b4e36703	278340933	validated	TCGA-25-1328	ov_tcga	1	66	1
00c210df-aa0a-4fbe-bfbf-74f5e193f03f	TCGA-25-1315-01A-01-TS1.617ad1a6-305c-4ca3-b86c-b1de86429a0a.svs	69043cd3119d31b144d698f1677ed617	482596847	validated	TCGA-25-1315	ov_tcga	1	52	1
2cc5c93d-0c29-45de-a041-82e6729f0880	TCGA-30-1861-01A-01-TS1.a7c5de2f-252d-44e2-b5fa-9beef553a8d6.svs	903adf93c11e4a1dd5e6773f62d51b5b	78528443	validated	TCGA-30-1861	ov_tcga	1	34.76	0
de33f512-914f-44a0-912c-57dd80bdb1b1	TCGA-24-2035-01A-01-BS1.1ea4d2d3-feff-446e-a198-cd91ce4d56b7.svs	b6a6b2177107ccc78d806406d12c9af9	68879653	validated	TCGA-24-2035	ov_tcga	1	28.15	0
fe9109e8-d561-43ca-8b99-4e44e3390460	TCGA-25-1628-01A-01-BS1.b18022f1-2c8f-4a48-b8e9-df04efe7b09c.svs	11c237e5c3ce1c3e9fc5bd38a93ae892	289758309	validated	TCGA-25-1628	ov_tcga	1	20.6	0
1db13a0c-2fae-4c1b-aedc-3eb6abfe3e33	TCGA-04-1364-01A-01-BS1.d155a2aa-3dd7-4418-9c71-d6529df0f381.svs	13879eb10f9c3410ce661c9ec64556a0	110873965	validated	TCGA-04-1364	ov_tcga	1	33.64	0
4d360d10-8c87-4c35-8a4b-a4e9a4698ca4	TCGA-10-0934-01A-02-BS2.9d515b55-0fa2-4ce2-9997-6a906c044489.svs	099a17c4f13f65b94e9985b6407d4268	196410575	validated	TCGA-10-0934	ov_tcga	1	6.7	0
c9715e87-f398-449e-b18d-7ed1d14df84f	TCGA-30-1891-01A-01-BS1.038ab98b-6a36-43b4-b37b-11775670647a.svs	8ccca19cc585f6c844971544b7b198c6	207877235	validated	TCGA-30-1891	ov_tcga	1	30.03	0
197413bb-4473-435e-bba8-ab46b320c501	TCGA-29-1692-02A-01-BS1.74a30586-0bc3-46b0-8618-a80f9569e533.svs	4ff82a5324cf2118ece4d949de0747cb	290748691	validated	TCGA-29-1692	ov_tcga	1	94.35	1
dbfd6ec6-baf2-4a0f-a22e-e5f3c797eced	TCGA-10-0934-01A-01-BS1.01aac644-35c3-4a9d-baaa-74f6c5322362.svs	e8d726d46e5c68e74f0e760a1488d62e	136243627	validated	TCGA-10-0934	ov_tcga	1	6.7	0
1c77af52-6cf3-4f26-8459-b6a748cba8e2	TCGA-25-1627-01A-01-TS1.7d635326-16a2-4ed8-a60f-297b62e42fc0.svs	23f3b1ba7293cb66c0461087993ac4e1	482007543	validated	TCGA-25-1627	ov_tcga	1	12.94	0
c15cae41-ac51-442f-81ba-e68b2ccabed1	TCGA-25-1312-01A-01-BS1.01f182af-46ce-4838-9897-7a489c40734e.svs	fd7c829296c266e32ad9201d1ba6dce5	629974795	validated	TCGA-25-1312	ov_tcga	1	1.02	0
4d3fc78c-5d40-4ebc-8990-d6ee8ec6aa1f	TCGA-61-2095-02A-01-TS1.0194ea0f-cd29-4eb5-b91a-c5309eb368c9.svs	998e08adf900ee723d5fbd3b545c37ea	111578951	validated	TCGA-61-2095	ov_tcga	1	61.6	1
18ab0062-67f2-46c8-a6b2-130443d753f8	TCGA-24-1562-01A-01-BS1.7a3a55d0-2158-442e-a14c-89627c590101.svs	ce7363854d36a2bbb8f89f5501edc399	105629125	validated	TCGA-24-1562	ov_tcga	1	45.47	1
a6b72d76-a6ba-4f9b-8942-4747ed7240b6	TCGA-23-1117-01A-01-BS1.07e61daa-26ba-4954-94a0-6a06d08b2c21.svs	ca4654d8956cd72695a8917628cf70e7	92952639	validated	TCGA-23-1117	ov_tcga	1	33.28	0
aa112f7a-49f4-4591-974f-198f03c724e9	TCGA-25-2401-01A-01-BS1.8c7e8e52-32b5-4abc-831a-1e32c7780162.svs	973c5c88c1186a2fb4e0cc675a242a55	304403467	validated	TCGA-25-2401	ov_tcga	1	2.96	0
bf13625a-73a5-4dac-9695-f8b7cd82246c	TCGA-61-1916-11A-01-BS1.5214e5c4-99e5-4841-bc23-e8b85676c6bf.svs	b1ad873c0c9a282ea09a9168b2860df6	47775015	validated	TCGA-61-1916	ov_tcga	1	15.6	0
6283f99c-4e0d-4db1-ae30-4982caa6cc83	TCGA-13-0908-01B-01-TS1.ee2524ac-c719-4a1f-8e39-a71d08e033dc.svs	8ea481e380e475dd64e44ffff888333c	282665945	validated	TCGA-13-0908	ov_tcga	1	60.55	1

## Sheet: validating_fold_0
id	filename	md5	size	state	case.id	Study ID	OS_STATUS	OS_MONTHS	y
9f9d8f37-855c-4878-a7f2-3dec6055dffd	TCGA-23-1124-01A-01-BS1.bce719cf-462c-418c-8646-c52770efe5e0.svs	55bf4fc571b16570c80d6d0291af2cc8	205522237	validated	TCGA-23-1124	ov_tcga	1	58.08	1
e514cf6f-d0d7-4db7-b1b9-debb8e12aecb	TCGA-24-0975-01A-01-BS1.d32e86c9-9517-4e76-8e5c-d0022828bbdd.svs	2ef8ec3f9624ce86e18685030819fb27	175005563	validated	TCGA-24-0975	ov_tcga	1	21.78	0
d11e29af-366c-48a0-9975-4edf990d6f2d	TCGA-13-1511-01A-01-TS1.4fb08454-15fa-40f8-9d21-d7b75fa68fbe.svs	2d1836d41101da51d9340bbfd2ecc41a	577843009	validated	TCGA-13-1511	ov_tcga	1	54.2	1
7e43eff3-327b-4258-9c22-97e5a05430ca	TCGA-04-1536-11A-01-TS1.0a362bbd-1f22-499a-b95b-4e35a9cccc8f.svs	5afcbadf9a60eba46f3874747a6850b7	89613505	validated	TCGA-04-1536	ov_tcga	1	29.07	0
707a4b6f-9706-4eed-b17c-61510a72bf54	TCGA-23-1117-01A-02-BS2.3fdc6214-2606-447c-b91d-f00036594866.svs	f1ed29b7a807a70566bdd41a92a12e67	130555741	validated	TCGA-23-1117	ov_tcga	1	33.28	0
cece1e67-06de-406c-be97-eeb967405edb	TCGA-24-2271-01A-01-BS1.bed2de0b-65ae-49a2-8fc6-a1ad85be2972.svs	45c2a53c6796dd2cc6be5221c65b4c2a	126641871	validated	TCGA-24-2271	ov_tcga	1	31.6	0
131cc077-16f2-4ecf-b86a-df75ebb0c818	TCGA-13-1817-01A-01-BS1.c86e17e9-0cf6-402b-974d-1f00d6b16a0a.svs	3d4172bf370616be1f8380ee83040aef	241126349	validated	TCGA-13-1817	ov_tcga	1	33.64	0
d807ad3a-cf62-402a-8de3-7d15178cf598	TCGA-09-2045-11A-01-BS1.893d9759-2b40-4b68-9e57-2e80dffe9a58.svs	8d6152a33a188202fc7b1b3230c5a04f	57434849	validated	TCGA-09-2045	ov_tcga	1	35.12	0
781f9fb2-a124-457d-9eb9-fae0749a07ec	TCGA-59-2350-11A-01-TS1.050ac402-a680-42ae-94b1-d8baca93843c.svs	d6cc7e5d101c1b7e33c9ef72547060e9	81828769	validated	TCGA-59-2350	ov_tcga	1	22.31	0
f2d2434d-68f9-4cc7-8f5d-658ddbfbc58c	TCGA-13-0802-01A-01-TS1.f68ca53f-ee25-4804-be4c-081eee227a92.svs	beaf0c3086cf379062e05e88d0e350ac	424155841	validated	TCGA-13-0802	ov_tcga	1	50.99	1
3158b032-2215-43ea-886c-ff6f6e417b82	TCGA-25-1326-01A-01-TS1.0fbff408-12f4-429e-9d63-c51e858c6971.svs	a11fdad2f1486d61627075e59178bd8d	382175913	validated	TCGA-25-1326	ov_tcga	1	41.03	1
d1752586-e4e6-4d46-bfaf-a53d9cbd9c73	TCGA-30-1867-01A-01-TS1.d765a6d5-cce5-4218-b21c-7835e7638557.svs	4fc5d73015137522cc16eff6ebec43ee	34161453	validated	TCGA-30-1867	ov_tcga	1	1.22	0
b9d29d27-8d3d-456b-bfb1-e0279603bc25	TCGA-13-1506-01A-01-BS1.790a38ba-47d7-4ac4-a25e-50a17f9a2a87.svs	406d0ed5d83eb05a9119372caa5d042d	166013851	validated	TCGA-13-1506	ov_tcga	1	34.13	0
c746e783-4b66-4c2a-8f9e-28f95738ae1b	TCGA-25-1318-01A-01-TS1.328597ad-7246-4ca7-a534-1d265e9c9a59.svs	c9abbe40c378776ede194c4191c51642	312090111	validated	TCGA-25-1318	ov_tcga	1	34.95	0
f87d79f6-48f1-4058-8dfc-59624a2f7417	TCGA-25-1323-01A-01-BS1.a400c51c-77e2-41e2-be66-b1c4cd67cf7a.svs	54a9e90c67ee0591af9db891f1c66548	640619453	validated	TCGA-25-1323	ov_tcga	1	12.98	0
302c66f8-3787-4351-8b2d-bb23b139e494	TCGA-29-1768-01A-01-BS1.0bd351c0-aed9-4bb2-a773-e56918399ad5.svs	fb96a4658d8bd7a129a89fd602833c6d	134498251	validated	TCGA-29-1768	ov_tcga	1	31.27	0
186c2e7b-9bc8-4a5a-a9f7-c48d8c641deb	TCGA-57-1585-11A-01-TS1.1497c983-dc07-400e-aa0c-f4fa7bf3bcfd.svs	c6ab4322ce0857fdfade287c06364aa0	19795639	validated	TCGA-57-1585	ov_tcga	1	1.74	0
241984d5-b8d2-47e7-baf1-dce1e4018b11	TCGA-13-1411-01A-01-TS1.8b721a35-974d-4831-90d5-6874833d2a2d.svs	a961f208f42dd8faeb7ea9edd6cb821e	440157113	validated	TCGA-13-1411	ov_tcga	1	17.44	0
d71657a5-d4cb-41dc-b41b-e845adfdf87b	TCGA-30-1855-01A-01-TS1.1829cd37-82d6-4958-b2e3-15aa55f1ee99.svs	2d6e1d5bae49c15722aba5d3223f316f	178495813	validated	TCGA-30-1855	ov_tcga	1	2.46	0
3232d9ca-014f-4bac-86b8-abe604619353	TCGA-23-1116-01A-01-TS1.e0a68198-f101-4469-9dbf-f9b0c9c8ca63.svs	19c2d8a792ddc2a7f7e62442dc223522	86394107	validated	TCGA-23-1116	ov_tcga	1	19.45	0
010fc715-0098-4967-a36f-a8922c03e40e	TCGA-13-0920-01A-01-BS1.b7b9daea-d790-433c-93b2-db5e26827f30.svs	44b614f043726fa3e5c22337477921b4	112205535	validated	TCGA-13-0920	ov_tcga	1	48.75	1
8341bc39-d77d-4538-8081-0bb5f68f3003	TCGA-25-1317-01A-01-BS1.7237ad91-a258-4544-a2c4-1fb411af658a.svs	7431d2e2c7e0ab796ab6d77825a96dac	171700211	validated	TCGA-25-1317	ov_tcga	1	2	0
f6b6ac38-8c65-4866-af61-d98cbe803f80	TCGA-59-2372-01A-01-TS1.f9bb37dc-a6c8-432c-b628-25a83fef88b1.svs	432824c95160aa03081a5649b52de90c	63944523	validated	TCGA-59-2372	ov_tcga	1	44.78	1
40d113d2-190f-4818-87e2-b01e15b1ddef	TCGA-30-1859-01A-01-TS1.4e743337-464c-4a82-80a4-7df2bb74ca98.svs	32a7de2e9a69be42204c01851bbf20f7	96873811	validated	TCGA-30-1859	ov_tcga	1	48.06	1
f959d500-b057-4fd5-bb1a-c1c2959e3ac4	TCGA-04-1652-11A-01-TS1.81c245cd-bc76-46f2-85e3-9cae2c80803c.svs	f183812541db64f2ad904dc6e5468a83	77204975	validated	TCGA-04-1652	ov_tcga	1	31.83	0
d8268c09-d61b-4bad-95b4-7c2978634957	TCGA-13-0911-01A-01-BS1.fbd48661-17fb-44b5-be12-fe788a09667c.svs	94f0f3d5f92d1a0703d12aa9bfa9f894	424284197	validated	TCGA-13-0911	ov_tcga	1	44.51	1
5baea124-0c49-40f7-aff2-1ceb589e304d	TCGA-24-1927-01A-01-TS1.a5829c6d-ecf9-4bb7-8310-727c42a5c417.svs	e42ea425357b3d1f24613886325bf09d	201891609	validated	TCGA-24-1927	ov_tcga	1	16.43	0
6ecafdb6-ffa8-407a-b0c5-8d0e5a11e804	TCGA-04-1542-01A-01-BS1.ab989ce3-156d-40d7-96ff-88a9f77206d2.svs	01d6f9ed929bb36fbd095f6a9e559aaf	49156713	validated	TCGA-04-1542	ov_tcga	1	84.13	1
5fd16cd9-631a-475a-90fa-3c845f8ec40d	TCGA-04-1652-01A-01-BS1.fb25d8c5-3ac6-4783-a946-af40e87e504c.svs	485732d1ab214f106a1f810ba4707c92	153609849	validated	TCGA-04-1652	ov_tcga	1	31.83	0
73eeb90d-89c4-4fc7-a268-43d1b1243c8e	TCGA-25-2042-01A-01-BS1.682d08f1-28cd-4f93-a65b-7d735574c7db.svs	c0ac23c166aca494d2fcf2a5448a6c21	98497485	validated	TCGA-25-2042	ov_tcga	1	13.01	0
b9c76c30-4e62-4352-ace5-faa1f299d2d1	TCGA-24-1548-01A-01-TS1.6114d437-d41e-412e-a3ca-80b15ddf73cd.svs	4423c9779e7ec030029a611025d7449b	81696765	validated	TCGA-24-1548	ov_tcga	1	16.2	0
efd6c5b1-da76-46ce-a951-4a4c46a1a8e7	TCGA-09-0365-01A-02-BS2.1d81c850-3161-4aab-b772-cfba72a6d66e.svs	37c755e4bc870d08d511fa62831e80e6	62585741	validated	TCGA-09-0365	ov_tcga	1	9.46	0
4db07e99-7c4c-434a-ba70-f3611ad42da5	TCGA-13-0755-01A-01-TS1.eb8f41b0-f350-471c-a799-da5b1f4b38a1.svs	2a8b9f738ceb41aa19e929cc5cf62dbf	366227083	validated	TCGA-13-0755	ov_tcga	1	2.5	0
41e743c1-6dd9-4691-878c-13a9e22f880b	TCGA-13-2071-01A-01-BS1.e97d97ef-580e-4ac0-858f-29e41dac0b86.svs	a7fa57cfd36325541729503bdfbf79c9	534448011	validated	TCGA-13-2071	ov_tcga	1	25.39	0
65ef79e3-e8d8-4e5b-9647-acf2b516196a	TCGA-04-1369-01A-01-BS1.149f133d-6e85-4a1b-b6dd-e3a64c82a7e1.svs	02b331ce4691b06985f0059835d72e9f	202032625	validated	TCGA-04-1369	ov_tcga	1	21.09	0
26c17780-9bce-409b-9eaa-67fcf477d6c7	TCGA-29-2414-02A-01-BS1.d98dd76c-5162-4b4d-b0fa-0604d8a40117.svs	20aabcce5a3cc176d7a04cc83a10f48c	99911659	validated	TCGA-29-2414	ov_tcga	1	86.1	1
b39877eb-c61b-43a4-b374-6a6384962890	TCGA-23-1022-01A-02-BS2.d08fdaaf-e78f-4e6d-ba65-1663cc37ab02.svs	fa95d2c5b2f92692f030b8907df44bd8	65968463	validated	TCGA-23-1022	ov_tcga	1	49.64	1
f65e450e-4883-439a-93a1-e4d506c8c73a	TCGA-36-2543-01A-01-TS1.5bff4f4d-fbb4-47a2-a1cd-1de842a19b50.svs	f4991493d6ca03b9176ed1db5dfe8700	652339173	validated	TCGA-36-2543	ov_tcga	1	2.23	0
4c5da5b3-b4c9-4a1f-969e-b7836d0fa9eb	TCGA-13-1491-01A-01-TS1.20c890d9-734c-49d1-a3b6-23350454f978.svs	713a5d3fef673984ac01d19f808bf47e	410141035	validated	TCGA-13-1491	ov_tcga	1	52.4	1
fbfd86f9-d4a6-4f08-83a1-24656edae5aa	TCGA-04-1369-01A-02-BS2.707c075d-19d8-487d-8b7c-744613c39cd9.svs	a27f671b2251db65e0d174c039d72428	78978321	validated	TCGA-04-1369	ov_tcga	1	21.09	0
b8c203d2-6b25-4501-9c44-d2e75987dacd	TCGA-24-1557-01A-01-TS1.37ecb22e-99d5-46d8-b90f-34c35bb96139.svs	8f83fefe09156091144c4e6399ec9681	153053117	validated	TCGA-24-1557	ov_tcga	1	39.85	1
6075c48a-170d-40ac-a041-ffcc87f8e8f6	TCGA-04-1350-01A-01-BS1.5c94303e-4b9a-48d9-8e64-2541eade8a6b.svs	9e59e4c56eb1c84f6340e88023feec30	148174631	validated	TCGA-04-1350	ov_tcga	1	63.93	1
dd420af8-5c73-4c38-a02b-52c16ac1795a	TCGA-24-1558-01A-01-TS1.88c2fa99-388d-4924-93a4-44e541bfc064.svs	ce8dfec8a6a17177d8f5e90bfd65ab55	245877029	validated	TCGA-24-1558	ov_tcga	1	19.51	0
ef2c5b73-5e7b-4eb9-bc68-afab30757afe	TCGA-25-1630-01A-01-TS1.cd9becbf-211f-473b-9a38-ff0fecc7ea57.svs	98ff9730ac0fa5b562f3de1f1f25fe4a	229629497	validated	TCGA-25-1630	ov_tcga	1	38.17	1
29e53b6e-37fd-46a0-acda-6c6f16b05756	TCGA-04-1536-01A-01-TS1.08041de2-b6e7-434e-af1a-d616e2e6bf36.svs	5fceaf5655e17011372b36ef79a2643c	214186187	validated	TCGA-04-1536	ov_tcga	1	29.07	0
3aca4d52-6b4a-4d2b-a579-b8361cdbb873	TCGA-04-1654-01A-02-BS2.e288d3a0-e868-4b5c-9ea5-34ceb70f88c2.svs	b96e074f2861d89bb72929ca37828a0c	73740705	validated	TCGA-04-1654	ov_tcga	1	47.67	1
82bc4fa3-97ba-4929-83d4-be9a2740979d	TCGA-13-1403-01A-01-TS1.d9d6de3c-5c5c-4966-b028-b914002e89c6.svs	435ffd7f2b8c3c957d137d28b8ecc6b7	271291895	validated	TCGA-13-1403	ov_tcga	1	77.04	1
6aaf7b15-8728-424c-9db1-ff2b0acc32e9	TCGA-10-0937-01A-02-BS2.d5858cfe-47d7-442a-a3a0-fde1e69b919e.svs	59e13086b55d3b11d37b4caac59006da	100385873	validated	TCGA-10-0937	ov_tcga	1	19.97	0
bcd9eb97-4c64-417b-a570-0f61707e13b2	TCGA-24-1551-01A-01-TS1.681cb51e-c47d-4877-8041-54e92143e106.svs	d836689623401192097af74526d6c994	98917765	validated	TCGA-24-1551	ov_tcga	1	51.87	1
8a9565e0-3ba3-483e-982e-33d2c4c1ecb8	TCGA-61-1916-11A-01-TS1.449cb057-aafd-4134-baf8-14ffb616aa84.svs	16eaf7ae29720ccfc4b133e1de9ca937	62537803	validated	TCGA-61-1916	ov_tcga	1	15.6	0
67d78a66-e6a1-4c58-aac9-4cec4d90933a	TCGA-25-2398-01A-01-TS1.db9bffbb-cffb-48c6-9494-10677a3fc7aa.svs	5685d045d311cbb212e17222bd0e13f1	366651551	validated	TCGA-25-2398	ov_tcga	1	44.97	1
7243f6d6-84f9-4b8c-bd0e-9079807e9558	TCGA-61-1901-01A-01-TS1.2b2da3fd-9ec4-49d2-a609-3cfad03dc222.svs	859a32f853e6030c88bacbd76d3b4f98	145152607	validated	TCGA-61-1901	ov_tcga	1	11.4	0
286ae192-4204-4dba-8da8-9618583f2765	TCGA-13-1500-01A-01-BS1.4e76ec10-d855-4a1e-904c-2670ce67f144.svs	76da293fe7bfed313ea0444ce6ca0a28	361253163	validated	TCGA-13-1500	ov_tcga	1	13.96	0
1d31b689-dd3a-447b-b88c-aefcc8415fc7	TCGA-24-1466-01A-01-BS1.8d2c7ac8-7c82-4bd1-9a5d-453ee808de57.svs	cd73decdc1c3b21d7a60cc6917a60662	342109111	validated	TCGA-24-1466	ov_tcga	1	45.11	1
b6431f03-d169-4bc9-af71-088ba8bf64c5	TCGA-24-2036-01A-01-TS1.a09a994b-2da2-4b47-a479-2ac663d0fa9f.svs	e8e80aa268df29a2a0554fc3b61d73b7	142469813	validated	TCGA-24-2036	ov_tcga	1	63.96	1
254a635e-03b7-46c8-ab6b-e97798b12b9f	TCGA-13-0724-01A-01-TS1.bb70ca78-9511-406f-b555-917d69bbdddf.svs	19bd1cab87759daaf35969dafd0d1fac	211701365	validated	TCGA-13-0724	ov_tcga	1	2.73	0
4cbd00c1-57d5-4fed-953d-9df41f4a57aa	TCGA-24-2036-01A-01-BS1.b5e4a123-5f0d-459a-9ab3-7ba94d6f7244.svs	1b625e587897266a55a863f1fc38cfc9	128149789	validated	TCGA-24-2036	ov_tcga	1	63.96	1
9e14608b-5044-4ad0-afc9-98c7e9b8d3b0	TCGA-13-1510-01A-01-BS1.a9adcc98-382e-48ca-bd92-c7fdd1007305.svs	dbdfafb3b56ee372ca570d7d18ff7b51	366101687	validated	TCGA-13-1510	ov_tcga	1	44.65	1
68b3a1ad-f732-46ce-902f-43c6a29c8060	TCGA-24-1549-01A-01-TS1.e8282ab7-a954-4aaf-80fb-ca80fc8891c8.svs	c8c690d919450ffa6b58a98f20f4f10d	81869445	validated	TCGA-24-1549	ov_tcga	1	56.54	1
f540664b-adbf-411c-9047-e09182945778	TCGA-10-0927-01A-02-BS2.34116420-64e7-415c-bcf4-d6c5c7ba3e7c.svs	fa9e3665b425bfa24b6240d8484a0308	63646267	validated	TCGA-10-0927	ov_tcga	1	81.8	1
a41a6ede-d08d-49b6-bf01-b3e25a6b95e6	TCGA-24-2289-01A-01-TS1.4f5337c4-78ae-449f-8452-71be5ba1dd69.svs	4791fae64f5c04bd741b06060eb26800	195655709	validated	TCGA-24-2289	ov_tcga	1	67.31	1
62edc2a8-edc3-45ab-9030-ba2e237890ca	TCGA-13-1405-01A-01-BS1.75a754e9-5c31-4b53-b8a9-fe6deec738ab.svs	5e154e1e00c2ea8f3fc2881ba2606401	345038501	validated	TCGA-13-1405	ov_tcga	1	28.52	0
e68ee5e9-e3ba-4348-80bf-2e082a519ecb	TCGA-13-0726-01A-01-BS1.a58bbed2-b315-4182-8965-023c55e37725.svs	67bc6f156f781b8a0e3743db51fa9ed0	135288817	validated	TCGA-13-0726	ov_tcga	1	31.18	0
5f204a0b-b5ec-4c05-bece-6c0f32649121	TCGA-25-1313-01A-01-BS1.737ad7a3-621b-4690-aed5-2c8f6fe5a4e6.svs	39d316ef0aef89ca8beac5028d2f1a5a	379792917	validated	TCGA-25-1313	ov_tcga	1	26.94	0
0112596f-c8a3-4498-b34b-e258c0389af8	TCGA-24-1467-01A-01-BS1.2a7d2b3c-a015-48eb-9ca7-da9e52c29a19.svs	1c1693df705ad3faaec3df95c5409395	246331813	validated	TCGA-24-1467	ov_tcga	1	105.91	1
2cb618d5-07bc-4230-baa6-b06c09095193	TCGA-23-2084-01A-01-BS1.55a32aa7-50fb-4a0a-ac8a-6c62173174ab.svs	7abea9e851786b7bfb7f02d9070f7737	74846195	validated	TCGA-23-2084	ov_tcga	1	49.8	1
8649d166-4c97-409d-9d86-0b6d1bedb1bf	TCGA-13-1482-01A-01-BS1.721cf135-b705-4810-b65e-9e37ab895a34.svs	0348a5cc71165c847fa7e33250dff3c5	431813557	validated	TCGA-13-1482	ov_tcga	1	61.66	1
177089f6-3a28-45cb-910c-96a5283981e8	TCGA-04-1332-01A-01-BS1.0f52bd8b-65e8-4648-b6b8-05ddc60f143a.svs	10b9b221f81ff5eb5294ab85de0d94cf	148444261	validated	TCGA-04-1332	ov_tcga	1	40.97	1
909f7b6f-1ea0-4ad0-bc8e-594f5d107f2f	TCGA-23-1113-01A-01-TS1.57c411b9-9c95-4c31-a3b5-110683e0e020.svs	10782a35bbb64d0d13b7568983cf5eb8	65939007	validated	TCGA-23-1113	ov_tcga	1	31.18	0
3942091d-ad71-4cbd-b12e-32fda0b70322	TCGA-24-1553-01A-01-TS1.335b5d27-d22e-4631-a772-ad33e0e3fc49.svs	313378186992572c49a03483618187fe	433030983	validated	TCGA-24-1553	ov_tcga	1	58.05	1
02bff622-eb4d-4738-8fb5-f8a3cf00adc1	TCGA-09-0365-01A-01-BS1.986f3321-713d-4c9c-9910-fa3d521060ce.svs	440761cd1af01881a97c7d1b1777f56f	65598351	validated	TCGA-09-0365	ov_tcga	1	9.46	0
fe58629d-5fb1-4fec-94f0-08ec550b1eb6	TCGA-04-1530-01A-02-BS2.c78fa438-630d-4e54-bd7e-e914836f66bb.svs	3ced02432a991678a57e36a2e6973ccc	71004919	validated	TCGA-04-1530	ov_tcga	1	118.99	1
bbb60d26-58a7-4d3e-95d0-c12e725b4bba	TCGA-23-1027-01A-02-BS2.08a84ac3-d0b4-4056-b4df-ef6fa85c9008.svs	bced20e41de67f65e3547a8513e01a11	83869265	validated	TCGA-23-1027	ov_tcga	1	32.06	0
fcdff595-74b8-400a-b78c-e675af2bea48	TCGA-13-0760-01A-01-TS1.197ab768-241c-411d-875f-c84c5c3de1eb.svs	6dfd1faf6792754dc642f071537a9576	408657017	validated	TCGA-13-0760	ov_tcga	1	11.53	0
5ca62c74-f61e-4eba-b440-886b80f10247	TCGA-WR-A838-01A-01-TS1.E8CA96CD-A253-4090-86BA-60E7192B72FD.svs	ee0e4031528a8ef3254baa8c63cbafc3	118505981	validated	TCGA-WR-A838	ov_tcga	1	9.99	0
70ff73ba-0d5f-40b4-9e10-3a31acea5d7f	TCGA-13-1494-01A-01-TS1.8c48501b-eb93-4ca6-85b4-5f1f50495934.svs	be21e0929a0ad3f9472598d2f05870d6	313730191	validated	TCGA-13-1494	ov_tcga	1	93.82	1
ed27525d-60cf-447a-bd00-f580ba328d49	TCGA-24-1852-02A-01-BS1.52881700-5ae8-41cd-b1f1-030018c7dce7.svs	35f7bac1e8ad737f17d48765f5e043ae	177291401	validated	TCGA-24-1852	ov_tcga	1	72.31	1
31a522ba-d5a5-4b63-a5cc-2df6eebac1ee	TCGA-24-2033-01A-01-TS1.88804778-148e-4bc9-9ea2-958f6e212d0c.svs	d8ef9757c33d7c31de1f8fc61ee1e287	157124701	validated	TCGA-24-2033	ov_tcga	1	18.46	0
2275aff7-7c70-47e7-a957-eca239f9a8f0	TCGA-25-2397-01A-01-BS1.456a71e7-5889-4716-afab-88b5626885df.svs	f8220c7e0043622063aa8038cb060988	202650551	validated	TCGA-25-2397	ov_tcga	1	11.99	0
0c5b4885-a8db-444e-9b15-dad2bbdd3cd0	TCGA-61-1738-01A-01-BS1.941a44db-9fde-4bcb-9a7e-88c3a8afa74c.svs	b5bfdc5e1dd0f12444fd8a62c3af4232	237461447	validated	TCGA-61-1738	ov_tcga	1	35.78	0
0cea4c52-9b07-44f4-a75c-e30593c1e76a	TCGA-24-1464-01A-01-BS1.4629f765-e185-4cee-b30e-2024f6fad17d.svs	6712b04c6604a0c0ec4f65d2af44db45	126956949	validated	TCGA-24-1464	ov_tcga	1	12.45	0
ab83df8f-71f4-4e1d-bb90-07c7dd438509	TCGA-25-1628-01A-01-TS1.35d35463-e15c-4be7-b62e-9a8e169c005a.svs	0b4efa068cc8ad825ca0e2e844755701	275442033	validated	TCGA-25-1628	ov_tcga	1	20.6	0
9a2d3fbe-720c-464e-9025-1eaa5709a216	TCGA-13-1491-01A-01-BS1.81e6c22e-6e3c-44a9-851c-056211af422a.svs	f2b94dbb700b959ae4d819296a8d7575	387973011	validated	TCGA-13-1491	ov_tcga	1	52.4	1
9708fa6a-6256-4010-9a01-1d3147863b3f	TCGA-09-2048-01A-01-TS1.a6b08202-bed9-476e-8919-8a4300021f11.svs	890d511f738812fd694098caaf771d56	68675127	validated	TCGA-09-2048	ov_tcga	1	4.53	0
f7a2b0d1-68c5-4c9c-a8fc-da47feb5bf03	TCGA-25-1313-01A-01-TS1.b3bd676b-4dfb-4ab3-9f96-5615490ade91.svs	50e25c04f7928205af87c828788f59ea	191578665	validated	TCGA-25-1313	ov_tcga	1	26.94	0
d4f3ee09-c6ee-4863-8e23-e1556841a53b	TCGA-59-2354-11A-01-BS1.5993f858-b3a3-4df6-b7b8-dad445c4606a.svs	0b78849200249537797e5b53268f833d	127127551	validated	TCGA-59-2354	ov_tcga	1	34.36	0
e9185565-3a50-4282-9159-5f48f698cd28	TCGA-24-1544-01A-01-BS1.8b67402c-67b0-4909-b96c-f8a7f9e85ced.svs	8304358a6491169f5bec8584c1629a2a	134980611	validated	TCGA-24-1544	ov_tcga	1	26.94	0
f407e2a3-8305-47fb-8a08-027bac95840a	TCGA-25-2396-01A-01-BS1.cfdcc756-47ed-4f58-a6b5-825c9eba0da5.svs	ed5f9f55479e3b2110fa373045ab2694	164067431	validated	TCGA-25-2396	ov_tcga	1	3.02	0
1d132e6c-d0b8-423d-abdc-2c14f51a7bc4	TCGA-61-1919-11A-01-TS1.f5245653-fd05-42e6-b386-f9fe533fa07e.svs	3be1b89fccb9a35c091240e10ff005f1	57719615	validated	TCGA-61-1919	ov_tcga	1	38.14	1
880b3913-8b7e-40b3-9f0a-0af873342097	TCGA-13-0714-01A-01-BS1.26bf9350-7b7e-441a-ab21-86861194cb19.svs	36634301e0bd99b000a6a9e88b243f9b	69682813	validated	TCGA-13-0714	ov_tcga	1	6.21	0
654964b5-5075-4f8a-9eb3-d7c3d376a597	TCGA-61-2095-01A-01-TS1.4b9d42fd-49cc-43ef-9ec3-6fc41e6ab132.svs	d56121a4aa7a89eb37b5926fb1864381	288836445	validated	TCGA-61-2095	ov_tcga	1	61.6	1
0751c568-64d6-46df-85a2-6dbf6fbd8b45	TCGA-61-2016-01A-01-TS1.594dfeaa-7d8f-4611-a598-47bd791e4340.svs	1741854f5c39358d69e05efdd512981f	138518159	validated	TCGA-61-2016	ov_tcga	1	1.18	0
663908b4-04e4-4d53-bad4-a7ffc6b9f1c1	TCGA-24-2261-11A-01-BS1.58250262-076d-4330-a5c6-49bcd0fa1106.svs	e2563fdbc40656974206daadbb3d2926	60017905	validated	TCGA-24-2261	ov_tcga	1	0.79	0
0828c298-2fe1-476b-a33f-a554069e4363	TCGA-61-1916-01A-01-BS1.e0ac51f5-9ca5-4151-8570-d806e5190527.svs	a0b37e978b3dc2a87b8aecbace151a41	178242937	validated	TCGA-61-1916	ov_tcga	1	15.6	0
3cc01c81-ab41-4866-b1e9-75aa2a3d3dd8	TCGA-24-2020-11A-01-TS1.f93ea21a-e70a-43ec-9900-7aceae612d49.svs	3079c4448b00ad5f4f1acdb12fdeaad1	68203497	validated	TCGA-24-2020	ov_tcga	1	151.91	1
e2145748-c6f8-4f6d-95b8-1277b47793b9	TCGA-13-0904-01A-02-BS2.4c23a809-79f0-4964-b40b-ef326bd503f2.svs	f968a641f7c14ec3d62ceeec5373ccf5	237326711	validated	TCGA-13-0904	ov_tcga	1	50.33	1
19e55659-383b-4a66-b098-cf992bb2d1d7	TCGA-30-1862-01A-02-BS2.223b3dda-6e14-404e-9301-85e97e8a8e65.svs	f4f8b60e593eaaab25da9a04d553c21a	106854557	validated	TCGA-30-1862	ov_tcga	1	6.11	0
84535015-93db-4323-9d19-2a5c7f09baaf	TCGA-04-1655-01A-01-BS1.55f36120-46fb-4c88-b137-81798b011a9f.svs	eaa3078ace8c0bb2f6090503c225ef84	72816155	validated	TCGA-04-1655	ov_tcga	1	45.34	1
d452bfac-4eeb-469e-b229-fcb8679e1fe3	TCGA-24-1545-01A-01-BS1.15782ecc-b634-4add-918a-e78c62c77bd0.svs	f6014c573da762e9b5954f0a4cee4b43	276562911	validated	TCGA-24-1545	ov_tcga	1	57.36	1
d5b56d91-e0b9-4984-8dce-a6667abfecfe	TCGA-61-2614-01A-01-TS1.9649012a-36a2-4680-9198-32b4f813c11f.svs	984b203dfaaf6481a92c4ea66c899c72	172281741	validated	TCGA-61-2614	ov_tcga	1	8.61	0
c8768c41-4a9b-4db9-be45-e37cee0264a3	TCGA-24-2271-01A-01-TS1.b6591fc7-87de-4c84-968f-5a07d4cb9dcc.svs	64ec7bf752b5e84c3703a1deb9442744	154287229	validated	TCGA-24-2271	ov_tcga	1	31.6	0
b9b7fe7b-f83e-4bc6-82f0-2f81ff0c34c7	TCGA-59-2354-11A-01-TS1.e597d6fa-9435-4056-8081-5b9e1defb618.svs	fd35bdb7780f50c206ef986df6b7607d	57069143	validated	TCGA-59-2354	ov_tcga	1	34.36	0
8e739283-6cab-4a0b-a7e8-b2f7fb9ba66c	TCGA-25-2400-01A-01-TS1.881b0e48-63ea-433e-86f2-361f288cfd94.svs	3287bbd6226a5c0c17920489166295a4	239391145	validated	TCGA-25-2400	ov_tcga	1	41.98	1
9411ffc1-4f1c-4e5c-8d36-1b98c6f3b776	TCGA-24-2029-01A-01-BS1.a3e69252-9881-4483-a24e-01bc4c656ade.svs	8e0f68a2fbaca1c83db5012568642640	150790959	validated	TCGA-24-2029	ov_tcga	1	14.42	0
c88643b4-f104-4109-906b-abb22a35de19	TCGA-10-0937-01A-01-BS1.37919e58-3142-472b-8dc2-f55a22a976ce.svs	93fdef668190c712e58297cf897eadfb	152266123	validated	TCGA-10-0937	ov_tcga	1	19.97	0
1a000f79-2c16-4b8e-8a5c-002ccead5f97	TCGA-24-1567-01A-01-TS1.09e67e5f-318c-42e7-a0bf-b00fc7f85356.svs	71222a8173d4125ffd26d36d67106a16	131467519	validated	TCGA-24-1567	ov_tcga	1	17.21	0
add49fda-7584-47c1-a00d-578d28e7fb91	TCGA-29-1696-01A-01-TS1.9f136ba5-516c-439d-8e2d-a9061cce1191.svs	3e3c017032c83134bbea2a889f58ad49	35957191	validated	TCGA-29-1696	ov_tcga	1	33.9	0
ca7a94b6-42bc-4a65-bbb1-c9063c836a82	TCGA-29-1695-01A-01-TS1.7fd5b824-6a98-4ed3-b6e9-6564b12229a6.svs	5270638766cee4a61bdd6ba546fc155f	160089093	validated	TCGA-29-1695	ov_tcga	1	40.37	1
257d833b-44be-4471-a63b-3bf524502af0	TCGA-24-1565-01A-01-TS1.2f178ae2-c7f7-444e-902a-212be3f0433d.svs	e3b367d9c92b265c9a90b4f85e114571	129423835	validated	TCGA-24-1565	ov_tcga	1	10.25	0
1b7cb928-abfd-4a50-9773-12db6b85a0e7	TCGA-29-2432-01A-01-TS1.6dd178bd-4bfc-4aac-958d-5499d87be5f2.svs	13fbf8bdc62a73396a2e0f877e413b60	172476763	validated	TCGA-29-2432	ov_tcga	1	21.45	0
5c5de1af-6826-404f-95eb-22cd43349b4c	TCGA-61-2109-11A-01-BS1.48a30c42-b1c8-4c40-bd36-6ed40b6d3868.svs	004030976190a29fa882aa0052deb0f2	40929787	validated	TCGA-61-2109	ov_tcga	1	20.66	0
00c210df-aa0a-4fbe-bfbf-74f5e193f03f	TCGA-25-1315-01A-01-TS1.617ad1a6-305c-4ca3-b86c-b1de86429a0a.svs	69043cd3119d31b144d698f1677ed617	482596847	validated	TCGA-25-1315	ov_tcga	1	52	1
2cc5c93d-0c29-45de-a041-82e6729f0880	TCGA-30-1861-01A-01-TS1.a7c5de2f-252d-44e2-b5fa-9beef553a8d6.svs	903adf93c11e4a1dd5e6773f62d51b5b	78528443	validated	TCGA-30-1861	ov_tcga	1	34.76	0
c9715e87-f398-449e-b18d-7ed1d14df84f	TCGA-30-1891-01A-01-BS1.038ab98b-6a36-43b4-b37b-11775670647a.svs	8ccca19cc585f6c844971544b7b198c6	207877235	validated	TCGA-30-1891	ov_tcga	1	30.03	0
aa112f7a-49f4-4591-974f-198f03c724e9	TCGA-25-2401-01A-01-BS1.8c7e8e52-32b5-4abc-831a-1e32c7780162.svs	973c5c88c1186a2fb4e0cc675a242a55	304403467	validated	TCGA-25-2401	ov_tcga	1	2.96	0
bf13625a-73a5-4dac-9695-f8b7cd82246c	TCGA-61-1916-11A-01-BS1.5214e5c4-99e5-4841-bc23-e8b85676c6bf.svs	b1ad873c0c9a282ea09a9168b2860df6	47775015	validated	TCGA-61-1916	ov_tcga	1	15.6	0

## Sheet: training_fold_1
id	filename	md5	size	state	case.id	Study ID	OS_STATUS	OS_MONTHS	y
d0417312-e803-4748-9b35-0137f904ef28	TCGA-24-1551-01A-01-BS1.41335e52-92cb-47c1-b5d6-cfaf07041b09.svs	333f3b58d9b39ea4443c0395cbd54bfe	119708583	validated	TCGA-24-1551	ov_tcga	1	51.87	1
9f9d8f37-855c-4878-a7f2-3dec6055dffd	TCGA-23-1124-01A-01-BS1.bce719cf-462c-418c-8646-c52770efe5e0.svs	55bf4fc571b16570c80d6d0291af2cc8	205522237	validated	TCGA-23-1124	ov_tcga	1	58.08	1
07f2509c-7db2-4057-98b7-2ee081c7179b	TCGA-04-1530-01A-01-BS1.8cb941db-9ee8-49cc-b0c2-211af61b347e.svs	c07a7e30bdb58bb2f9f9c39c7eda7854	97624299	validated	TCGA-04-1530	ov_tcga	1	118.99	1
3a9d82e5-4581-4ca3-b04f-694cf666a3de	TCGA-25-2399-01A-01-BS1.55932ba7-125d-49c0-bb6d-b1c4b9d2622f.svs	3e757d7e4b9acc08e4124a2b15faacf9	136658763	validated	TCGA-25-2399	ov_tcga	1	19.97	0
f7b222ab-93e7-407b-9f60-b4f305b74b1e	TCGA-24-1431-01A-01-TS1.56af0d60-12ff-42cd-bf25-1a6e1282bf6e.svs	9ec320cd20daa272b72558a83713a127	317511683	validated	TCGA-24-1431	ov_tcga	1	18.63	0
d1c2a221-ea41-4ec9-ba49-d504bf0f6f9e	TCGA-24-1923-01A-01-TS1.efa7fe61-eeee-4f33-a76e-def9e1e4347b.svs	82ec62db31968e5efa1ca98e5e6d9c96	218394369	validated	TCGA-24-1923	ov_tcga	1	22.67	0
12b94893-0c56-4c79-b184-0b85f449f130	TCGA-13-0912-01A-01-TS1.736e083a-e666-4cd2-a6ea-81488dee1f63.svs	2719bcd6d4f6f6463363f65ea62452a0	179524385	validated	TCGA-13-0912	ov_tcga	1	37.61	1
e514cf6f-d0d7-4db7-b1b9-debb8e12aecb	TCGA-24-0975-01A-01-BS1.d32e86c9-9517-4e76-8e5c-d0022828bbdd.svs	2ef8ec3f9624ce86e18685030819fb27	175005563	validated	TCGA-24-0975	ov_tcga	1	21.78	0
f11060e6-8fd1-4b72-a546-e4d4d2718547	TCGA-24-2261-01A-01-TS1.be1df9a9-9cb9-43e5-a447-56368f965041.svs	3a7b18d9b4125f22028de2ae34efa38c	257226819	validated	TCGA-24-2261	ov_tcga	1	0.79	0
d11e29af-366c-48a0-9975-4edf990d6f2d	TCGA-13-1511-01A-01-TS1.4fb08454-15fa-40f8-9d21-d7b75fa68fbe.svs	2d1836d41101da51d9340bbfd2ecc41a	577843009	validated	TCGA-13-1511	ov_tcga	1	54.2	1
99bd6284-e11e-4386-a9ce-806163e44c9f	TCGA-13-0802-01A-01-BS1.e7173ab7-2672-4b28-be8e-5f4407df6de6.svs	9aca80b801c0e965d313330dcd349ad8	192189081	validated	TCGA-13-0802	ov_tcga	1	50.99	1
7e43eff3-327b-4258-9c22-97e5a05430ca	TCGA-04-1536-11A-01-TS1.0a362bbd-1f22-499a-b95b-4e35a9cccc8f.svs	5afcbadf9a60eba46f3874747a6850b7	89613505	validated	TCGA-04-1536	ov_tcga	1	29.07	0
707a4b6f-9706-4eed-b17c-61510a72bf54	TCGA-23-1117-01A-02-BS2.3fdc6214-2606-447c-b91d-f00036594866.svs	f1ed29b7a807a70566bdd41a92a12e67	130555741	validated	TCGA-23-1117	ov_tcga	1	33.28	0
b2ab1950-506e-40f2-86a4-7231052f7b67	TCGA-25-1319-01A-01-TS1.4d68fbd5-1e16-4050-aeae-c6ca6c0a34f6.svs	a2839cb0a19a3a59e923828e68328f8f	363009367	validated	TCGA-25-1319	ov_tcga	1	64.95	1
cece1e67-06de-406c-be97-eeb967405edb	TCGA-24-2271-01A-01-BS1.bed2de0b-65ae-49a2-8fc6-a1ad85be2972.svs	45c2a53c6796dd2cc6be5221c65b4c2a	126641871	validated	TCGA-24-2271	ov_tcga	1	31.6	0
46526b73-ba6f-4902-b545-6a2f629a452b	TCGA-04-1638-01A-01-BS1.77c11b6c-d934-4d90-8091-759898a577c2.svs	68b4e0a460960c7af144084739cd5dca	115436455	validated	TCGA-04-1638	ov_tcga	1	55.39	1
0f9424b1-0715-47d7-812f-5c11ed4c4002	TCGA-29-1710-01A-01-BS1.3c2c042d-eb31-43f1-96e2-206e9ddd3a64.svs	a3b50e60b85d7f1c7dc759250e785637	333947543	validated	TCGA-29-1710	ov_tcga	1	31.24	0
1eb68219-5563-407d-a185-e7859c565ba1	TCGA-29-1762-01A-01-TS1.30a33cd4-4485-4a15-9eb6-2d2bb79ab844.svs	6e48befbc3a8c479f6676cfb27311eab	145095793	validated	TCGA-29-1762	ov_tcga	1	86.53	1
4b31785a-b972-48d3-8fb1-f55393106067	TCGA-13-1501-01A-01-BS1.8fabb2f9-a340-49c1-ab64-9208a2fe1760.svs	231b3bd46a0fe978c1cfa96cce3cddda	252781307	validated	TCGA-13-1501	ov_tcga	1	43.17	1
23546da3-2a5c-4680-a31c-e6f79c156646	TCGA-04-1644-11A-01-BS1.33c7e0e1-7a2a-4964-835a-ad17c0061da1.svs	b850d9a75c45b9adb5f95c57851bca2e	44517501	validated	TCGA-04-1644	ov_tcga	1	48.85	1
394e8833-ebb0-4ff8-b755-397b772521ae	TCGA-24-2295-01A-01-TS1.69364dba-a012-435b-9111-75be45cbb42c.svs	f3e032140705bddde596609601d37336	56250661	validated	TCGA-24-2295	ov_tcga	1	33.08	0
d02971c7-e1b5-4a8f-a0d1-0d81bf325add	TCGA-24-2026-01A-01-BS1.b2af0e7d-797b-40c0-bd33-71426c55f66f.svs	f3e5ad920eabe9581a34905bc0e69d39	181257927	validated	TCGA-24-2026	ov_tcga	1	34.79	0
ca674757-a366-48da-8e03-367b20731649	TCGA-30-1855-01A-01-BS1.aef422e1-e675-4917-a6a3-0a8aeed50cf2.svs	59795a493e095c0d2da1f65d5f8f5ea2	168300799	validated	TCGA-30-1855	ov_tcga	1	2.46	0
fd6ec7b2-3ed3-41cd-b4ec-cf2656375857	TCGA-57-1583-01A-01-TS1.cef6fee1-8770-4bb4-938d-7f620a481a6a.svs	067171e693b43cd7b340485a0ea8dd92	234428099	validated	TCGA-57-1583	ov_tcga	1	11.37	0
131cc077-16f2-4ecf-b86a-df75ebb0c818	TCGA-13-1817-01A-01-BS1.c86e17e9-0cf6-402b-974d-1f00d6b16a0a.svs	3d4172bf370616be1f8380ee83040aef	241126349	validated	TCGA-13-1817	ov_tcga	1	33.64	0
86ef9ec4-7c89-4a21-a977-d3b70601e33c	TCGA-10-0928-01A-01-BS1.7e1a20f2-31da-4b50-8d26-005e67baa47c.svs	7a5c90ed296f2fc46199f45884326bc2	146225079	validated	TCGA-10-0928	ov_tcga	1	18.5	0
d02cbee9-e80d-4638-9bde-27f4dd1db878	TCGA-24-1852-02A-01-TS1.c73a3b58-6e7e-4949-9a39-77a32e8fcf47.svs	657cd82c492d0fe9382e43582292df16	123160519	validated	TCGA-24-1852	ov_tcga	1	72.31	1
d807ad3a-cf62-402a-8de3-7d15178cf598	TCGA-09-2045-11A-01-BS1.893d9759-2b40-4b68-9e57-2e80dffe9a58.svs	8d6152a33a188202fc7b1b3230c5a04f	57434849	validated	TCGA-09-2045	ov_tcga	1	35.12	0
f2e230c8-38f9-468c-aee4-eb93377f64b3	TCGA-25-2042-01A-01-TS1.a7d0928a-7742-4678-8183-b9f192787900.svs	43d44a3849adc91614d261bee301c2d4	78843537	validated	TCGA-25-2042	ov_tcga	1	13.01	0
745c7947-2b1e-4d6f-997f-6ff0025c0015	TCGA-10-0935-01A-01-BS1.c189cb52-4472-44b6-8c4c-399aa04aecf2.svs	c4b10d5a5063a2a88499b38e59a03021	85066977	validated	TCGA-10-0935	ov_tcga	1	35.41	0
781f9fb2-a124-457d-9eb9-fae0749a07ec	TCGA-59-2350-11A-01-TS1.050ac402-a680-42ae-94b1-d8baca93843c.svs	d6cc7e5d101c1b7e33c9ef72547060e9	81828769	validated	TCGA-59-2350	ov_tcga	1	22.31	0
422a20d6-eabb-48f9-a707-55c2b1c2ca03	TCGA-25-1318-01A-01-BS1.71909c29-59a7-45ec-945b-d7965aeec9a5.svs	dc32c39383fddc81157352b20b91318e	294687277	validated	TCGA-25-1318	ov_tcga	1	34.95	0
336e47ad-f8c8-4825-a3c1-96664bf8db5b	TCGA-13-1511-01A-01-BS1.1db24a7e-5116-4fad-a830-8ffa5736985b.svs	e24dd500e2b8bab2b56e16d303ef1a78	524087739	validated	TCGA-13-1511	ov_tcga	1	54.2	1
66f39f5c-234d-4848-a97c-c97c26454b2f	TCGA-13-1403-01A-01-BS1.ac764ada-e3f7-4b8e-9ba5-6a15e4d53224.svs	f8bf91c4aeb38a9ef9297abbb90a9b58	210742383	validated	TCGA-13-1403	ov_tcga	1	77.04	1
7718cb74-4903-49a8-97fb-4335714f87c1	TCGA-13-0768-01A-01-BS1.a3e6fc49-57bd-4ae6-ab13-bf5e86f13ccf.svs	77ef34547f767a09529e14fa09a74877	71191269	validated	TCGA-13-0768	ov_tcga	1	58.61	1
a2140bde-709a-4f6f-8bdd-9ba011491da2	TCGA-25-1870-01A-01-TS1.e29642cc-97ec-4d8b-b09d-ba85be57dd44.svs	04349e24b8b92b9dcf1e851b343232ab	80928775	validated	TCGA-25-1870	ov_tcga	1	14.95	0
e894320e-b69c-4b28-8926-7df1789e2c12	TCGA-30-1887-01A-01-TS1.fe7e1b16-2b5c-403a-8c8a-884ab9683ded.svs	ededc1bd6139230a75af20ef7d500aeb	76502821	validated	TCGA-30-1887	ov_tcga	1	24.24	0
f2d2434d-68f9-4cc7-8f5d-658ddbfbc58c	TCGA-13-0802-01A-01-TS1.f68ca53f-ee25-4804-be4c-081eee227a92.svs	beaf0c3086cf379062e05e88d0e350ac	424155841	validated	TCGA-13-0802	ov_tcga	1	50.99	1
3158b032-2215-43ea-886c-ff6f6e417b82	TCGA-25-1326-01A-01-TS1.0fbff408-12f4-429e-9d63-c51e858c6971.svs	a11fdad2f1486d61627075e59178bd8d	382175913	validated	TCGA-25-1326	ov_tcga	1	41.03	1
2ae2bbb1-6846-4415-a60a-074f96ca8ad1	TCGA-13-0888-01A-01-TS1.ffd7136c-4224-4e96-b6bd-91271f3be8be.svs	10e134513e18527a33842019f9e336b0	185388049	validated	TCGA-13-0888	ov_tcga	1	92.35	1
51bcb947-6737-42c0-9933-2774f0939dfb	TCGA-13-0758-01A-01-BS1.cbfcbe05-64c9-4ed4-a349-0788bcf843e8.svs	a5773249201ec229158b6cd5563cda58	122539277	validated	TCGA-13-0758	ov_tcga	1	11.37	0
c68ca7d2-0b88-496a-ae18-c344b893f9c4	TCGA-61-2101-01A-01-BS1.ea43cb3b-f8d4-4869-bf64-ce0af7638a57.svs	1a33752ad0e823f803b757ab8d9965e0	271161763	validated	TCGA-61-2101	ov_tcga	1	55.45	1
e9a7531c-733a-4824-a9ad-3806f2f67a18	TCGA-59-2372-01A-01-BS1.c071ae8f-1a61-4e9b-bb18-c5bc3643dc2e.svs	91405e7758c64186a73c018e50715040	109067695	validated	TCGA-59-2372	ov_tcga	1	44.78	1
d1752586-e4e6-4d46-bfaf-a53d9cbd9c73	TCGA-30-1867-01A-01-TS1.d765a6d5-cce5-4218-b21c-7835e7638557.svs	4fc5d73015137522cc16eff6ebec43ee	34161453	validated	TCGA-30-1867	ov_tcga	1	1.22	0
3ea31a58-1c02-4403-8dd1-ff020584e953	TCGA-25-2393-01A-01-BS1.57857d1a-37a7-4981-805a-609817bcbe0e.svs	4c889d763e88be4477695f6caf569e3b	194568285	validated	TCGA-25-2393	ov_tcga	1	38.01	1
9863a488-c054-4fd5-83b2-49ed90669f6e	TCGA-04-1648-11A-01-TS1.f88857d9-9bb6-4c1b-bde0-3b016b18002a.svs	b5d83561febe0085ab831b6382bc74b4	41718531	validated	TCGA-04-1648	ov_tcga	1	28.61	0
b5cd8cae-f1ad-47b8-b4b6-5b8d28cd0fbb	TCGA-30-1866-01A-02-BS2.c7539c9f-48aa-4af8-a182-233f4b6d3068.svs	343c041673f969568fdd04d8a122d5e1	144925423	validated	TCGA-30-1866	ov_tcga	1	36.6	1
72f67848-310f-41de-bb38-de9664705c11	TCGA-61-2095-11A-01-TS1.fd64789b-5cb2-4e23-8a07-558207cc70d4.svs	acb175047f3023830807115ec9da4c4a	42241409	validated	TCGA-61-2095	ov_tcga	1	61.6	1
3b288d96-66fa-4e3e-ad63-ea46d9f65d39	TCGA-23-2081-01A-01-BS1.a28a9267-eff3-4e25-aa28-3397f0b0773c.svs	8472f6b64288154394dddbe9dae2fcda	73688509	validated	TCGA-23-2081	ov_tcga	1	76.94	1
a073de04-40d1-48e5-afc8-1fdb7c950c4c	TCGA-57-1583-01A-01-BS1.77fcc4ab-f8e0-4afd-b935-28aafb05feda.svs	0394cfe7949977a1c409f647fe404832	225290245	validated	TCGA-57-1583	ov_tcga	1	11.37	0
8ba86e4b-afb9-4ff5-b21f-1b9bee1304bc	TCGA-13-0805-01A-01-BS1.05a4c632-54ef-4184-a768-a3c97402256e.svs	da2c5393ec1811168789612229fa989c	127751989	validated	TCGA-13-0805	ov_tcga	1	35.28	0
2696b81b-6f30-4faa-9506-d10b28194b39	TCGA-13-0894-01B-01-TS1.8e814284-4815-4e1b-a811-c2f41aaab591.svs	043c1039e5122ab75f1d6947062f3954	303129639	validated	TCGA-13-0894	ov_tcga	1	49.57	1
b9d29d27-8d3d-456b-bfb1-e0279603bc25	TCGA-13-1506-01A-01-BS1.790a38ba-47d7-4ac4-a25e-50a17f9a2a87.svs	406d0ed5d83eb05a9119372caa5d042d	166013851	validated	TCGA-13-1506	ov_tcga	1	34.13	0
c746e783-4b66-4c2a-8f9e-28f95738ae1b	TCGA-25-1318-01A-01-TS1.328597ad-7246-4ca7-a534-1d265e9c9a59.svs	c9abbe40c378776ede194c4191c51642	312090111	validated	TCGA-25-1318	ov_tcga	1	34.95	0
df646557-6113-4c65-b70e-81659bedddce	TCGA-13-0887-01A-01-BS1.8936aa9f-f77e-419d-ae3f-8b88933225ef.svs	a5c8efd974aa4481d1d80d409da10220	182398071	validated	TCGA-13-0887	ov_tcga	1	66.62	1
0f769f82-5e7c-43f1-bdc0-0b8b4c58c0b6	TCGA-13-0760-01A-01-BS1.47216554-8878-4390-ab9c-497c94fa9e09.svs	7c4375921ab71b97700b05c345eac4c5	147641781	validated	TCGA-13-0760	ov_tcga	1	11.53	0
01a84ba9-d148-4fb5-9758-2188780a6d8a	TCGA-23-1109-01A-01-TS1.97b03fed-53f2-4f0d-92f8-bd428a8727c9.svs	cff9a68a9efd0630d16d8b3c0a79d12b	78817497	validated	TCGA-23-1109	ov_tcga	1	51.31	1
9af42b8f-098d-4df6-bd3c-05840735b9fb	TCGA-25-1627-01A-01-BS1.42532801-bad3-4503-8e89-c92084458b14.svs	df128e6015f60c153e70f761f9266050	295090133	validated	TCGA-25-1627	ov_tcga	1	12.94	0
60411a3d-b6db-4ba6-b8db-7cd27a702ad2	TCGA-25-1328-01A-01-TS1.7302303f-6917-4ca2-9547-8a657c7274e5.svs	e603eef6a2a0938f4935dac09dfba63a	216543203	validated	TCGA-25-1328	ov_tcga	1	66	1
89760700-ff7d-4aaf-a962-3a819b35e620	TCGA-13-0908-01B-01-BS1.c5bc1ddd-1c6c-4ab1-aee0-e0885990e553.svs	4d4ab0ee12ba6485163304aab76b753a	170513471	validated	TCGA-13-0908	ov_tcga	1	60.55	1
f87d79f6-48f1-4058-8dfc-59624a2f7417	TCGA-25-1323-01A-01-BS1.a400c51c-77e2-41e2-be66-b1c4cd67cf7a.svs	54a9e90c67ee0591af9db891f1c66548	640619453	validated	TCGA-25-1323	ov_tcga	1	12.98	0
cd3cf281-f05b-4f5c-88ff-ff057aa08b2f	TCGA-36-2543-01A-01-BS1.1d73b9f0-095a-48de-b81d-1ab80ac6a5ec.svs	cd9d6b4c025bc939ee761ee05823cd8e	148142329	validated	TCGA-36-2543	ov_tcga	1	2.23	0
302c66f8-3787-4351-8b2d-bb23b139e494	TCGA-29-1768-01A-01-BS1.0bd351c0-aed9-4bb2-a773-e56918399ad5.svs	fb96a4658d8bd7a129a89fd602833c6d	134498251	validated	TCGA-29-1768	ov_tcga	1	31.27	0
69b4b393-a8b9-438c-aa1c-ee02bd72badf	TCGA-61-2102-01A-01-BS1.1597b3f0-3481-4fe3-964c-3d54a2db6283.svs	014faccbac48504ffb53dab962312d7c	269213889	validated	TCGA-61-2102	ov_tcga	1	6.47	0
7f5a183a-4773-42e6-aa80-39826db508dd	TCGA-23-1124-01A-01-TS1.048e65b0-5b06-475d-8186-71e43eba8b12.svs	ab0c8df64b4949f153e8999c4c8d4d5f	33655427	validated	TCGA-23-1124	ov_tcga	1	58.08	1
6c5ef0b4-3868-44ed-bdf3-d1069a0d7fa2	TCGA-13-1409-01A-01-TS1.4226415a-3f9d-4a34-b017-1af964c8be5a.svs	d548e970bd994e625deb52090465aa6a	459690017	validated	TCGA-13-1409	ov_tcga	1	57.23	1
a720a19d-a6eb-4b3d-a664-629993a202cf	TCGA-13-1487-01A-01-BS1.a695ac28-7c81-420e-9940-f4cc99483200.svs	ae5cd23ce03b30822bef7480dd3f1aa9	265207921	validated	TCGA-13-1487	ov_tcga	1	22.37	0
ef603aeb-0c76-41a1-952f-5e81780f1c2c	TCGA-24-1564-01A-01-BS1.088997e0-aa7c-4e52-8f8c-0e69dba63da3.svs	b385fe25d458f33a86f79b5a6f6f5434	201926613	validated	TCGA-24-1564	ov_tcga	1	25.85	0
af8b5a3a-8cd8-4e2f-ac25-bed2922600e4	TCGA-25-1625-01A-01-TS1.e40d6e75-c7b0-4835-9e09-ff2efc2e1a27.svs	d54c3b0dec50fdd9ed9271ef8ad4b2f3	288378837	validated	TCGA-25-1625	ov_tcga	1	27.6	0
186c2e7b-9bc8-4a5a-a9f7-c48d8c641deb	TCGA-57-1585-11A-01-TS1.1497c983-dc07-400e-aa0c-f4fa7bf3bcfd.svs	c6ab4322ce0857fdfade287c06364aa0	19795639	validated	TCGA-57-1585	ov_tcga	1	1.74	0
f0ca223c-8b52-4d8b-be26-df648a5c0f2d	TCGA-29-1702-01A-01-TS1.d7ec5a33-2840-4e3b-a587-272f42e1ffc9.svs	2f855ee5bffc7fbbbed00667826b3224	177158243	validated	TCGA-29-1702	ov_tcga	1	23.92	0
2abda166-b60d-45f2-a9dc-62c8132ed6e5	TCGA-13-0755-01A-01-BS1.49bb794c-7825-40f0-89f0-d4a22419e043.svs	f8d9a51029a375bcf0c80837b5d565bf	103410489	validated	TCGA-13-0755	ov_tcga	1	2.5	0
d2f1340b-ff13-487f-9abe-a6234d8acdab	TCGA-61-2110-01A-01-BS1.e42d96bc-a002-4f4c-817b-d3a5b1af1172.svs	fa05eab03085ba1e14c844002fffda5a	44025927	validated	TCGA-61-2110	ov_tcga	1	44.48	1
241984d5-b8d2-47e7-baf1-dce1e4018b11	TCGA-13-1411-01A-01-TS1.8b721a35-974d-4831-90d5-6874833d2a2d.svs	a961f208f42dd8faeb7ea9edd6cb821e	440157113	validated	TCGA-13-1411	ov_tcga	1	17.44	0
d71657a5-d4cb-41dc-b41b-e845adfdf87b	TCGA-30-1855-01A-01-TS1.1829cd37-82d6-4958-b2e3-15aa55f1ee99.svs	2d6e1d5bae49c15722aba5d3223f316f	178495813	validated	TCGA-30-1855	ov_tcga	1	2.46	0
c43c2fa4-1429-4959-a736-3a0a324f6208	TCGA-13-1496-01A-01-TS1.6e8bc620-4631-48ed-8bf8-866854ef6500.svs	599802ce9923acaefba5524bad7c5139	420133177	validated	TCGA-13-1496	ov_tcga	1	4.24	0
3232d9ca-014f-4bac-86b8-abe604619353	TCGA-23-1116-01A-01-TS1.e0a68198-f101-4469-9dbf-f9b0c9c8ca63.svs	19c2d8a792ddc2a7f7e62442dc223522	86394107	validated	TCGA-23-1116	ov_tcga	1	19.45	0
cd27bb01-a0b4-424a-9e54-c5d41cfb226f	TCGA-24-2293-01A-01-TS1.bbb53d55-4e3b-46a6-aa7a-98b79d7b6591.svs	12f656ed30fdd529f4b9b18eb6201ceb	170264615	validated	TCGA-24-2293	ov_tcga	1	16.62	0
3e4c4d71-33b9-49dd-82b0-5d407e4393db	TCGA-24-2023-01A-01-TS1.86bdd454-e8a5-4343-a6b9-85c9f0b4c291.svs	1e26bd2432d363c57186f5bd009598f3	95924737	validated	TCGA-24-2023	ov_tcga	1	44.81	1
997badba-fa70-44d6-93f1-873682dbbea4	TCGA-10-0927-01A-01-BS1.9a7313d6-6b16-4e4f-b530-2a37dbc98170.svs	483036810a7c645db458458439257c7a	141402245	validated	TCGA-10-0927	ov_tcga	1	81.8	1
010fc715-0098-4967-a36f-a8922c03e40e	TCGA-13-0920-01A-01-BS1.b7b9daea-d790-433c-93b2-db5e26827f30.svs	44b614f043726fa3e5c22337477921b4	112205535	validated	TCGA-13-0920	ov_tcga	1	48.75	1
f42a9e32-d240-4cfb-bf67-7803c9072b36	TCGA-24-1927-01A-01-BS1.17fb54bb-1537-4c82-bfa5-537e250fc0f8.svs	6f541d8d19c1b1e78b5ac68a0b9af9b6	190182371	validated	TCGA-24-1927	ov_tcga	1	16.43	0
3ad44eaa-b3e5-4317-b4f4-434e15976438	TCGA-13-0761-01A-01-TS1.8c70bf6d-48ea-466c-8a47-d0c2c7bc26d0.svs	2b34c046692ea7d6241334eeb28ec846	145125309	validated	TCGA-13-0761	ov_tcga	1	37.98	1
8341bc39-d77d-4538-8081-0bb5f68f3003	TCGA-25-1317-01A-01-BS1.7237ad91-a258-4544-a2c4-1fb411af658a.svs	7431d2e2c7e0ab796ab6d77825a96dac	171700211	validated	TCGA-25-1317	ov_tcga	1	2	0
8ef1b592-c003-42ae-b5fa-86f83692b7e7	TCGA-24-2030-01A-01-TS1.9cf6e7de-8654-4305-80c9-610c7df18d0a.svs	d5f75ba50bbe0a795ba455bcb38b51f0	158009419	validated	TCGA-24-2030	ov_tcga	1	55.88	1
402609a1-2bd3-4f9e-b329-77c168f4409a	TCGA-24-1464-01A-01-TS1.33baf922-5467-4b79-8191-fbba9f70c972.svs	86f0cc8c912504ace9c7fe0d87d7c0a4	157774031	validated	TCGA-24-1464	ov_tcga	1	12.45	0
6f6ec4b7-d473-4b58-969e-e534e1effd3f	TCGA-25-2391-01A-01-BS1.36d1284c-605f-4346-b6c6-048f71df6393.svs	de22367511aa6273cc23141ed894b07d	303857241	validated	TCGA-25-2391	ov_tcga	1	49.01	1
16600a3c-0131-43c0-9f3c-4e5b2c449e08	TCGA-61-2611-11A-01-BS1.13c59f48-5d1e-426f-a36a-4840672476dd.svs	004569bce317a440cfbb0a931e03fa59	169531037	validated	TCGA-61-2611	ov_tcga	1	15.87	0
5d75371b-64fd-46a1-a616-5b2c78663c2b	TCGA-04-1342-01A-01-BS1.60d1ad37-988e-46c9-82a4-a94d69c21ad0.svs	1ebab9e13bb6d22f43a1ec3a69bec478	232203223	validated	TCGA-04-1342	ov_tcga	1	18.5	0
0e21fe2c-b814-4cdd-a2f8-0b1776ab6b3d	TCGA-57-1585-01A-01-BS1.dc0fc133-7b19-49c1-a568-3b1372306ae0.svs	a3453c556fad55e6507182cb85c16479	110416099	validated	TCGA-57-1585	ov_tcga	1	1.74	0
2f797713-dafb-40fa-83ad-066da0fe7142	TCGA-61-1918-01A-01-BS1.2839dfd5-d116-494f-b31e-512aad6fc514.svs	6a11b85505b1abfbe45d6a9a6cd99bf3	298569973	validated	TCGA-61-1918	ov_tcga	1	15.74	0
bc0acd0c-9da2-40e9-a15e-f1e58ef15bb6	TCGA-61-1906-01A-01-BS1.925b4bd2-67ec-4004-9550-bf52442c594d.svs	278052ac59e482ae522cace18d8e1b0d	127447263	validated	TCGA-61-1906	ov_tcga	1	34.1	0
d28c7d0f-4b49-4ada-86c2-99c07c920b1e	TCGA-29-1705-01A-01-TS1.b4cec7c6-267d-4b63-bb60-1e9b618ea03e.svs	9bb8cc3d24591d5b2d9074efb58e3270	245140625	validated	TCGA-29-1705	ov_tcga	1	18.23	0
153d3bf6-f5a3-439a-9958-d6584b43d0a4	TCGA-24-0975-01B-01-BS1.09c6528e-6134-4629-bb8d-9bac00a59f07.svs	deadd32cd30b8ef02358badbd02bc7f8	108730261	validated	TCGA-24-0975	ov_tcga	1	21.78	0
f6b6ac38-8c65-4866-af61-d98cbe803f80	TCGA-59-2372-01A-01-TS1.f9bb37dc-a6c8-432c-b628-25a83fef88b1.svs	432824c95160aa03081a5649b52de90c	63944523	validated	TCGA-59-2372	ov_tcga	1	44.78	1
4c90835a-125c-41a1-a2db-42d5a578c4f7	TCGA-25-1635-01A-01-TS1.e3fb13c5-3313-4116-9aff-2dd97b81cace.svs	c3ab37ec807838c15042be1d5822c4da	438392073	validated	TCGA-25-1635	ov_tcga	1	52	1
eb56cfa7-448e-4ba3-b9ac-ea21ad3af9fe	TCGA-13-0761-01A-01-BS1.73063369-b448-4bb0-9930-3ccb7ed909e8.svs	aad23ca66a9a6055ca13d04b3ac6c167	84517269	validated	TCGA-13-0761	ov_tcga	1	37.98	1
e74046ef-65ae-4be2-b77b-f844eadc70de	TCGA-25-2409-01A-01-TS1.a28f0475-589d-4831-9186-6b955153f5bb.svs	75570bdf3f1e9689e6c7acab9ce16e31	314600741	validated	TCGA-25-2409	ov_tcga	1	26.97	0
40d113d2-190f-4818-87e2-b01e15b1ddef	TCGA-30-1859-01A-01-TS1.4e743337-464c-4a82-80a4-7df2bb74ca98.svs	32a7de2e9a69be42204c01851bbf20f7	96873811	validated	TCGA-30-1859	ov_tcga	1	48.06	1
e81e592e-55d3-4d52-8056-2fb7528d68d0	TCGA-13-1507-01A-01-TS1.d693a034-776b-4726-b248-fa02fce6680e.svs	623ea9368cfffd910aa39ae79c6c2141	347977767	validated	TCGA-13-1507	ov_tcga	1	65.47	1
d68858d4-89ef-4165-9cae-06cf4bf6703e	TCGA-13-1501-01A-01-TS1.955ec489-489b-4ec1-8410-3f5e0bccc505.svs	cb0baef3cbaf49fdcb9d676f0a81cf12	333897207	validated	TCGA-13-1501	ov_tcga	1	43.17	1
93505900-ec90-4972-a9f4-d99350a2623c	TCGA-25-1635-01A-01-BS1.bf595f95-9e5f-4b08-8d7e-0b7b08a7c6ee.svs	21fc9e571031f54522bcc11a9be04f05	489407243	validated	TCGA-25-1635	ov_tcga	1	52	1
d8bff1f3-87e1-4e5b-9858-3eb0fdf72022	TCGA-24-2297-11A-01-BS1.d7a72efc-8683-4fdb-9ee5-e4c40a073a2b.svs	3c38f2ed49fb8ba208a6775b8929893a	117949463	validated	TCGA-24-2297	ov_tcga	1	55.81	1
f50a6b5c-69a8-42b1-bc6a-c87215b8f69c	TCGA-13-0723-01A-02-BS2.7a09ee51-aa44-4df6-88fc-6396453e3fd2.svs	07ac871dacd803dc802d1eb42ced7038	99469517	validated	TCGA-13-0723	ov_tcga	1	39.55	1
f36fe1f7-1e60-49fd-9f54-45d5fd164b8f	TCGA-30-1853-01A-02-BS2.59402746-32fc-4ce7-ac6f-235da20da619.svs	72a6bad45c144c9d579941cdfe28c6e3	113731437	validated	TCGA-30-1853	ov_tcga	1	36.24	1
ac4339d2-2941-4a76-bca9-c35823e45a3c	TCGA-23-1031-01A-01-TS1.8cff6ca1-8a40-42c7-b537-38c25f5301a1.svs	39fb51eb6c744a6a86d65b6257c9f6d0	72149871	validated	TCGA-23-1031	ov_tcga	1	18.89	0
f959d500-b057-4fd5-bb1a-c1c2959e3ac4	TCGA-04-1652-11A-01-TS1.81c245cd-bc76-46f2-85e3-9cae2c80803c.svs	f183812541db64f2ad904dc6e5468a83	77204975	validated	TCGA-04-1652	ov_tcga	1	31.83	0
a1795c50-fd74-4253-818f-b0fab88c00df	TCGA-24-2020-11A-01-BS1.0f1b10e7-d373-497d-808f-043291df1be4.svs	45e0428e7928b1f4099905ae9242e8e7	89240877	validated	TCGA-24-2020	ov_tcga	1	151.91	1
e805719f-de36-4cc7-ac20-c21ed1b9ffe8	TCGA-09-1664-11A-01-TS1.951f9a91-2081-416c-b030-04650d11ef75.svs	d03c3a659be8e5ba5e883dceb6f85d41	148424231	validated	TCGA-09-1664	ov_tcga	1	74.87	1
01fd5b4d-772a-4adc-ad06-70fdb5550198	TCGA-23-1122-01A-01-BS1.e47c346e-2941-41b9-910b-713b18c0113d.svs	7861f0aad4a179c278798db2b5fdd0fb	65192231	validated	TCGA-23-1122	ov_tcga	1	39.06	1
31d00e74-6b25-4ff5-a5de-6c3c576d8b2d	TCGA-24-2027-01A-01-TS1.d6d55952-e8db-460f-aaff-9cc1b9044610.svs	eef0546d54578eef4852ddbec6b3d265	41669453	validated	TCGA-24-2027	ov_tcga	1	109.63	1
b4da80cb-bab2-4ec3-b371-b132d9c616d9	TCGA-61-2101-11A-01-TS1.3fd8a8ff-dcef-41b9-b812-ae7329e7808b.svs	c782c90cbeb4d78fe73bc534560ad44e	46086035	validated	TCGA-61-2101	ov_tcga	1	55.45	1
0578df11-eaf4-4f23-ab25-19395cd04bfc	TCGA-23-1027-01A-01-BS1.ae48dc7c-b645-4baf-8aa9-e4db50ad6c3d.svs	6dbd00e62b9f626f6e3f4f07ac228ca7	129657487	validated	TCGA-23-1027	ov_tcga	1	32.06	0
d8268c09-d61b-4bad-95b4-7c2978634957	TCGA-13-0911-01A-01-BS1.fbd48661-17fb-44b5-be12-fe788a09667c.svs	94f0f3d5f92d1a0703d12aa9bfa9f894	424284197	validated	TCGA-13-0911	ov_tcga	1	44.51	1
18d3f0df-966a-4ebd-a38d-c4328a843fdd	TCGA-61-1918-11A-01-BS1.d042b625-6a0d-4f2c-a118-6bee5be240f6.svs	d77a54c7322f7d36cb50536b442a3c57	65487209	validated	TCGA-61-1918	ov_tcga	1	15.74	0
1f06efa9-a0d2-4e99-a8a2-cc386aa6a9dc	TCGA-29-1785-01A-01-TS1.92dd91fb-debd-463d-bc19-8e9912f80cfc.svs	b9caa2a0a4590ed7490ea0fb21ea4e00	163376381	validated	TCGA-29-1785	ov_tcga	1	36.27	1
a05682bb-9f88-4820-b167-4c7c7a6e107b	TCGA-61-2101-11A-01-BS1.6127cc5b-7d29-4437-9c8c-2541ba86bc57.svs	85ea69bb33f9fb8eaa55a1d2f2c5afa3	71493319	validated	TCGA-61-2101	ov_tcga	1	55.45	1
2dd6e350-6cdf-4a8d-9d93-92b5ae78bb55	TCGA-59-2350-01A-01-TS1.57e502c7-e6b8-4ccc-9ff7-6719c58f48e0.svs	933a2e5c53e8de3d48641533f317dd85	62098243	validated	TCGA-59-2350	ov_tcga	1	22.31	0
11dd5fed-dbe3-4491-819c-abe6b3e77d45	TCGA-24-1555-01A-01-BS1.dc5cdfbc-c7c9-44e2-97f4-176329e01371.svs	fcb5823840a94fe8f281004dc26ca2c2	62337985	validated	TCGA-24-1555	ov_tcga	1	88.44	1
c2ac59e5-2bea-44b6-a2ab-2c64b177e2c4	TCGA-23-1114-01B-01-BS1.e8ba0c6f-94e8-4ebb-86e4-882753640bbb.svs	f2b8de6d49222f69baf641dfa5ad8e0c	79002021	validated	TCGA-23-1114	ov_tcga	1	68.63	1
727c35b7-cd5b-4551-8ab5-0ef4ff640600	TCGA-10-0933-01A-01-TS1.4193c207-aac8-400e-be84-1ff6ebccd090.svs	265472603b777a51053f83cd9903e09c	85379701	validated	TCGA-10-0933	ov_tcga	1	14.65	0
ed3ab741-49c2-45bd-97ba-59ffb713fc56	TCGA-61-2612-01A-01-BS1.09aaa7ac-b1d2-4859-898d-4b72857b201b.svs	49c6935e1bc2bfa661a493290c1a9f0c	526637695	validated	TCGA-61-2612	ov_tcga	1	6.34	0
9d990512-1576-4625-8fbd-a8b46fbbdf99	TCGA-29-2414-01A-02-BS2.5006bae6-462f-4310-b8ab-8d7d8809cc0f.svs	0ef0c1307832bc2c94ad65b2e64eedc4	141220505	validated	TCGA-29-2414	ov_tcga	1	86.1	1
40a89fe2-8db2-49d5-9c12-1ff5887f1ce1	TCGA-59-2354-01A-01-BS1.660ad7d8-618f-4b6e-ab96-a070c05adcd9.svs	03ef1c5baf28608af02d4400817587d9	201893201	validated	TCGA-59-2354	ov_tcga	1	34.36	0
ae577a56-5778-45dd-9c81-410bdef30566	TCGA-30-1866-01A-01-BS1.9116a600-0030-448a-8405-827d06464235.svs	2cd53211e50a99c78ef59f6d0de0700d	101152747	validated	TCGA-30-1866	ov_tcga	1	36.6	1
aee57af5-e103-45af-a366-65a159ec71d2	TCGA-29-1710-02A-01-TS1.a955d77c-35b3-4257-90ba-7ed2a91acbb4.svs	d2a31a6f882852cd0a81ac4f6bb3fe5d	18222195	validated	TCGA-29-1710	ov_tcga	1	31.24	0
510f20b1-a9bf-4680-ae42-f63d65a789f4	TCGA-25-1325-01A-01-BS1.68a208dd-5b50-4871-ab19-a6159bc95c87.svs	5d2a0cc09083274a390bf5f9e8e36f82	442210905	validated	TCGA-25-1325	ov_tcga	1	32.06	0
71a63a19-0ad2-4f5c-89cb-bf17792c0ede	TCGA-30-1860-01A-01-TS1.751e5a7f-2a59-40cc-866f-cc3780f7330b.svs	7bc0c4a7859b3eaa62f0b14aaa9b8737	121420567	validated	TCGA-30-1860	ov_tcga	1	44.88	1
f5bb216e-2cd2-4267-8991-69c3d12e5b58	TCGA-13-0807-01B-01-BS1.14c39b21-47ad-49c3-8449-86d0d6bcf709.svs	071fc75db42130dff3182ed162b98ffd	147115297	validated	TCGA-13-0807	ov_tcga	1	13.6	0
5db5910f-657f-43e6-a1eb-8c323a620c4c	TCGA-30-1856-01A-01-TS1.81cdd81e-5115-405e-8750-368028e50845.svs	3116878f7e2305d8622ab814735653dd	199376555	validated	TCGA-30-1856	ov_tcga	1	15.67	0
5baea124-0c49-40f7-aff2-1ceb589e304d	TCGA-24-1927-01A-01-TS1.a5829c6d-ecf9-4bb7-8310-727c42a5c417.svs	e42ea425357b3d1f24613886325bf09d	201891609	validated	TCGA-24-1927	ov_tcga	1	16.43	0
c6befad1-b616-4934-903a-65f10e9fdc77	TCGA-29-1699-01A-01-BS1.60235f11-bfac-4f22-b602-c4c5b0cb0f54.svs	6e519a3685c03af82f357d131fcadc3d	244672349	validated	TCGA-29-1699	ov_tcga	1	36.33	1
65dbcc63-08f3-4aeb-9222-a5a9fbbcde16	TCGA-25-1316-01A-01-TS1.050f7f9f-a802-4a8e-8467-e40a36e90503.svs	cdf65ee80b079c7d13c400c508334deb	467836875	validated	TCGA-25-1316	ov_tcga	1	42.02	1
4db4fc32-3b72-4c80-9df6-084842751a47	TCGA-24-1603-01A-01-TS1.41cdbaf5-d3cc-43d2-91ce-9176ab694e1b.svs	bf6215c3b715690280d7f7810600bc98	188640669	validated	TCGA-24-1603	ov_tcga	1	90.08	1
6ecafdb6-ffa8-407a-b0c5-8d0e5a11e804	TCGA-04-1542-01A-01-BS1.ab989ce3-156d-40d7-96ff-88a9f77206d2.svs	01d6f9ed929bb36fbd095f6a9e559aaf	49156713	validated	TCGA-04-1542	ov_tcga	1	84.13	1
60da0ea3-e2d5-4ea1-80c9-03f3fcae3f26	TCGA-04-1349-01A-01-BS1.92de50a7-1788-4064-9cb2-0038db8f270d.svs	4fc725aaf825a1312e800e1a4021a75b	197474383	validated	TCGA-04-1349	ov_tcga	1	21.55	0
f4e43145-b56a-4614-8bd3-373ea3623f52	TCGA-24-2024-11A-01-BS1.1c1d04e2-5041-42ed-a463-05ad6afe7f76.svs	e66647d8d242e551ef44c056cf65b14c	236017213	validated	TCGA-24-2024	ov_tcga	1	58.11	1
034323ff-d3b1-4cc8-a3dd-9e68034d9812	TCGA-09-0367-01A-01-TS1.e8d46b30-6655-4c5b-9354-0a193e9467b9.svs	e9722889295af0e7facd82f6f761bf04	29936929	validated	TCGA-09-0367	ov_tcga	1	17.97	0
5fd16cd9-631a-475a-90fa-3c845f8ec40d	TCGA-04-1652-01A-01-BS1.fb25d8c5-3ac6-4783-a946-af40e87e504c.svs	485732d1ab214f106a1f810ba4707c92	153609849	validated	TCGA-04-1652	ov_tcga	1	31.83	0
525e99fd-2d3f-49b9-bf2f-bbacce843c16	TCGA-42-2588-01A-01-TS1.cc3b36dc-1ce9-4db3-998b-fa73058fe4fd.svs	9f04fbc5ce72fabcb0a1009372df12c5	116102537	validated	TCGA-42-2588	ov_tcga	1	28.91	0
5127d592-257a-49b8-95e3-a971d703e8f9	TCGA-24-1422-01A-01-TS1.aafeef2d-1616-480b-a3c6-4b9567c5e2ab.svs	969288af9e1c9de1ce94b774a990e10a	208134411	validated	TCGA-24-1422	ov_tcga	1	0.76	0
4314ef69-58e3-48c6-8bcf-c36dec14c675	TCGA-10-0931-01A-01-BS1.0d63b5df-9fa6-4bdf-bd67-69e60e710137.svs	047b1b5822f9cfb14715ff8063531782	140567667	validated	TCGA-10-0931	ov_tcga	1	32.85	0
a20a6cb2-2da0-491d-a22a-3bd74fb3062e	TCGA-13-1484-01A-01-BS1.dfebf9da-d2d8-42cd-a949-313d5220afb4.svs	17bad5ae203854c3fa27beeaeb1d51ce	271158307	validated	TCGA-13-1484	ov_tcga	1	124.34	1
fe584763-0131-4966-9c58-78365083327c	TCGA-24-1550-01A-01-TS1.3c468906-1fe3-4438-af83-46db12f8a8cc.svs	0c00427790e94e6bdd15e94b8a99bbf3	154561197	validated	TCGA-24-1550	ov_tcga	1	41.03	1
a5c9761b-c54b-41a0-b0ee-aed76d413d70	TCGA-29-1768-01A-01-TS1.62464711-a212-4d0b-8ae8-d4e75c238043.svs	6038c59c6cd2c50e006bdebe0b59b8aa	108865647	validated	TCGA-29-1768	ov_tcga	1	31.27	0
d5cc9a61-fa6a-433c-aa18-339ae5874c3e	TCGA-13-1481-01A-01-BS1.446cf934-5d0e-463d-8703-cbbf3b8459dc.svs	e5239d80f9afc935bb7651a7a978f1bb	208695191	validated	TCGA-13-1481	ov_tcga	1	86.99	1
73eeb90d-89c4-4fc7-a268-43d1b1243c8e	TCGA-25-2042-01A-01-BS1.682d08f1-28cd-4f93-a65b-7d735574c7db.svs	c0ac23c166aca494d2fcf2a5448a6c21	98497485	validated	TCGA-25-2042	ov_tcga	1	13.01	0
9f8e5ba2-8f27-41d4-ba88-2f5aa101c877	TCGA-25-1326-01A-01-BS1.04f4d76d-fa58-4f40-97d0-c67616253bfb.svs	d64033fdcdd6e83cb5902c14beeb673c	632655815	validated	TCGA-25-1326	ov_tcga	1	41.03	1
0df15ff8-9b97-4944-a85d-1faf7b338f1d	TCGA-24-1924-01A-01-TS1.fba40711-32d3-4959-96d3-fcbe4bf6021f.svs	d32eb0e79519ad24c15653e3639f2b57	63452889	validated	TCGA-24-1924	ov_tcga	1	30.19	0
b9c76c30-4e62-4352-ace5-faa1f299d2d1	TCGA-24-1548-01A-01-TS1.6114d437-d41e-412e-a3ca-80b15ddf73cd.svs	4423c9779e7ec030029a611025d7449b	81696765	validated	TCGA-24-1548	ov_tcga	1	16.2	0
6566335b-3f5d-46ba-8419-819f71d3bd39	TCGA-61-2110-11A-01-TS1.92c81f02-922c-459c-9a12-f9b95ea031e1.svs	8c46e98a425f631a189846d95973d0b0	34389987	validated	TCGA-61-2110	ov_tcga	1	44.48	1
b0596219-9293-45e5-a4b7-db2492990799	TCGA-24-2262-01A-01-TS1.2458cc8d-8541-420a-a725-db4e4d1e3e6f.svs	88a53451b30a3647695857b92127c600	135297821	validated	TCGA-24-2262	ov_tcga	1	0.36	0
2bdbf190-f8de-487f-a869-126479740f42	TCGA-13-1408-01A-01-TS1.8ba1c97e-931d-4dab-8ee6-438648815551.svs	1033b9f59c87b37baf6fcaee868e936c	410847381	validated	TCGA-13-1408	ov_tcga	1	55.19	1
326f2bab-610d-4579-acec-df9156f869e2	TCGA-24-1616-01A-01-TS1.8b605a9a-3f71-4af6-b7eb-1bb33efa45ed.svs	70fafd7ff942ed0063d2ec08fd1876b6	146666401	validated	TCGA-24-1616	ov_tcga	1	38.21	1
efd6c5b1-da76-46ce-a951-4a4c46a1a8e7	TCGA-09-0365-01A-02-BS2.1d81c850-3161-4aab-b772-cfba72a6d66e.svs	37c755e4bc870d08d511fa62831e80e6	62585741	validated	TCGA-09-0365	ov_tcga	1	9.46	0
03be13cd-f8b3-43a6-ac80-886ee5caa2c6	TCGA-25-1316-01A-01-BS1.14e296ac-b3bd-43b1-b67d-0f0e6446f94c.svs	7c4a5c0762048a765c8e9832edeeada4	404792277	validated	TCGA-25-1316	ov_tcga	1	42.02	1
dab7c89c-0ea4-4de5-98c0-7e88f658404e	TCGA-09-2054-11A-01-BS1.ec845ed0-82be-4f9b-9505-7e5376bd3313.svs	9f99f8fe8c6f715a0eba5e47eb0a0396	106717471	validated	TCGA-09-2054	ov_tcga	1	20.93	0
16adebc6-24a2-42f5-bfb8-a856d675903c	TCGA-13-0717-01A-01-TS1.d3d0d0ea-ab0f-411b-a9ac-46429b595603.svs	09de1ce45d6a73229018ab7185def75d	244227895	validated	TCGA-13-0717	ov_tcga	1	24.57	0
4db07e99-7c4c-434a-ba70-f3611ad42da5	TCGA-13-0755-01A-01-TS1.eb8f41b0-f350-471c-a799-da5b1f4b38a1.svs	2a8b9f738ceb41aa19e929cc5cf62dbf	366227083	validated	TCGA-13-0755	ov_tcga	1	2.5	0
0e703219-cf2e-44e5-a523-1d89d0859d8d	TCGA-13-0899-01A-01-TS1.2685cda5-6261-4f47-b643-cbb7d9a70dd6.svs	ef935a67cf642925460a89ee2394c404	307049073	validated	TCGA-13-0899	ov_tcga	1	66.1	1
41e743c1-6dd9-4691-878c-13a9e22f880b	TCGA-13-2071-01A-01-BS1.e97d97ef-580e-4ac0-858f-29e41dac0b86.svs	a7fa57cfd36325541729503bdfbf79c9	534448011	validated	TCGA-13-2071	ov_tcga	1	25.39	0
5d267c22-5277-4507-9484-9c764bc69dff	TCGA-29-1691-01A-01-TS1.cd851d1b-0bd5-4564-bbe0-4dc4aa293b37.svs	8272f6ad0434d5f2f3c687cb9a407527	84630693	validated	TCGA-29-1691	ov_tcga	1	48.29	1
69d9de74-c8ba-4d18-be90-1eb749a2548c	TCGA-61-2613-11A-01-BS1.aedb39af-5376-46bc-8cbd-0b8ecbc09da3.svs	27dd7cf166e5b6a07bfacccba0e63139	41494723	validated	TCGA-61-2613	ov_tcga	1	31.04	0
65ef79e3-e8d8-4e5b-9647-acf2b516196a	TCGA-04-1369-01A-01-BS1.149f133d-6e85-4a1b-b6dd-e3a64c82a7e1.svs	02b331ce4691b06985f0059835d72e9f	202032625	validated	TCGA-04-1369	ov_tcga	1	21.09	0
26c17780-9bce-409b-9eaa-67fcf477d6c7	TCGA-29-2414-02A-01-BS1.d98dd76c-5162-4b4d-b0fa-0604d8a40117.svs	20aabcce5a3cc176d7a04cc83a10f48c	99911659	validated	TCGA-29-2414	ov_tcga	1	86.1	1
01ec845b-6b75-4dc2-bd79-33071cf78874	TCGA-25-1324-01A-01-BS1.ad12409a-7546-487b-894c-5b779a4be83c.svs	4f1d62f21716e0d244797f3c9e30f338	426360939	validated	TCGA-25-1324	ov_tcga	1	34	0
b1471f72-cdf2-4b07-bf6e-ba788353b099	TCGA-25-1320-01A-01-BS1.61670b41-a75a-42e1-a67e-17b3c9e5d31c.svs	0ead987e9c293f93e0b61656e00d27b3	884481429	validated	TCGA-25-1320	ov_tcga	1	37.94	1
b39877eb-c61b-43a4-b374-6a6384962890	TCGA-23-1022-01A-02-BS2.d08fdaaf-e78f-4e6d-ba65-1663cc37ab02.svs	fa95d2c5b2f92692f030b8907df44bd8	65968463	validated	TCGA-23-1022	ov_tcga	1	49.64	1
e4ccb1ab-e398-400e-989e-654cbb6427b5	TCGA-61-1741-11A-01-TS1.54285820-8288-440c-b20a-60ffd95c581b.svs	8eac98300bc80ea70902db439f989b36	64002353	validated	TCGA-61-1741	ov_tcga	1	33.64	0
f65e450e-4883-439a-93a1-e4d506c8c73a	TCGA-36-2543-01A-01-TS1.5bff4f4d-fbb4-47a2-a1cd-1de842a19b50.svs	f4991493d6ca03b9176ed1db5dfe8700	652339173	validated	TCGA-36-2543	ov_tcga	1	2.23	0
63f958aa-79a6-463d-aca9-d3b633239ae7	TCGA-29-1691-01A-01-BS1.eec0bed3-fe05-4128-9bac-92a84c021875.svs	bacd6a5744a0424233064026a228b147	120112099	validated	TCGA-29-1691	ov_tcga	1	48.29	1
99163317-c408-4908-a222-f4f34264417c	TCGA-29-1702-01A-01-BS1.37bc8232-0f2b-4d01-b6a2-9ce4059d88dc.svs	f1af0ad8a50f7c88f09f7ea54e7e6f0a	232163911	validated	TCGA-29-1702	ov_tcga	1	23.92	0
14c60154-3f52-4acf-9d4f-a21370957c08	TCGA-13-0884-01B-01-TS1.4bcf3062-6cc6-4759-9515-4d1674763ca5.svs	c383a260c14d4bc755a83423b1b3fe53	249822771	validated	TCGA-13-0884	ov_tcga	1	107.1	1
33bbe117-26d3-4467-898b-0e46617eb343	TCGA-04-1348-01A-01-BS1.06d57b7b-b6c9-49ae-86a9-9a28de14443d.svs	8bd958c64e14a7817b9c759342c55d51	214089593	validated	TCGA-04-1348	ov_tcga	1	48.72	1
13871d51-543f-4c56-9fac-9d23cc7616b9	TCGA-24-1552-01A-01-BS1.7af35fc5-d9df-4cce-a0c6-30dde43ad0a2.svs	d91ca0be1d1a22c3e652ac61f4613269	121981347	validated	TCGA-24-1552	ov_tcga	1	41.36	1
57beeefd-4e25-4a64-a5a9-fb31107d61c2	TCGA-24-1435-01A-01-TS1.d678e541-f8bc-4a7e-87ca-e1df06b156ec.svs	ed4086ea4c47876cafed0bc5353837fd	418259435	validated	TCGA-24-1435	ov_tcga	1	43.5	1
0a74f969-5a4f-4ca9-8937-b864622cbacc	TCGA-13-0894-01B-01-BS1.0ced2778-9908-4b70-ad5e-45aaaabc1b39.svs	cbc2d5f997513f0368a9407c50ed29a8	259927779	validated	TCGA-13-0894	ov_tcga	1	49.57	1
5b04c790-30b6-40c7-a91b-e962c880bb6a	TCGA-24-1105-01A-01-BS1.6aefaf25-f9ca-4d2e-8fe1-c76af069cfb9.svs	7607cf9f9cdcfcf3b4b2f2c9bb30e610	242633373	validated	TCGA-24-1105	ov_tcga	1	47.37	1
fc0b2a18-7a79-423d-ac7e-848d380603e5	TCGA-57-1583-11A-01-TS1.e7fd462b-c8ba-4881-84f9-75ddb68827c1.svs	ed92d3c0fae986c88ab8dfd5f3932030	45177097	validated	TCGA-57-1583	ov_tcga	1	11.37	0
b451a472-a375-4690-9a88-4a3b08bcdf70	TCGA-24-1463-01A-01-BS1.18fd488c-a7e7-4254-9e9f-2fd4b0cf1496.svs	24a5592d17efa4cbcc8b636aa3dc2a89	328824225	validated	TCGA-24-1463	ov_tcga	1	72.86	1
4c5da5b3-b4c9-4a1f-969e-b7836d0fa9eb	TCGA-13-1491-01A-01-TS1.20c890d9-734c-49d1-a3b6-23350454f978.svs	713a5d3fef673984ac01d19f808bf47e	410141035	validated	TCGA-13-1491	ov_tcga	1	52.4	1
3a2c4ae5-c857-4a9a-8ddc-e6381a6369fb	TCGA-04-1652-01A-01-TS1.8267ed7d-79c3-4239-8e56-0d007112d8e6.svs	8a7b882714da07b3e208ea54f5d5b650	204502129	validated	TCGA-04-1652	ov_tcga	1	31.83	0
2973d3f1-6c39-4614-83b0-01d7578878db	TCGA-13-0888-01A-01-BS1.958e8b83-20ce-4ec9-9e0f-62be3c6ba1cb.svs	616d95bfb975053368e71c2d6f1457eb	163689149	validated	TCGA-13-0888	ov_tcga	1	92.35	1
b19e3fb4-c717-4ba4-88f4-4edd3793a4b2	TCGA-13-0730-01A-01-BS1.0d18e57d-ba4f-4185-84a0-dc9b489ed29f.svs	05e713549340a92cbf5291deb8a722f7	40689383	validated	TCGA-13-0730	ov_tcga	1	17.81	0
fbfd86f9-d4a6-4f08-83a1-24656edae5aa	TCGA-04-1369-01A-02-BS2.707c075d-19d8-487d-8b7c-744613c39cd9.svs	a27f671b2251db65e0d174c039d72428	78978321	validated	TCGA-04-1369	ov_tcga	1	21.09	0
b8c203d2-6b25-4501-9c44-d2e75987dacd	TCGA-24-1557-01A-01-TS1.37ecb22e-99d5-46d8-b90f-34c35bb96139.svs	8f83fefe09156091144c4e6399ec9681	153053117	validated	TCGA-24-1557	ov_tcga	1	39.85	1
1958405e-a5a7-42f4-a248-8debc85ae4e6	TCGA-09-1665-11B-01-TS1.e95b25fc-7d09-4d09-b384-4a4000c0833f.svs	2486932156ea0396436ef6fa4818677e	80390141	validated	TCGA-09-1665	ov_tcga	1	41.59	1
6075c48a-170d-40ac-a041-ffcc87f8e8f6	TCGA-04-1350-01A-01-BS1.5c94303e-4b9a-48d9-8e64-2541eade8a6b.svs	9e59e4c56eb1c84f6340e88023feec30	148174631	validated	TCGA-04-1350	ov_tcga	1	63.93	1
48983f87-44d1-4845-b07d-8161d3eecef7	TCGA-13-1481-01A-01-TS1.e7704255-bd11-4c56-b13c-a5b18dc1f315.svs	9454fffb43a36c7b1def3afed4d00633	372979007	validated	TCGA-13-1481	ov_tcga	1	86.99	1
dd420af8-5c73-4c38-a02b-52c16ac1795a	TCGA-24-1558-01A-01-TS1.88c2fa99-388d-4924-93a4-44e541bfc064.svs	ce8dfec8a6a17177d8f5e90bfd65ab55	245877029	validated	TCGA-24-1558	ov_tcga	1	19.51	0
ef2c5b73-5e7b-4eb9-bc68-afab30757afe	TCGA-25-1630-01A-01-TS1.cd9becbf-211f-473b-9a38-ff0fecc7ea57.svs	98ff9730ac0fa5b562f3de1f1f25fe4a	229629497	validated	TCGA-25-1630	ov_tcga	1	38.17	1
7d32ffbc-a515-4e39-8391-653b31aafaee	TCGA-24-1474-01A-01-BS1.c53d2d22-c2c3-4620-91f7-42162f8ba3d5.svs	70fff47820cff6cd3e12646762af8d64	108270235	validated	TCGA-24-1474	ov_tcga	1	22.21	0
b1effda1-6646-409f-acc6-cd4f78fcbdcf	TCGA-24-1549-01A-01-BS1.9d2f28ad-f2d5-491d-8df7-54afaf3133cc.svs	a2d6dbf5493dd3aa5c6425037d434b59	123368419	validated	TCGA-24-1549	ov_tcga	1	56.54	1
29e53b6e-37fd-46a0-acda-6c6f16b05756	TCGA-04-1536-01A-01-TS1.08041de2-b6e7-434e-af1a-d616e2e6bf36.svs	5fceaf5655e17011372b36ef79a2643c	214186187	validated	TCGA-04-1536	ov_tcga	1	29.07	0
3aca4d52-6b4a-4d2b-a579-b8361cdbb873	TCGA-04-1654-01A-02-BS2.e288d3a0-e868-4b5c-9ea5-34ceb70f88c2.svs	b96e074f2861d89bb72929ca37828a0c	73740705	validated	TCGA-04-1654	ov_tcga	1	47.67	1
d47220e6-0e1e-454d-b5b9-dd0fbf1145d7	TCGA-13-1482-01A-01-TS1.37b613d9-d73a-4160-992e-35d2aa54520b.svs	8cc1c5bbc46dbb0c00bfd70e54530730	346123741	validated	TCGA-13-1482	ov_tcga	1	61.66	1
82bc4fa3-97ba-4929-83d4-be9a2740979d	TCGA-13-1403-01A-01-TS1.d9d6de3c-5c5c-4966-b028-b914002e89c6.svs	435ffd7f2b8c3c957d137d28b8ecc6b7	271291895	validated	TCGA-13-1403	ov_tcga	1	77.04	1
745d7108-dd8e-4417-b01b-078e71d4e7f4	TCGA-29-1699-01A-01-TS1.afdc3c80-fb8c-473f-9195-c680a82bfc74.svs	4f9cf29b3370aedac2ef0260e7ba4d86	164889893	validated	TCGA-29-1699	ov_tcga	1	36.33	1
171ee055-1b03-46c7-9d6f-0dcb1551737f	TCGA-25-1321-01A-01-TS1.3cdd3537-543e-41b9-b024-f4b843205c0e.svs	1c71d5d108129d2cfd869769f99288b9	403106533	validated	TCGA-25-1321	ov_tcga	1	33.94	0
63058812-6759-4ee9-a944-bd9371dbd948	TCGA-29-2429-01A-01-BS1.5584d95a-ffa9-4114-bf7c-b693d5103a81.svs	40698656a6c2a911c4ac7dd8b452e16e	118741591	validated	TCGA-29-2429	ov_tcga	1	13.83	0
6aaf7b15-8728-424c-9db1-ff2b0acc32e9	TCGA-10-0937-01A-02-BS2.d5858cfe-47d7-442a-a3a0-fde1e69b919e.svs	59e13086b55d3b11d37b4caac59006da	100385873	validated	TCGA-10-0937	ov_tcga	1	19.97	0
80de6c51-16b3-4d70-90ab-7cd1cffa3baf	TCGA-25-2397-01A-01-TS1.ebe0e5f3-86fd-4550-9b05-fa5ee9c47fdf.svs	47998efd0946174450fa556bf61c4fcb	136093953	validated	TCGA-25-2397	ov_tcga	1	11.99	0
ba09b7f2-a514-427e-93da-b415cbaced6c	TCGA-36-1580-01A-01-TS1.b317174e-d87f-4853-bb63-edcaa569f579.svs	bb135a0430352b3ea7954ead50eb94b1	210035233	validated	TCGA-36-1580	ov_tcga	1	24.21	0
2f7a174c-0baf-436f-adf4-85a736a8bf03	TCGA-29-1697-01A-01-TS1.e1588d4d-264d-4973-9cf9-5ade9a3ff5ca.svs	8af967f7eb2b9a92714dcba449795713	108876031	validated	TCGA-29-1697	ov_tcga	1	31.18	0
009c5739-98fe-410e-ada0-dcfa71831e8a	TCGA-29-1701-01A-01-TS1.1e5a96c0-8c8b-49fe-8083-4e9b2248d324.svs	8d97939b424f33f2df5a317a4d24cce9	101766631	validated	TCGA-29-1701	ov_tcga	1	16.92	0
b6aab9c8-ee7c-40e0-8180-59bb199099ae	TCGA-61-1901-11A-01-BS1.d2484697-6df8-4dd7-9c26-7bf684960627.svs	ca110f667a0a3d4f8c74cbc9c2be1851	143386407	validated	TCGA-61-1901	ov_tcga	1	11.4	0
6976e0ad-b77a-44dc-9be1-85b0c19bd6d9	TCGA-24-1104-01A-01-BS1.c0b24512-3855-4e5f-9214-1823828394ef.svs	e2849e1508cf621c7981257e1f08edf9	247003693	validated	TCGA-24-1104	ov_tcga	1	63.5	1
0efeae47-39a4-40e4-a6d2-23676d033e33	TCGA-61-1736-01B-01-BS1.e4d5faf5-250e-4f99-bf5e-72d87d5ee298.svs	e8dfdfe4b44d17ff6408d4de025a66bb	182387311	validated	TCGA-61-1736	ov_tcga	1	48.75	1
6c86bd92-30c3-4e69-9cb6-cb4fff6d5f7d	TCGA-04-1349-01A-01-TS1.acb74f2f-8270-45d9-90e6-f2032d17b4c9.svs	6cca3436f55f8ddc705b41a23cb7ff9f	128755293	validated	TCGA-04-1349	ov_tcga	1	21.55	0
bcd9eb97-4c64-417b-a570-0f61707e13b2	TCGA-24-1551-01A-01-TS1.681cb51e-c47d-4877-8041-54e92143e106.svs	d836689623401192097af74526d6c994	98917765	validated	TCGA-24-1551	ov_tcga	1	51.87	1
8a9565e0-3ba3-483e-982e-33d2c4c1ecb8	TCGA-61-1916-11A-01-TS1.449cb057-aafd-4134-baf8-14ffb616aa84.svs	16eaf7ae29720ccfc4b133e1de9ca937	62537803	validated	TCGA-61-1916	ov_tcga	1	15.6	0
6ace375b-b305-4d36-be78-dba692bd2ce9	TCGA-24-2290-01A-01-TS1.298bd41d-f2e2-4db3-9582-62d0be13aa8c.svs	4ab6be8ae3088ea4e9f5f271bb1deec0	268407187	validated	TCGA-24-2290	ov_tcga	1	36.2	1
b8d98fd1-dd9b-4032-9d79-9424ddb7c07f	TCGA-30-1856-01A-01-BS1.19828c18-168f-4e00-b58a-2f037945386b.svs	5fdf06712c5e976e86e5907f70d130b6	89105339	validated	TCGA-30-1856	ov_tcga	1	15.67	0
7003a0a6-74df-486d-b375-609856fa8973	TCGA-13-1412-01A-01-BS1.709fc812-e857-43e2-b585-9176d9f809f7.svs	a00c0d1125e033092b2d1e0c2ce67746	287068375	validated	TCGA-13-1412	ov_tcga	1	32.33	0
67d78a66-e6a1-4c58-aac9-4cec4d90933a	TCGA-25-2398-01A-01-TS1.db9bffbb-cffb-48c6-9494-10677a3fc7aa.svs	5685d045d311cbb212e17222bd0e13f1	366651551	validated	TCGA-25-2398	ov_tcga	1	44.97	1
317a26bf-0a79-43f6-b1f4-4417edfd714a	TCGA-09-1659-01B-01-TS1.8a082fbd-7649-4b19-8cb6-24f30dc4b2ba.svs	5fb9af38a4edcc15be56d63923827fb0	113588093	validated	TCGA-09-1659	ov_tcga	1	9.99	0
82d6cadb-467c-4e40-a18d-d85e45e7e9f0	TCGA-24-1928-01A-01-BS1.909bd06c-69c4-4de3-a83f-8f84522e9594.svs	c5c8647fe85176dbf837896302d8103d	52433307	validated	TCGA-24-1928	ov_tcga	1	11.04	0
a9b1a354-8a8d-419b-be9c-3928f88c052f	TCGA-24-2260-11A-01-BS1.2374a3e8-e970-4275-959f-1f20c158b27b.svs	be69d9034745d3a9c09a44b1402de687	129170261	validated	TCGA-24-2260	ov_tcga	1	36.14	1
2ab5b619-dfc8-48a3-b83c-a0d52da61cd0	TCGA-24-2298-01A-01-BS1.3257628a-82df-49ba-ba4c-5ab509434c97.svs	939af02d5ecd2fb32de0263fef4fcdda	95770897	validated	TCGA-24-2298	ov_tcga	1	53.22	1
ef2338c3-35d8-430e-88e5-96d1927cb551	TCGA-24-1474-01A-01-TS1.8b1c59c3-2589-42bc-b824-90b082f1e893.svs	ba876b9fbd1642dbe0e40e66592782be	167338717	validated	TCGA-24-1474	ov_tcga	1	22.21	0
82a99cad-7fa2-43e3-a503-5c3b22dd243b	TCGA-13-A5FU-01A-01-TSA.3E101E35-4232-47A1-B3E7-CA9CDA59AE4E.svs	473d70cf5af6420cdb9b1dc34a6af961	262187505	validated	TCGA-13-A5FU	ov_tcga	1	8.41	0
b0287f78-c85c-410f-85a7-cc65e616e7d0	TCGA-61-2611-02A-01-BS1.b795cfd0-7a6c-44c9-b643-8a3e6738f40b.svs	b15b576f1971d1e1ff082b8470462c00	142840923	validated	TCGA-61-2611	ov_tcga	1	15.87	0
b797df08-482d-4275-a8cd-653e895ce538	TCGA-13-0891-01A-01-BS1.8d1ded3e-bb87-402e-8103-f421b6ee27dd.svs	2fb6849d3d51a27216950d4a519a5062	242031621	validated	TCGA-13-0891	ov_tcga	1	102.76	1
6d01a1a6-21f5-48c5-9bc5-04c0ee9e3c96	TCGA-13-1477-01A-01-BS1.5e469773-19c9-47e2-a141-a9023f02fb54.svs	7f3fe97c77244dfed785027b197b9b21	271941531	validated	TCGA-13-1477	ov_tcga	1	54.6	1
ac35972c-5082-4773-bbf8-81f981b1607e	TCGA-61-2610-11A-01-TS1.90174e79-36f4-4f1f-a1c2-357161dd09cb.svs	20f038806911a7ce73dabc0b16c6a771	49183047	validated	TCGA-61-2610	ov_tcga	1	51.87	1
7243f6d6-84f9-4b8c-bd0e-9079807e9558	TCGA-61-1901-01A-01-TS1.2b2da3fd-9ec4-49d2-a609-3cfad03dc222.svs	859a32f853e6030c88bacbd76d3b4f98	145152607	validated	TCGA-61-1901	ov_tcga	1	11.4	0
3a31e63d-fe46-4102-b06e-d12322acee4c	TCGA-42-2582-01A-01-BS1.412d99bf-a807-48b1-879f-5e710d665eca.svs	edb0d661c06888c83e778ce5c3702bf2	126499717	validated	TCGA-42-2582	ov_tcga	1	47.54	1
286ae192-4204-4dba-8da8-9618583f2765	TCGA-13-1500-01A-01-BS1.4e76ec10-d855-4a1e-904c-2670ce67f144.svs	76da293fe7bfed313ea0444ce6ca0a28	361253163	validated	TCGA-13-1500	ov_tcga	1	13.96	0
1d31b689-dd3a-447b-b88c-aefcc8415fc7	TCGA-24-1466-01A-01-BS1.8d2c7ac8-7c82-4bd1-9a5d-453ee808de57.svs	cd73decdc1c3b21d7a60cc6917a60662	342109111	validated	TCGA-24-1466	ov_tcga	1	45.11	1
7526049a-8070-4bba-9730-195ed4bd71f0	TCGA-61-2095-02A-01-BS1.e45770a4-6cbf-4500-a21d-6ca8b8c6a44f.svs	81d10d4d11ac73a93f9da7909a0cb448	45631381	validated	TCGA-61-2095	ov_tcga	1	61.6	1
00ec3fbe-26c2-4f14-a665-13c719cd740e	TCGA-25-2401-01A-01-TS1.998ebf95-b49a-46c5-b501-b877912cbd44.svs	f5d5a947feb90fe750e709435a925dbe	241017615	validated	TCGA-25-2401	ov_tcga	1	2.96	0
87294280-a32e-4f17-8208-dd751179ab67	TCGA-25-2409-01A-01-BS1.91c79a10-fdff-4095-929c-b1b1e1c3b9a0.svs	0e229f836abcac26b02871b6030e29d5	492518619	validated	TCGA-25-2409	ov_tcga	1	26.97	0
96b4d5d4-e9fe-4db0-9df6-065959b7ec77	TCGA-25-1317-01A-01-TS1.c33273aa-4977-48d6-ac62-00d1f61260c8.svs	5073c457c8b515246681d3c92e2fcfb5	205825499	validated	TCGA-25-1317	ov_tcga	1	2	0
8762d908-f09f-450a-bf40-124912b2cb14	TCGA-04-1514-01A-01-TS1.0a727057-86e2-47b9-be79-eeec6e07542b.svs	30081af6b7e3722a14b780d24e2913fd	96537985	validated	TCGA-04-1514	ov_tcga	1	56.5	1
8cc6e81a-319b-4606-9da5-5e20ff9b433a	TCGA-04-1536-01A-01-BS1.269c835e-ebb2-4a0b-a428-8eacb2774937.svs	a7b031d38f30b2eeee1d21bff1acc4d8	159093149	validated	TCGA-04-1536	ov_tcga	1	29.07	0
1de9f421-2396-4f47-89a0-202342ee8984	TCGA-25-2404-01A-01-TS1.cc560f7f-9491-4242-80ac-74f2ff537b1b.svs	78225b25ab5be6d8a139ef89e2a9a9f5	224618573	validated	TCGA-25-2404	ov_tcga	1	29.01	0
10e22ceb-27a3-401c-9291-dc6d2e87bc95	TCGA-13-2071-01A-02-BS2.f6520f68-3a61-4799-8ab1-6998727698e2.svs	248284775ba241870db7e754af8e5558	536709977	validated	TCGA-13-2071	ov_tcga	1	25.39	0
c98a8c8e-3dcf-407d-a2fd-768592932062	TCGA-10-0930-01A-01-TS1.3ec1ee42-18e6-4a31-96de-f5852709af5b.svs	965c10e4996a8728ccd79a550b225db6	23084547	validated	TCGA-10-0930	ov_tcga	1	34.17	0
fad2eec1-1fef-4a4d-ab3f-bf707e2c9546	TCGA-25-1321-01A-01-BS1.83ae5429-f69e-4e70-8f65-f27fa68b5d5b.svs	93c0748d71607e5cb2a06e6a4a5db7c8	430483049	validated	TCGA-25-1321	ov_tcga	1	33.94	0
74cf1549-1ece-4abc-b57c-f9b3fdf17900	TCGA-30-1718-01A-01-BS1.1442d515-ab98-42d8-ac97-9a823ef7f0f9.svs	d0843325d9508832760888ed05fb4dc3	144523959	validated	TCGA-30-1718	ov_tcga	1	51.87	1
f0388fc0-9443-4bc5-bb82-2f80036efdd7	TCGA-13-0887-01A-01-TS1.03c9ff20-0795-4bd1-8be1-3d7fcd15b7e9.svs	1d84621cd7ee30e6c055fa29d0c51389	166476631	validated	TCGA-13-0887	ov_tcga	1	66.62	1
1b7d2eb8-0d53-44c1-b70d-691956ca371e	TCGA-29-1694-01A-01-BS1.68cc12ec-6b18-48d1-bfda-6b45bafac0da.svs	bc459c093783425ae5ee864b13f4a809	142882559	validated	TCGA-29-1694	ov_tcga	1	38.99	1
f055714e-f093-4b14-82b8-0eb1bce7edf9	TCGA-29-1703-01A-01-TS1.275260f3-64da-44d8-9488-c53230c4dce2.svs	e0e392e2669b2f7b2d8c42fa002ded7b	135935187	validated	TCGA-29-1703	ov_tcga	1	59.63	1
b96404ad-b588-4cea-9772-f6f0e0fbff6e	TCGA-24-2023-11A-01-TS1.9a64a121-2646-4a16-a579-1de6988c155e.svs	14a8fd249e5a6ab71aa0c7ad669e63d0	63993591	validated	TCGA-24-2023	ov_tcga	1	44.81	1
66b0cf7c-7753-4fc3-9c53-c9ce9869f1e7	TCGA-61-2109-01A-01-BS1.3b0f024a-5fd6-430c-8197-649c17917ebf.svs	c286c01c470171a5b816663f1c003b79	226182981	validated	TCGA-61-2109	ov_tcga	1	20.66	0
17351178-6fb1-41b8-a78c-4f86ac13cf1c	TCGA-25-1314-01A-01-TS1.9b4cf016-a495-48c9-b3dc-8ae0663d66e7.svs	a44c66f2bd0790b50215682ff0523e52	747451271	validated	TCGA-25-1314	ov_tcga	1	32.98	0
aca15b62-7708-4921-a47b-8dba0c25dbf9	TCGA-10-0935-01A-01-TS1.4c722f9c-5c74-4fa3-a5db-83777e788280.svs	b3c446c1886a0ceeadfcb770bd1efbc0	54512077	validated	TCGA-10-0935	ov_tcga	1	35.41	0
b6431f03-d169-4bc9-af71-088ba8bf64c5	TCGA-24-2036-01A-01-TS1.a09a994b-2da2-4b47-a479-2ac663d0fa9f.svs	e8e80aa268df29a2a0554fc3b61d73b7	142469813	validated	TCGA-24-2036	ov_tcga	1	63.96	1
30e18987-aeb5-4e19-9e63-6c221c24ca60	TCGA-13-0795-01A-01-TS1.715a85bd-eb61-468f-8e17-dc8088b4af18.svs	a1e8f92e27fc3b60efb025dfec7b3ba5	208377755	validated	TCGA-13-0795	ov_tcga	1	20.34	0
254a635e-03b7-46c8-ab6b-e97798b12b9f	TCGA-13-0724-01A-01-TS1.bb70ca78-9511-406f-b555-917d69bbdddf.svs	19bd1cab87759daaf35969dafd0d1fac	211701365	validated	TCGA-13-0724	ov_tcga	1	2.73	0
984ba6f1-d8e6-4821-9668-2570dfb4352b	TCGA-13-0751-01A-01-BS1.e6036b54-4f2d-4fa4-b847-159cf93a6481.svs	990dee046f747340e078ca3fbaed99d7	154992587	validated	TCGA-13-0751	ov_tcga	1	55.12	1
4cbd00c1-57d5-4fed-953d-9df41f4a57aa	TCGA-24-2036-01A-01-BS1.b5e4a123-5f0d-459a-9ab3-7ba94d6f7244.svs	1b625e587897266a55a863f1fc38cfc9	128149789	validated	TCGA-24-2036	ov_tcga	1	63.96	1
09b50b6b-7094-4014-b17b-a6e6ba80df3b	TCGA-24-2293-01A-01-BS1.96b19260-6a66-40bb-b472-749fb3caea6e.svs	e334346312fabd2afab943ee63dc1cd5	141232989	validated	TCGA-24-2293	ov_tcga	1	16.62	0
b2fc5e87-628b-4436-a169-b97710eb76c9	TCGA-61-1736-01B-01-TS1.c1c6008e-be3b-453c-8182-6392ee9a02a3.svs	8d6f03dfe16c0a5341a1aef9ae5d60da	140110259	validated	TCGA-61-1736	ov_tcga	1	48.75	1
9e14608b-5044-4ad0-afc9-98c7e9b8d3b0	TCGA-13-1510-01A-01-BS1.a9adcc98-382e-48ca-bd92-c7fdd1007305.svs	dbdfafb3b56ee372ca570d7d18ff7b51	366101687	validated	TCGA-13-1510	ov_tcga	1	44.65	1
f35b2b29-6cb5-40a7-87c5-19d0efa3e2e8	TCGA-10-0926-01A-01-BS1.6cd77de1-2a80-486a-a9dc-aedf82c0921d.svs	9f40870e5a5eb389fae9439caa7d9a66	89625689	validated	TCGA-10-0926	ov_tcga	1	25.89	0
68b3a1ad-f732-46ce-902f-43c6a29c8060	TCGA-24-1549-01A-01-TS1.e8282ab7-a954-4aaf-80fb-ca80fc8891c8.svs	c8c690d919450ffa6b58a98f20f4f10d	81869445	validated	TCGA-24-1549	ov_tcga	1	56.54	1
f540664b-adbf-411c-9047-e09182945778	TCGA-10-0927-01A-02-BS2.34116420-64e7-415c-bcf4-d6c5c7ba3e7c.svs	fa9e3665b425bfa24b6240d8484a0308	63646267	validated	TCGA-10-0927	ov_tcga	1	81.8	1
a41a6ede-d08d-49b6-bf01-b3e25a6b95e6	TCGA-24-2289-01A-01-TS1.4f5337c4-78ae-449f-8452-71be5ba1dd69.svs	4791fae64f5c04bd741b06060eb26800	195655709	validated	TCGA-24-2289	ov_tcga	1	67.31	1
a5593b36-657f-4799-9c77-1e6113c6b897	TCGA-61-1740-11A-01-TS1.b7ebbdc0-ba28-4425-a2b3-a87ed70fdeb3.svs	094f91043463cb81faaca3ea4aa9b56b	69338941	validated	TCGA-61-1740	ov_tcga	1	2.43	0
d1ce044a-8081-49dd-a7de-352a04f112b4	TCGA-29-1694-01A-01-TS1.d9e65542-f4c3-4c27-96ae-1d8d3f48862b.svs	2b004d8df10aed44da4babfe92189603	181138929	validated	TCGA-29-1694	ov_tcga	1	38.99	1
488b4f9d-b35b-4491-9a44-63fea6bbec0c	TCGA-61-1919-01A-01-BS1.6e069202-dc06-4418-bb6f-6f36113ce7b4.svs	ff9f35fc62c237d358523987f2f609b8	343874371	validated	TCGA-61-1919	ov_tcga	1	38.14	1
a985008d-73d1-4437-a662-7d4566a6dd33	TCGA-61-2612-11A-01-BS1.471ed8ea-a82f-4ee4-b6ba-0e8cc3f0634d.svs	a94e4fb214d25ff238b786fc8e08158c	156988921	validated	TCGA-61-2612	ov_tcga	1	6.34	0
04582577-b9ea-4ea3-bebb-8a22fb2876d3	TCGA-09-0369-01A-01-BS1.98dcd946-275e-4aab-ba34-62443d4dfc1c.svs	a1f759299fe85b599b0235cc79028b56	39503935	validated	TCGA-09-0369	ov_tcga	1	35.55	0
9f706f3e-6aa2-4e06-a88a-952503598b3a	TCGA-10-0928-01A-02-BS2.facd92de-6893-4650-a327-1f15554a01fc.svs	24a60ffe0de84e842efb5556143b13de	74605105	validated	TCGA-10-0928	ov_tcga	1	18.5	0
e9206264-5233-4f7d-8535-c1bdca572edc	TCGA-09-0366-01A-01-BS1.1a24dcff-2bd0-430f-9b17-d2487425878d.svs	52af995bb49b6090b67eeb24ef5d67ce	37495565	validated	TCGA-09-0366	ov_tcga	1	57.72	1
8fcded83-784e-43c9-8765-8c7f800967f0	TCGA-13-0897-01A-01-TS1.06f71559-c811-4995-9983-f16452175b36.svs	658ae59efb4164dcebcdca7ea38dc140	170081295	validated	TCGA-13-0897	ov_tcga	1	71.68	1
6f7821c9-b2b9-4b0e-9383-0f418c1cab7b	TCGA-04-1364-01A-01-TS1.9fef64ee-6549-4b5b-a306-401d62d57d92.svs	425aa9250b988f96dfbb7db1edea4463	185082425	validated	TCGA-04-1364	ov_tcga	1	33.64	0
62edc2a8-edc3-45ab-9030-ba2e237890ca	TCGA-13-1405-01A-01-BS1.75a754e9-5c31-4b53-b8a9-fe6deec738ab.svs	5e154e1e00c2ea8f3fc2881ba2606401	345038501	validated	TCGA-13-1405	ov_tcga	1	28.52	0
c736ddb9-5da9-4ad9-996e-8ba17da2443f	TCGA-29-1692-01B-01-TS1.2f5a7806-6d45-4669-81be-06a732632f54.svs	929a445a6108706a7bd72612a963beb5	28246813	validated	TCGA-29-1692	ov_tcga	1	94.35	1
df179f4c-5842-43ec-8889-b8fa84b93097	TCGA-24-1557-01A-01-BS1.d09c8628-1498-4b56-8be4-82531a96b579.svs	2679732a127884f66669176087f755f3	188463179	validated	TCGA-24-1557	ov_tcga	1	39.85	1
b5f95096-9c2a-4559-9ae4-0fb18a42da61	TCGA-24-0970-01B-01-TS1.97d1c7d0-939c-4b4d-900a-32bde4406a8b.svs	15c82f915daf91c5773b17a170da530f	489777359	validated	TCGA-24-0970	ov_tcga	1	11.63	0
e68ee5e9-e3ba-4348-80bf-2e082a519ecb	TCGA-13-0726-01A-01-BS1.a58bbed2-b315-4182-8965-023c55e37725.svs	67bc6f156f781b8a0e3743db51fa9ed0	135288817	validated	TCGA-13-0726	ov_tcga	1	31.18	0
77011065-a63b-4486-9924-dae484b1e614	TCGA-10-0936-01A-01-TS1.e5976a6c-f284-43bd-9597-6f9d3b5439dc.svs	577d673d4309baa32cc9594a8c8e2086	60613423	validated	TCGA-10-0936	ov_tcga	1	36.89	1
c1f24432-b76a-499d-9a8e-6335b3b5c17a	TCGA-23-1107-01A-01-BS1.d6017cb3-c915-4dd1-a1bd-4fe67600ab38.svs	5dd72cf10795d4d2c2aa1dd67fdebc31	62319681	validated	TCGA-23-1107	ov_tcga	1	0.3	0
5f204a0b-b5ec-4c05-bece-6c0f32649121	TCGA-25-1313-01A-01-BS1.737ad7a3-621b-4690-aed5-2c8f6fe5a4e6.svs	39d316ef0aef89ca8beac5028d2f1a5a	379792917	validated	TCGA-25-1313	ov_tcga	1	26.94	0
0112596f-c8a3-4498-b34b-e258c0389af8	TCGA-24-1467-01A-01-BS1.2a7d2b3c-a015-48eb-9ca7-da9e52c29a19.svs	1c1693df705ad3faaec3df95c5409395	246331813	validated	TCGA-24-1467	ov_tcga	1	105.91	1
837dc1f3-2fe0-4f21-98d2-4b78ce51d80a	TCGA-42-2593-01A-01-BS1.f32da966-5246-47e3-8242-e5e7ccf45ce1.svs	a882d151ee62864527b97f8ca6acf17c	97523535	validated	TCGA-42-2593	ov_tcga	1	1.48	0
2cf3a269-ae0b-4366-ae73-564bbd1f5962	TCGA-13-0804-01A-01-TS1.b9fae803-f9dd-47ee-8417-3f7af1bbf123.svs	6f6289042bd77390f7e051786dcbc957	503567537	validated	TCGA-13-0804	ov_tcga	1	35.25	0
2cb618d5-07bc-4230-baa6-b06c09095193	TCGA-23-2084-01A-01-BS1.55a32aa7-50fb-4a0a-ac8a-6c62173174ab.svs	7abea9e851786b7bfb7f02d9070f7737	74846195	validated	TCGA-23-2084	ov_tcga	1	49.8	1
71f2bb56-f0aa-41b9-a36d-b94456c62d18	TCGA-13-1495-01A-01-BS1.ae354aba-3dfc-4e7c-a02b-bfa4d5562264.svs	19c440942cdbac3aaace5312854f4aa6	371822975	validated	TCGA-13-1495	ov_tcga	1	90.31	1
8649d166-4c97-409d-9d86-0b6d1bedb1bf	TCGA-13-1482-01A-01-BS1.721cf135-b705-4810-b65e-9e37ab895a34.svs	0348a5cc71165c847fa7e33250dff3c5	431813557	validated	TCGA-13-1482	ov_tcga	1	61.66	1
5fa3e881-1207-464e-b2c4-d5da354b4f7d	TCGA-24-1563-01A-01-BS1.77a77ca5-d792-4b25-9b37-f9f5ba572e04.svs	2213861a1a7ab07519868f78e0335267	152683765	validated	TCGA-24-1563	ov_tcga	1	47.67	1
177089f6-3a28-45cb-910c-96a5283981e8	TCGA-04-1332-01A-01-BS1.0f52bd8b-65e8-4648-b6b8-05ddc60f143a.svs	10b9b221f81ff5eb5294ab85de0d94cf	148444261	validated	TCGA-04-1332	ov_tcga	1	40.97	1
909f7b6f-1ea0-4ad0-bc8e-594f5d107f2f	TCGA-23-1113-01A-01-TS1.57c411b9-9c95-4c31-a3b5-110683e0e020.svs	10782a35bbb64d0d13b7568983cf5eb8	65939007	validated	TCGA-23-1113	ov_tcga	1	31.18	0
adfc7bae-6299-4949-b9c7-377a09558898	TCGA-25-1878-01A-01-BS1.ed331319-86b3-4231-b58d-248b0063b8a9.svs	28b8683a973158016a82d7b0a1182a6f	96064465	validated	TCGA-25-1878	ov_tcga	1	84.99	1
b9d5fc47-9a39-4e99-a108-3ad3382a2ec6	TCGA-10-0925-01B-01-TS1.99e79d6a-c335-4f6e-97b3-ff91f48dd7be.svs	3dc15867108e4048bd39a5c3e5703637	89580525	validated	TCGA-10-0925	ov_tcga	1	54.27	1
0a825494-17d5-497c-8089-68690a41c14a	TCGA-04-1350-01A-01-TS1.0013c195-a6a5-45d3-8d87-1025e5a8f258.svs	a3ced5f478c37301f85cddf350c95ec9	151337635	validated	TCGA-04-1350	ov_tcga	1	63.93	1
a12c9b57-88df-490d-a79c-2de25bcd34b0	TCGA-10-0938-01A-01-BS1.22a8ea74-7de1-453c-857c-2e7001fa42fe.svs	88d2d0f4861e72ae583e8069c997befa	118293433	validated	TCGA-10-0938	ov_tcga	1	20.89	0
a1e1bd64-30aa-4f37-ac5d-517d5f325e5f	TCGA-23-1032-01A-02-BS2.36642d6b-d7d7-427e-9663-4a81542c2daa.svs	4b308461882731dd0cc10a96c4ef8362	99159255	validated	TCGA-23-1032	ov_tcga	1	2.76	0
68d0ae3a-3ac6-4637-b553-480709d77843	TCGA-25-1633-01A-01-BS1.8a63b727-ea03-48ea-9f9f-7cc786eea30b.svs	191fcc2586b54d38c9e54f988202a91c	237928591	validated	TCGA-25-1633	ov_tcga	1	62.12	1
3942091d-ad71-4cbd-b12e-32fda0b70322	TCGA-24-1553-01A-01-TS1.335b5d27-d22e-4631-a772-ad33e0e3fc49.svs	313378186992572c49a03483618187fe	433030983	validated	TCGA-24-1553	ov_tcga	1	58.05	1
90ff3871-de41-471d-9f0a-a71e36d4e9fe	TCGA-13-0726-01A-01-TS1.2a8707fc-2d7b-459a-9707-96c5b4e11f43.svs	ddf5fad9b073cac5130516bb2358ebfa	263573467	validated	TCGA-13-0726	ov_tcga	1	31.18	0
99cfec5b-e2e3-4a3f-8c75-b16b4e691706	TCGA-04-1369-11A-01-BS1.4a4136e6-e68a-4cdf-8582-e64b27bd2be6.svs	7059f277f0c457b05c4661c3e618c088	91579127	validated	TCGA-04-1369	ov_tcga	1	21.09	0
1260c746-7703-4d48-9999-9ee69fb6a948	TCGA-04-1514-01A-01-BS1.e6ce9cf7-7fb0-4dd2-a322-a84becdb2bdc.svs	b5c4cee6a363e25c83beb5c4f082b3b1	82430245	validated	TCGA-04-1514	ov_tcga	1	56.5	1
89035cbc-2d0c-4d7f-942f-26764e8d50e6	TCGA-13-0791-02A-01-TS1.2c967bce-c53e-46b7-9c10-624628f031b2.svs	e4e531ed6241a10eaed6ed9915346a11	127267987	validated	TCGA-13-0791	ov_tcga	1	40.21	1
02bff622-eb4d-4738-8fb5-f8a3cf00adc1	TCGA-09-0365-01A-01-BS1.986f3321-713d-4c9c-9910-fa3d521060ce.svs	440761cd1af01881a97c7d1b1777f56f	65598351	validated	TCGA-09-0365	ov_tcga	1	9.46	0
1a44c7f4-5b31-48e8-8659-3b6eed37ff39	TCGA-13-0757-01A-01-TS1.8c284a34-e8c9-4399-adb4-fa37cf12c72d.svs	674f04b489932a668fe572a737b190f6	265278325	validated	TCGA-13-0757	ov_tcga	1	11.17	0
1742e2da-69b1-4965-b39c-f0d8ac0a3502	TCGA-04-1651-01A-01-BS1.62199560-a607-40f5-b030-80a174c8125e.svs	0629126a70dcdf6bb0f9f77ff4464500	110754955	validated	TCGA-04-1651	ov_tcga	1	36.2	1
2798ca84-95d2-413e-bbf9-728b0366808d	TCGA-04-1651-11A-01-TS1.d64e1066-8bdb-4eac-b686-941b77f1eeba.svs	e453d44f970f9fe6f78d5a0dbb35b0c8	103937917	validated	TCGA-04-1651	ov_tcga	1	36.2	1
fe58629d-5fb1-4fec-94f0-08ec550b1eb6	TCGA-04-1530-01A-02-BS2.c78fa438-630d-4e54-bd7e-e914836f66bb.svs	3ced02432a991678a57e36a2e6973ccc	71004919	validated	TCGA-04-1530	ov_tcga	1	118.99	1
bbb60d26-58a7-4d3e-95d0-c12e725b4bba	TCGA-23-1027-01A-02-BS2.08a84ac3-d0b4-4056-b4df-ef6fa85c9008.svs	bced20e41de67f65e3547a8513e01a11	83869265	validated	TCGA-23-1027	ov_tcga	1	32.06	0
787e07af-f384-491f-a662-414c161e3d8c	TCGA-25-2398-01A-01-BS1.6cd65019-046f-4701-ba45-95c5a357e0f4.svs	e84443a9a4dfab8141d653a739f19fc2	409494153	validated	TCGA-25-2398	ov_tcga	1	44.97	1
0fcacc3b-5f2e-4dcf-9ecc-9520fd1600cf	TCGA-13-0727-01A-01-TS1.6d8a1ef4-20dd-4641-9f62-9ee2782e24a5.svs	db692b9269cb1f2511d3c13f87797c5f	214522533	validated	TCGA-13-0727	ov_tcga	1	15.18	0
082f3c57-854e-48ad-9d0d-3279c9608881	TCGA-10-0931-11A-01-BS1.c669b00e-ae1d-4186-924e-2e8ff2643be9.svs	419b38b50ae19268b30a03526021c334	65975669	validated	TCGA-10-0931	ov_tcga	1	32.85	0
2e11dfd4-2e55-4f3f-bb28-556e1dba7446	TCGA-13-1411-01A-01-BS1.6ad1b17a-2edc-4e90-a769-781e192666b7.svs	36f1431d312c52c33227c49e70dac0a0	339582147	validated	TCGA-13-1411	ov_tcga	1	17.44	0
fcdff595-74b8-400a-b78c-e675af2bea48	TCGA-13-0760-01A-01-TS1.197ab768-241c-411d-875f-c84c5c3de1eb.svs	6dfd1faf6792754dc642f071537a9576	408657017	validated	TCGA-13-0760	ov_tcga	1	11.53	0
2235d26a-520b-43c1-9579-d2162403da5e	TCGA-13-1504-01A-01-BS1.8b60e9fd-1119-4e92-a606-881b1daecbf6.svs	bb957ac29e9580a42ebd5bc00a7b1672	306778405	validated	TCGA-13-1504	ov_tcga	1	34.79	0
511167e5-6e53-4253-ae54-8e749fb70b0c	TCGA-20-0987-01A-01-BS1.5bd6ee19-dc60-48ab-bdb1-b28ed0c70f4c.svs	7e867334ab6185b1d6759b4fd197f989	259394937	validated	TCGA-20-0987	ov_tcga	1	23.03	0
ce1de4b2-e453-436d-90b8-c7623a688090	TCGA-09-2045-01A-01-BS1.0f965c79-cfe6-499e-98a9-a696bfe83f6f.svs	10cbb502a305cf42a28b68ddf1493323	255407509	validated	TCGA-09-2045	ov_tcga	1	35.12	0
49a61f80-6c8f-4570-a8a6-05137c2983c4	TCGA-09-0369-01A-01-TS1.a1c0652a-fca9-4ae7-8df7-a7e37d1c9d7d.svs	4c453acab30feddcf504de56832ffb37	41571383	validated	TCGA-09-0369	ov_tcga	1	35.55	0
13a4bc25-dba9-48e7-8ec1-cb169f605442	TCGA-10-0931-11A-01-TS1.56b4e806-d890-469b-9106-4f5ef4cedf06.svs	38ac6f87b3ed8bfaba7923db01660b1d	56631107	validated	TCGA-10-0931	ov_tcga	1	32.85	0
5ca62c74-f61e-4eba-b440-886b80f10247	TCGA-WR-A838-01A-01-TS1.E8CA96CD-A253-4090-86BA-60E7192B72FD.svs	ee0e4031528a8ef3254baa8c63cbafc3	118505981	validated	TCGA-WR-A838	ov_tcga	1	9.99	0
70ff73ba-0d5f-40b4-9e10-3a31acea5d7f	TCGA-13-1494-01A-01-TS1.8c48501b-eb93-4ca6-85b4-5f1f50495934.svs	be21e0929a0ad3f9472598d2f05870d6	313730191	validated	TCGA-13-1494	ov_tcga	1	93.82	1
ed27525d-60cf-447a-bd00-f580ba328d49	TCGA-24-1852-02A-01-BS1.52881700-5ae8-41cd-b1f1-030018c7dce7.svs	35f7bac1e8ad737f17d48765f5e043ae	177291401	validated	TCGA-24-1852	ov_tcga	1	72.31	1
22d7fd2e-5d73-490f-8418-b772fbad48c0	TCGA-24-2024-01A-01-BS1.0467ab38-1f2d-4fbb-a6c4-0e38d2e0de33.svs	adc91ebda86a68eadc348dc53b4b8fb8	163350045	validated	TCGA-24-2024	ov_tcga	1	58.11	1
31a522ba-d5a5-4b63-a5cc-2df6eebac1ee	TCGA-24-2033-01A-01-TS1.88804778-148e-4bc9-9ea2-958f6e212d0c.svs	d8ef9757c33d7c31de1f8fc61ee1e287	157124701	validated	TCGA-24-2033	ov_tcga	1	18.46	0
85166290-6fe0-4763-a693-afb9d29b44c4	TCGA-10-0930-01A-02-BS2.88672071-8558-4a27-8842-b1bb58c22830.svs	2a6359b6000b8623c45b189b3b0651c9	69871473	validated	TCGA-10-0930	ov_tcga	1	34.17	0
868a910f-dddb-4462-ac8f-df937eec18a6	TCGA-13-0725-01A-01-BS1.6cd2a2f7-689b-4674-a98e-a7ab00beaa84.svs	ba1c345f6c72390ffd2e2a354c298f20	162892609	validated	TCGA-13-0725	ov_tcga	1	12.39	0
50b09ef9-30ce-4506-8220-bdb50e917bf0	TCGA-04-1517-11A-01-TS1.65d23488-0e27-4d5e-81ee-aef15c5aaed8.svs	a4e1585babe3ad0ffde6296ba4f2b1b1	68160367	validated	TCGA-04-1517	ov_tcga	1	19.97	0
2275aff7-7c70-47e7-a957-eca239f9a8f0	TCGA-25-2397-01A-01-BS1.456a71e7-5889-4716-afab-88b5626885df.svs	f8220c7e0043622063aa8038cb060988	202650551	validated	TCGA-25-2397	ov_tcga	1	11.99	0
0c5b4885-a8db-444e-9b15-dad2bbdd3cd0	TCGA-61-1738-01A-01-BS1.941a44db-9fde-4bcb-9a7e-88c3a8afa74c.svs	b5bfdc5e1dd0f12444fd8a62c3af4232	237461447	validated	TCGA-61-1738	ov_tcga	1	35.78	0
3baf9fe6-2939-40d9-91f8-b11f9fe0689b	TCGA-13-0884-01B-01-BS1.48ab706e-f243-4f72-b7c5-8b4a5b5dbcc0.svs	ce5bc716b1f1656b8ec5370a98b5030f	245637407	validated	TCGA-13-0884	ov_tcga	1	107.1	1
0cea4c52-9b07-44f4-a75c-e30593c1e76a	TCGA-24-1464-01A-01-BS1.4629f765-e185-4cee-b30e-2024f6fad17d.svs	6712b04c6604a0c0ec4f65d2af44db45	126956949	validated	TCGA-24-1464	ov_tcga	1	12.45	0
57e7485b-0551-4b1b-b8ec-86f234c94381	TCGA-61-1901-11A-01-TS1.386d4229-605a-493a-9bf3-c173876f0c24.svs	177b32c94c2c57290008118abb035634	176562013	validated	TCGA-61-1901	ov_tcga	1	11.4	0
ab83df8f-71f4-4e1d-bb90-07c7dd438509	TCGA-25-1628-01A-01-TS1.35d35463-e15c-4be7-b62e-9a8e169c005a.svs	0b4efa068cc8ad825ca0e2e844755701	275442033	validated	TCGA-25-1628	ov_tcga	1	20.6	0
bcc74a44-d415-4f46-8850-4e3beef49727	TCGA-24-2260-01A-01-BS1.4b0ef85c-e125-4b7b-9c89-34ea64a651c7.svs	4505272cc152e1a5a4be0c1404c2b4b9	153878431	validated	TCGA-24-2260	ov_tcga	1	36.14	1
9a2d3fbe-720c-464e-9025-1eaa5709a216	TCGA-13-1491-01A-01-BS1.81e6c22e-6e3c-44a9-851c-056211af422a.svs	f2b94dbb700b959ae4d819296a8d7575	387973011	validated	TCGA-13-1491	ov_tcga	1	52.4	1
9708fa6a-6256-4010-9a01-1d3147863b3f	TCGA-09-2048-01A-01-TS1.a6b08202-bed9-476e-8919-8a4300021f11.svs	890d511f738812fd694098caaf771d56	68675127	validated	TCGA-09-2048	ov_tcga	1	4.53	0
b9a2170c-32c7-4d85-adc0-a7cc5fef51fa	TCGA-24-0980-01A-01-TS1.7eb8d1c5-bb80-48b4-bd87-7374bff12101.svs	d57e48e4f15717fa8ad6421921272efb	201693903	validated	TCGA-24-0980	ov_tcga	1	7.65	0
5207d8b0-4992-412c-8774-37d6e266a883	TCGA-13-0720-01A-01-TS1.c541bfd4-c049-4fad-ae6d-efc62810bd60.svs	049c224a92a27ee2dedb6d25a4904e1c	410315789	validated	TCGA-13-0720	ov_tcga	1	44.51	1
b04f21fc-0992-4c09-aefb-6da4ec4ba2fb	TCGA-13-0751-01A-01-TS1.cc04b26d-9b2b-4840-b980-69480ef92d24.svs	420ae36e16474e077888d47694a576c9	164489793	validated	TCGA-13-0751	ov_tcga	1	55.12	1
1005c113-1501-41a6-bea2-89ec32e52971	TCGA-42-2582-01A-01-TS1.647e0cb3-9dd3-474f-adfd-04dc5f1ce366.svs	658388d55ee1e6c610d89a19242c17be	66248211	validated	TCGA-42-2582	ov_tcga	1	47.54	1
f7a2b0d1-68c5-4c9c-a8fc-da47feb5bf03	TCGA-25-1313-01A-01-TS1.b3bd676b-4dfb-4ab3-9f96-5615490ade91.svs	50e25c04f7928205af87c828788f59ea	191578665	validated	TCGA-25-1313	ov_tcga	1	26.94	0
d4f3ee09-c6ee-4863-8e23-e1556841a53b	TCGA-59-2354-11A-01-BS1.5993f858-b3a3-4df6-b7b8-dad445c4606a.svs	0b78849200249537797e5b53268f833d	127127551	validated	TCGA-59-2354	ov_tcga	1	34.36	0
e71801b2-20be-4a18-8e7a-c2887566e614	TCGA-29-1766-01A-01-TS1.b06eb26c-0803-4278-b5bb-8a23e94145e0.svs	b39b4df1ef9d3c85b9081309e46860c2	121852273	validated	TCGA-29-1766	ov_tcga	1	39.39	1
c7385f2c-4808-4a9b-b261-adddf7063230	TCGA-23-1022-01A-01-BS1.b230a1dc-5e45-4d8a-9668-91a9e105d1a1.svs	9ae0c2a5edbb6ec21cb0017972919c91	132247279	validated	TCGA-23-1022	ov_tcga	1	49.64	1
52e778f4-d98d-428c-b264-30d4240e8f01	TCGA-61-1738-01A-01-TS1.cbef3d98-4444-4703-b76e-0474439cb502.svs	c00663fc290a3e351c36bb1dc7ae7100	189416875	validated	TCGA-61-1738	ov_tcga	1	35.78	0
e9185565-3a50-4282-9159-5f48f698cd28	TCGA-24-1544-01A-01-BS1.8b67402c-67b0-4909-b96c-f8a7f9e85ced.svs	8304358a6491169f5bec8584c1629a2a	134980611	validated	TCGA-24-1544	ov_tcga	1	26.94	0
299adbf1-6df5-41cb-89df-f619efc8d6cd	TCGA-13-1408-01A-01-BS1.daf88d62-ca7c-4479-b027-16e04a5c66e4.svs	0ccc5e0947f403be99bdd8c2ed0a946b	222111751	validated	TCGA-13-1408	ov_tcga	1	55.19	1
7db83de2-1b97-4340-a629-a6f4d474d9cb	TCGA-13-1507-01A-01-BS1.b4f68dd8-44d6-4b1f-afdc-2655cf3246df.svs	0dce7f413a9c03f2b358ad47dc371503	268624983	validated	TCGA-13-1507	ov_tcga	1	65.47	1
5e786027-84b9-4b67-b4e2-2ba282bd4ee3	TCGA-25-1626-01A-01-BS1.a288053e-86fd-4189-8dba-641155072fc7.svs	1aeb4f3cc50bb5976a82ea8ba678ec3d	137857593	validated	TCGA-25-1626	ov_tcga	1	17.02	0
0e8e463c-a6f2-41cc-9458-536b46e211ff	TCGA-20-0987-01A-02-BS2.580a22f9-d1d6-4638-bde8-e2ca93062bf1.svs	fb43d4c46e1012d2119d69658d865134	298644775	validated	TCGA-20-0987	ov_tcga	1	23.03	0
4d32d69d-e118-497e-9f68-90c5e94ab54e	TCGA-42-2588-01A-01-BS1.e2068a61-9aba-438b-97a0-a96ade88c47d.svs	befdf407b9c722b9366f95f38d8e52cc	142883561	validated	TCGA-42-2588	ov_tcga	1	28.91	0
0c495824-5b75-4044-a3c1-5fd41fb7d946	TCGA-09-1661-01B-01-BS1.0f6d83b1-1a23-4b61-b9c7-6b73071f3d24.svs	06d0754909238300adf5f7c1557a770a	29676053	validated	TCGA-09-1661	ov_tcga	1	38.4	1
791fcddb-3b17-41d7-8850-7fac5d80dda4	TCGA-13-1483-01A-01-BS1.ddf45f15-dac1-461f-8937-3ac159a33d50.svs	1cb38d813746a7f4bbb9ada862876266	266764005	validated	TCGA-13-1483	ov_tcga	1	29.4	0
eec6364a-8e60-477e-863f-9edc22fbf4a6	TCGA-24-1558-01A-01-BS1.64a012b1-90d0-4df7-8b7b-9c3f0ca584b9.svs	c9b94522178d10a6291399f789696f39	296603165	validated	TCGA-24-1558	ov_tcga	1	19.51	0
f407e2a3-8305-47fb-8a08-027bac95840a	TCGA-25-2396-01A-01-BS1.cfdcc756-47ed-4f58-a6b5-825c9eba0da5.svs	ed5f9f55479e3b2110fa373045ab2694	164067431	validated	TCGA-25-2396	ov_tcga	1	3.02	0
700d52bd-3a7f-47d9-878d-56324d000c60	TCGA-24-2297-11A-01-TS1.db542639-c174-4e08-befb-e19683a42aa6.svs	08365faf6cb25c45227a4b13ef9ca352	58410851	validated	TCGA-24-2297	ov_tcga	1	55.81	1
c0dc855d-bd94-427b-a759-a2b341e133b3	TCGA-24-2298-11A-01-BS1.ec247a4e-1efd-40bd-a26e-3f825dd69689.svs	a5533d295e958767b27dfc828304c815	93967739	validated	TCGA-24-2298	ov_tcga	1	53.22	1
1d132e6c-d0b8-423d-abdc-2c14f51a7bc4	TCGA-61-1919-11A-01-TS1.f5245653-fd05-42e6-b386-f9fe533fa07e.svs	3be1b89fccb9a35c091240e10ff005f1	57719615	validated	TCGA-61-1919	ov_tcga	1	38.14	1
b7d05d60-e11e-4f94-a9cc-bf4db5377b6f	TCGA-13-0805-01A-01-TS1.6d73c8e0-390c-4712-b959-502d98c2aba2.svs	fb477ed02cbf4a35c09de80db90f249a	141243503	validated	TCGA-13-0805	ov_tcga	1	35.28	0
9e2aebb0-b2e7-429f-ba5c-0b2c00f5fe8b	TCGA-25-2392-01A-01-BS1.67d64f48-5192-4066-882d-a373ed1fb8f1.svs	9469774128d554ec6cd47f55a87b50e4	189824063	validated	TCGA-25-2392	ov_tcga	1	1.02	0
6f3ccb31-698b-431f-b785-2aace727bd24	TCGA-13-1817-02A-01-BS1.2f9967b6-cb04-4d01-ad90-52c30ee97836.svs	a5d3fbb93fb2ae20c3989371bed84af4	342448307	validated	TCGA-13-1817	ov_tcga	1	33.64	0
83bb8c04-153b-45c7-83b4-9ba1ab989279	TCGA-10-0936-01A-01-BS1.3ede0f32-9bf9-46be-aabd-4793365bf020.svs	23459489c5c83161568b2bcf968b1e1d	113244135	validated	TCGA-10-0936	ov_tcga	1	36.89	1
c78e5360-ca8f-4d17-9882-ba3dec78e986	TCGA-13-0883-01A-02-BS2.b3603594-ed44-4e5e-861a-52aa4eeb71de.svs	94766d9170c8f9276cb513ec953ab0fc	237603445	validated	TCGA-13-0883	ov_tcga	1	68.89	1
880b3913-8b7e-40b3-9f0a-0af873342097	TCGA-13-0714-01A-01-BS1.26bf9350-7b7e-441a-ab21-86861194cb19.svs	36634301e0bd99b000a6a9e88b243f9b	69682813	validated	TCGA-13-0714	ov_tcga	1	6.21	0
765f6939-ac8e-4821-9f3e-604e328dfde0	TCGA-24-2260-01A-01-TS1.2d95e5d5-4325-424d-8eae-7b904a95c006.svs	8099f6a974318e85fb0031f51402675a	184605165	validated	TCGA-24-2260	ov_tcga	1	36.14	1
3c5fb259-d7a1-4d4a-b15b-bcbcf31c8527	TCGA-25-1329-01A-01-BS1.53db6a63-1ab7-447b-a356-6af729dad49a.svs	e7e3e33ccf2061668992f67d464149c6	716111979	validated	TCGA-25-1329	ov_tcga	1	15.01	0
32e3e756-7af1-42b4-b248-bca300c5ee4c	TCGA-24-1553-01A-01-BS1.ff75b56d-efb0-48ab-9ae2-ea6013bd6b85.svs	10f8e8af7566fa5507dee6a3ada2f7fb	181093229	validated	TCGA-24-1553	ov_tcga	1	58.05	1
c573ee9c-06de-4b48-9e29-f392d85b7736	TCGA-13-2066-01A-01-BS1.665d85a4-5eea-408b-be3b-055803e5a179.svs	07d89a0f15bb1c1248d0dda56a1ea92a	554555227	validated	TCGA-13-2066	ov_tcga	1	70.07	1
654964b5-5075-4f8a-9eb3-d7c3d376a597	TCGA-61-2095-01A-01-TS1.4b9d42fd-49cc-43ef-9ec3-6fc41e6ab132.svs	d56121a4aa7a89eb37b5926fb1864381	288836445	validated	TCGA-61-2095	ov_tcga	1	61.6	1
0751c568-64d6-46df-85a2-6dbf6fbd8b45	TCGA-61-2016-01A-01-TS1.594dfeaa-7d8f-4611-a598-47bd791e4340.svs	1741854f5c39358d69e05efdd512981f	138518159	validated	TCGA-61-2016	ov_tcga	1	1.18	0
47c34dfa-19e1-463d-aa03-6e1124d1afff	TCGA-24-2035-01A-01-TS1.219f3d14-d927-4732-acfe-9fb918296c53.svs	43015af18957f5b7165d2501f8597b51	31887589	validated	TCGA-24-2035	ov_tcga	1	28.15	0
33909229-accd-42c1-afde-db3a71ce2d3e	TCGA-09-1662-01A-01-TS1.991a3778-5f86-4d75-93d3-93b24310153c.svs	50d980072191cd0815ad34cd43abef10	133425547	validated	TCGA-09-1662	ov_tcga	1	89.26	1
450ed3dd-1cd7-47fd-a5f6-50cf1b9ec705	TCGA-04-1369-11A-01-TS1.09dba94c-a5ea-42af-9c09-60388557fc67.svs	a32a6f10d254c19363d0c20e78d17b37	83879487	validated	TCGA-04-1369	ov_tcga	1	21.09	0
e10731f5-46a9-4716-8bd3-ffbb566f9b39	TCGA-04-1331-01A-01-TS1.76f57a19-5698-4204-bb11-7b6a106d620a.svs	471fefb1debde90f6db4d4a65cf01a58	225384721	validated	TCGA-04-1331	ov_tcga	1	43.89	1
663908b4-04e4-4d53-bad4-a7ffc6b9f1c1	TCGA-24-2261-11A-01-BS1.58250262-076d-4330-a5c6-49bcd0fa1106.svs	e2563fdbc40656974206daadbb3d2926	60017905	validated	TCGA-24-2261	ov_tcga	1	0.79	0
0828c298-2fe1-476b-a33f-a554069e4363	TCGA-61-1916-01A-01-BS1.e0ac51f5-9ca5-4151-8570-d806e5190527.svs	a0b37e978b3dc2a87b8aecbace151a41	178242937	validated	TCGA-61-1916	ov_tcga	1	15.6	0
2915a13c-2e75-485b-90a2-b46cef41b612	TCGA-24-1544-01A-01-TS1.5c0e797d-fd2e-4368-8b27-b77ad0cd4601.svs	4eb614424910ab6e658ca2954a595900	86725405	validated	TCGA-24-1544	ov_tcga	1	26.94	0
6574d707-34fb-47a0-a35b-1297a364e801	TCGA-13-0911-01A-01-TS1.d038ca6a-0465-4047-a2a9-46ad58627c2e.svs	b38247257e59142c9132701a9a2be2d7	462811181	validated	TCGA-13-0911	ov_tcga	1	44.51	1
3c433b4d-442b-4cfc-84a1-615704934e02	TCGA-13-1485-01A-02-BS2.d33cd2ff-9521-4ae7-a458-6cd672e3048d.svs	2945f0e3984587a0aa2d3c09e1d8daa7	288070331	validated	TCGA-13-1485	ov_tcga	1	20.66	0
6cf98f8d-1ff6-46a6-877b-9d4bf3d035a0	TCGA-25-1871-01A-01-TS1.5584c8b9-b703-4a7e-b2dd-c8a30454f99c.svs	0bf85276a6c37cb40afa48442d0f240c	138391145	validated	TCGA-25-1871	ov_tcga	1	24.97	0
f6c42363-9437-4699-8893-c7c0a2f83d6e	TCGA-09-2054-01A-01-BS1.e68f41e6-572a-40f8-9263-cfdd4fe62e8a.svs	ec2ba100ae0aa412dc3e912fa84fd07a	110170489	validated	TCGA-09-2054	ov_tcga	1	20.93	0
c9b0d65f-d512-4636-bd88-955e4577a9da	TCGA-13-1412-01A-01-TS1.9d28a08f-9f58-41bf-9a9d-71f2eb9e50c9.svs	286c8241ffe184725b23dc7d93745e7b	311738301	validated	TCGA-13-1412	ov_tcga	1	32.33	0
e13e0a1e-9823-4c0e-8f0d-291af4a61975	TCGA-04-1517-01A-01-BS1.78f024b3-f014-4dee-b615-2714790ac290.svs	f135ae5ea54da135d4c6dc8bba9d73a3	131036755	validated	TCGA-04-1517	ov_tcga	1	19.97	0
fa6f6b3c-ada5-4d4b-9d7d-370df28a8ebd	TCGA-09-1659-01B-01-BS1.e8c4fbf1-6540-4e8e-b163-58d009066a2e.svs	c6df74f2e9c94fc7fdea944fe81ae8e8	83913623	validated	TCGA-09-1659	ov_tcga	1	9.99	0
5dcce83f-968c-4160-a059-c5445b83cb1b	TCGA-24-2289-01A-01-BS1.9a729ef3-7079-43be-a05c-14bba09008f5.svs	986876473aa558633d66a0baa34661de	216796549	validated	TCGA-24-2289	ov_tcga	1	67.31	1
81caf0f9-3aab-4355-9bbd-b3dc8e8a990c	TCGA-61-1724-11A-01-TS1.61307b21-e39a-454e-b12a-6ed706fa1255.svs	ad99922cbf0bb3a86cd97a3ba8ebb6cc	46682313	validated	TCGA-61-1724	ov_tcga	1	20.93	0
283d45fc-5305-41a3-87fa-ccacee80b47f	TCGA-04-1337-01A-01-BS1.e91fb11f-2366-47ab-96f3-e92e78c85602.svs	169a4d6f16cfdf20d07d81cd961c623d	71545237	validated	TCGA-04-1337	ov_tcga	1	2	0
60e74816-9926-429a-a366-2d075f97cfaf	TCGA-59-2352-01A-01-TS1.ef2a283e-ca0f-47fe-aff7-c10c4423c09a.svs	b4627bd8098162ba45d110ffabb41431	187922775	validated	TCGA-59-2352	ov_tcga	1	9.4	0
0e66d6b7-24e1-45f5-b214-e4d9ed6acd2b	TCGA-25-2393-01A-01-TS1.a20e3f24-82c2-4886-a478-09dc932809fe.svs	386b85972bc581459f36f0822121ec38	192594317	validated	TCGA-25-2393	ov_tcga	1	38.01	1
cb7d3185-1480-4b68-b581-250ea137a1ad	TCGA-61-1724-01A-01-BS1.dc9700ec-ce3c-4286-80bd-a353c376977b.svs	8e7f8e90e374a1baaf947c2ce55e1d7d	257436251	validated	TCGA-61-1724	ov_tcga	1	20.93	0
3cc01c81-ab41-4866-b1e9-75aa2a3d3dd8	TCGA-24-2020-11A-01-TS1.f93ea21a-e70a-43ec-9900-7aceae612d49.svs	3079c4448b00ad5f4f1acdb12fdeaad1	68203497	validated	TCGA-24-2020	ov_tcga	1	151.91	1
e2145748-c6f8-4f6d-95b8-1277b47793b9	TCGA-13-0904-01A-02-BS2.4c23a809-79f0-4964-b40b-ef326bd503f2.svs	f968a641f7c14ec3d62ceeec5373ccf5	237326711	validated	TCGA-13-0904	ov_tcga	1	50.33	1
8b00d9f2-269d-4040-a311-6599764f847a	TCGA-61-2102-01A-01-TS1.560f25cb-a79f-4eee-ad74-a0130d207db1.svs	ad371f07617e229a1c2aa0448eb43fc6	113036627	validated	TCGA-61-2102	ov_tcga	1	6.47	0
8bd351ee-7816-4b2b-8558-8b3230fd4aaf	TCGA-24-1560-01A-01-TS1.517e0086-04fb-47e2-8809-4b9768c17ba9.svs	e50fe3034fb2905602bc36b2d770fbd4	140328869	validated	TCGA-24-1560	ov_tcga	1	44.05	1
9cb265e9-0a30-4674-b0df-7399d956497b	TCGA-29-1761-01A-01-TS1.26b76609-e133-4641-93f1-5497015975a4.svs	fb0c222a75c8a2f71dae613abb05f6f9	105227871	validated	TCGA-29-1761	ov_tcga	1	17.35	0
e107b7de-c88a-4fcf-99a1-e652ca42c470	TCGA-29-2414-01A-01-BS1.c86cba2a-8d47-4657-84ad-1a66647440e9.svs	3ec1a2c03eb1a9bff3114ed94bf1c2ba	136683157	validated	TCGA-29-2414	ov_tcga	1	86.1	1
42483226-bba9-459d-a6b1-f5d27bdfd333	TCGA-13-0791-01A-01-BS1.5d2a48a1-4b81-41bc-98a4-89926f0327d4.svs	698b00f926f3206c26ec36bdda96c278	201712647	validated	TCGA-13-0791	ov_tcga	1	40.21	1
9a32337a-5ea3-46ca-af0a-21c0e2dd103b	TCGA-61-1919-01A-01-TS1.a2bfef73-10d7-4593-9c5b-4b93eddd160b.svs	505ef6e4422d41fc7e3d90d8894370fc	213675935	validated	TCGA-61-1919	ov_tcga	1	38.14	1
19e55659-383b-4a66-b098-cf992bb2d1d7	TCGA-30-1862-01A-02-BS2.223b3dda-6e14-404e-9301-85e97e8a8e65.svs	f4f8b60e593eaaab25da9a04d553c21a	106854557	validated	TCGA-30-1862	ov_tcga	1	6.11	0
84535015-93db-4323-9d19-2a5c7f09baaf	TCGA-04-1655-01A-01-BS1.55f36120-46fb-4c88-b137-81798b011a9f.svs	eaa3078ace8c0bb2f6090503c225ef84	72816155	validated	TCGA-04-1655	ov_tcga	1	45.34	1
e5b8b7f9-da4c-4cec-87a1-72d14f6c4e58	TCGA-23-2084-01A-02-BS2.8ea25871-38c9-45a4-b7ac-ec3095f2b9ae.svs	81e6181d1ff8314795019edf040e5326	46533851	validated	TCGA-23-2084	ov_tcga	1	49.8	1
d452bfac-4eeb-469e-b229-fcb8679e1fe3	TCGA-24-1545-01A-01-BS1.15782ecc-b634-4add-918a-e78c62c77bd0.svs	f6014c573da762e9b5954f0a4cee4b43	276562911	validated	TCGA-24-1545	ov_tcga	1	57.36	1
d5b56d91-e0b9-4984-8dce-a6667abfecfe	TCGA-61-2614-01A-01-TS1.9649012a-36a2-4680-9198-32b4f813c11f.svs	984b203dfaaf6481a92c4ea66c899c72	172281741	validated	TCGA-61-2614	ov_tcga	1	8.61	0
d520fb88-5842-44b8-a72b-c797b5e65cc2	TCGA-61-1916-02A-01-TS1.3018e5ef-435f-476a-bb42-d033100ee597.svs	d0e0b959303b575ec20c863dc083b39f	379337941	validated	TCGA-61-1916	ov_tcga	1	15.6	0
c8768c41-4a9b-4db9-be45-e37cee0264a3	TCGA-24-2271-01A-01-TS1.b6591fc7-87de-4c84-968f-5a07d4cb9dcc.svs	64ec7bf752b5e84c3703a1deb9442744	154287229	validated	TCGA-24-2271	ov_tcga	1	31.6	0
b9b7fe7b-f83e-4bc6-82f0-2f81ff0c34c7	TCGA-59-2354-11A-01-TS1.e597d6fa-9435-4056-8081-5b9e1defb618.svs	fd35bdb7780f50c206ef986df6b7607d	57069143	validated	TCGA-59-2354	ov_tcga	1	34.36	0
8e739283-6cab-4a0b-a7e8-b2f7fb9ba66c	TCGA-25-2400-01A-01-TS1.881b0e48-63ea-433e-86f2-361f288cfd94.svs	3287bbd6226a5c0c17920489166295a4	239391145	validated	TCGA-25-2400	ov_tcga	1	41.98	1
cdba915a-bd57-4385-b4ec-8045d06254da	TCGA-24-1614-01A-01-BS1.901a9b9d-adab-4c2b-be94-7ddc3e2d16e8.svs	19cbc11d72ca99ba2328159c16425407	80147109	validated	TCGA-24-1614	ov_tcga	1	48.29	1
66526196-4144-49c8-b240-e9718d9cf385	TCGA-04-1517-01A-01-TS1.44419f12-78c0-405f-af43-289460beb5f8.svs	71d6e48b51e1339597f3fe6a66cd6ca3	188520429	validated	TCGA-04-1517	ov_tcga	1	19.97	0
9411ffc1-4f1c-4e5c-8d36-1b98c6f3b776	TCGA-24-2029-01A-01-BS1.a3e69252-9881-4483-a24e-01bc4c656ade.svs	8e0f68a2fbaca1c83db5012568642640	150790959	validated	TCGA-24-2029	ov_tcga	1	14.42	0
73e98b71-cd72-4760-aee6-6dbe2b3d711b	TCGA-36-1571-01A-01-TS1.481fbd5a-885c-415d-8462-550e3b4d54b6.svs	a9d62ec51904be765c18c260f1fe363d	55662119	validated	TCGA-36-1571	ov_tcga	1	22.83	0
e039e116-8ba4-4e71-9b18-489d5fbfad3d	TCGA-61-1917-11A-01-BS1.14cc7a08-8a35-4193-8e4a-ddd96f55eb39.svs	8bc64bf5913c10be12aa471106923ceb	29666169	validated	TCGA-61-1917	ov_tcga	1	43.4	1
c88643b4-f104-4109-906b-abb22a35de19	TCGA-10-0937-01A-01-BS1.37919e58-3142-472b-8dc2-f55a22a976ce.svs	93fdef668190c712e58297cf897eadfb	152266123	validated	TCGA-10-0937	ov_tcga	1	19.97	0
42a1db7a-1d60-4515-aa67-f7e0ca2b2d6b	TCGA-13-0904-01A-01-BS1.f9882636-0c4c-43e7-ad19-d536b59cdc7a.svs	3ff46329ad14231c7c7585aa92610c52	194186855	validated	TCGA-13-0904	ov_tcga	1	50.33	1
3841429d-74d3-42bf-9050-4f2bd4d91c04	TCGA-24-2295-01A-01-BS1.0df1fc36-375b-4e8c-8f64-703f4875b9b5.svs	a27e300f683ef92eb1052935ac0ee2a9	145887341	validated	TCGA-24-2295	ov_tcga	1	33.08	0
47aa2f20-1799-4fff-8458-3d2bf5de16aa	TCGA-61-1917-11A-01-TS1.741221d4-6234-4070-aa2d-272f5330e5c4.svs	5ca44d00e021d42737f9f28bdfbbe844	51829819	validated	TCGA-61-1917	ov_tcga	1	43.4	1
efe8a97a-101a-409d-a6a3-f9fc8262fac6	TCGA-61-2612-01A-01-TS1.99d37374-5619-4342-86df-ed7c6c806e1f.svs	016bd9a4a485515b49b32d5e2f699890	373648385	validated	TCGA-61-2612	ov_tcga	1	6.34	0
c1fc3a5a-7ae7-460a-8245-fc1b2e9e0228	TCGA-24-1434-01A-01-TS1.5c90f4ac-d2c5-4ecc-903e-15c0501db247.svs	f491b2e3077d5f6b37cf0cede82b869a	256261367	validated	TCGA-24-1434	ov_tcga	1	18.66	0
c263af25-46d6-4828-bc5a-117ba955d4eb	TCGA-24-1560-01A-01-BS1.f5e67453-b8d9-4f8d-84be-05608fca2722.svs	bd5cd4fdcd6b1fda1a3f85faa51bccdd	161596393	validated	TCGA-24-1560	ov_tcga	1	44.05	1
a5bcf931-beb6-40a8-8f23-4ded682fdbd8	TCGA-61-2613-11A-01-TS1.b54ed4c7-429f-4f4a-bbef-6852316d1fd7.svs	59603642f75b70ab833f78d1cf77b1cd	37881623	validated	TCGA-61-2613	ov_tcga	1	31.04	0
62633cf5-525d-4318-9121-1de5e53c40ec	TCGA-61-2610-11A-01-BS1.e47fe9c6-94a0-43c5-bee2-d3d8844fd7b6.svs	1c3a60d1c3b09a7b68b39e4c03b80a0a	56571407	validated	TCGA-61-2610	ov_tcga	1	51.87	1
1a000f79-2c16-4b8e-8a5c-002ccead5f97	TCGA-24-1567-01A-01-TS1.09e67e5f-318c-42e7-a0bf-b00fc7f85356.svs	71222a8173d4125ffd26d36d67106a16	131467519	validated	TCGA-24-1567	ov_tcga	1	17.21	0
add49fda-7584-47c1-a00d-578d28e7fb91	TCGA-29-1696-01A-01-TS1.9f136ba5-516c-439d-8e2d-a9061cce1191.svs	3e3c017032c83134bbea2a889f58ad49	35957191	validated	TCGA-29-1696	ov_tcga	1	33.9	0
05b876c6-0a18-48bd-b724-09c956aef5d5	TCGA-24-0975-01B-02-BS2.4063fd57-b185-4f8f-bc09-8a4e0b69e506.svs	0263303074511b17047a86737b99925d	152750457	validated	TCGA-24-0975	ov_tcga	1	21.78	0
ca7a94b6-42bc-4a65-bbb1-c9063c836a82	TCGA-29-1695-01A-01-TS1.7fd5b824-6a98-4ed3-b6e9-6564b12229a6.svs	5270638766cee4a61bdd6ba546fc155f	160089093	validated	TCGA-29-1695	ov_tcga	1	40.37	1
174732b5-cbed-4791-994e-f045ebf95723	TCGA-29-1710-01A-02-BS2.8ed645cf-dd4b-4bff-b4c3-db614586760f.svs	d038e9d2318dc681f9ea477d87c2d7f6	417243303	validated	TCGA-29-1710	ov_tcga	1	31.24	0
257d833b-44be-4471-a63b-3bf524502af0	TCGA-24-1565-01A-01-TS1.2f178ae2-c7f7-444e-902a-212be3f0433d.svs	e3b367d9c92b265c9a90b4f85e114571	129423835	validated	TCGA-24-1565	ov_tcga	1	10.25	0
9eb7c9d5-49b8-4aaa-95d8-7877ee3e98f3	TCGA-13-0893-01B-01-TS1.c090cde5-476a-4ba5-a3eb-9ed8e0a04085.svs	308c52c774b4de4f265f8016e6d14836	264843277	validated	TCGA-13-0893	ov_tcga	1	43.33	1
90c28739-32a4-4179-b217-5ff217ce286c	TCGA-04-1654-11A-01-TS1.dc8c9f0e-f202-4c51-a477-c30c7497f6bc.svs	de2e2e6055ce4f0630060c5fe0dd6fae	66029335	validated	TCGA-04-1654	ov_tcga	1	47.67	1
66943574-c70c-47b0-9ec2-c9dabdc6446a	TCGA-25-2399-01A-01-TS1.cf0cf6b0-d4ab-45d5-a7f1-16823526f35e.svs	4d7eebfb23c3eaee8a6f803118774e70	158097921	validated	TCGA-25-2399	ov_tcga	1	19.97	0
af9c3870-7cfc-4b58-8373-1fa950f5c7c2	TCGA-13-1488-01A-01-TS1.3972462a-d30c-473e-a62b-dae7de1ef2bd.svs	67b218016afce741f96b677c40e066e2	349718859	validated	TCGA-13-1488	ov_tcga	1	70.76	1
8125d63e-7e5b-4004-8992-8fe20da13146	TCGA-25-1329-01A-01-TS1.603d7e2c-e298-4d4c-8479-94547312f95a.svs	f6783f3304e180872934b7c9ed300574	988480293	validated	TCGA-25-1329	ov_tcga	1	15.01	0
8f451f4c-d7b7-4bc2-bc01-60473c7bd57e	TCGA-25-1632-01A-01-TS1.441ffc0c-d1a4-4154-ac77-a247fdd66727.svs	2f8de3266dbd763cbbbea93d929632d6	292204093	validated	TCGA-25-1632	ov_tcga	1	59.1	1
15af2738-417f-4a79-aaf9-7f2c3b625a89	TCGA-24-1563-01A-01-TS1.3f251140-d701-4deb-b82e-4924e4667a14.svs	9ceb12ee907879e2f82fe92a4d81f606	344235491	validated	TCGA-24-1563	ov_tcga	1	47.67	1
1b7cb928-abfd-4a50-9773-12db6b85a0e7	TCGA-29-2432-01A-01-TS1.6dd178bd-4bfc-4aac-958d-5499d87be5f2.svs	13fbf8bdc62a73396a2e0f877e413b60	172476763	validated	TCGA-29-2432	ov_tcga	1	21.45	0
758781d9-fe86-4cda-b902-4f5da8644ada	TCGA-09-2048-01A-01-BS1.185260f3-68dc-4e18-993c-7ac8bab6fe3c.svs	7828c2cebec442639a78b830735f3bee	81813335	validated	TCGA-09-2048	ov_tcga	1	4.53	0
fe49af47-7cfc-4fc3-abea-04a2b20946c1	TCGA-30-1869-01A-01-TS1.2dc9a885-55ad-4abb-a0f3-66e0ffa61275.svs	09f5da6ca8fa60f9fdde1f60800234d7	104903421	validated	TCGA-30-1869	ov_tcga	1	51.35	1
88deb0c3-3cb2-4d51-8d05-d1290e721190	TCGA-30-1869-01A-01-BS1.973cce11-963d-418d-8ec0-d4fdfbc4f524.svs	83cd4bcdfae473d2192dd50b252335e1	236966783	validated	TCGA-30-1869	ov_tcga	1	51.35	1
2ef04ac2-1702-4fd1-8a7f-c9e9a67dbad0	TCGA-04-1342-01A-01-TS1.66421418-fc94-4215-9ab1-6398f710f6ca.svs	f345f1aa2f6108b42a711bfcdcbdad46	73237847	validated	TCGA-04-1342	ov_tcga	1	18.5	0
9f19ff8a-bf9e-474d-bd4d-40b0ae9375e9	TCGA-24-1430-01A-01-BS1.da84d3c2-9588-4907-9a03-4ea2847621aa.svs	56a989c1308d966adadf7a50a50d4c1a	332790961	validated	TCGA-24-1430	ov_tcga	1	28.35	0
c09d05d4-0b3e-4256-a5cc-10a500d1917b	TCGA-04-1525-01A-01-BS1.eb648605-dfb5-4790-b027-d5f4b8fc21cf.svs	cab3936f7d9e7a0c26d38c423a1578ee	90590603	validated	TCGA-04-1525	ov_tcga	1	38.34	1
f3b19d35-d9e9-4bb5-a54b-14ae6ea1e11e	TCGA-13-0720-01A-01-BS1.4e8d3836-a57b-4629-93ae-36e54976447d.svs	2b295c9e7090cf5a4416f17adaa6534e	76922529	validated	TCGA-13-0720	ov_tcga	1	44.51	1
eb75d448-1d0e-488d-8c18-f2233341dacc	TCGA-23-1031-01A-01-BS1.c2b7d619-b5ba-4879-92d9-9fd7dc6694ff.svs	37d877cf7519639d3fe382fbaec9dc24	78968705	validated	TCGA-23-1031	ov_tcga	1	18.89	0
43b30c52-d59d-434a-a6ff-33ac0b962db8	TCGA-13-1489-01A-01-TS1.afac158d-0de2-4e56-a1e8-1970763d8563.svs	d2cfddb04d2344e7dd0c43f4c1c9e99f	392283497	validated	TCGA-13-1489	ov_tcga	1	83.87	1
50996430-7d43-425e-957d-78f81ea61985	TCGA-25-2400-01A-01-BS1.bff6af4f-f392-43f9-bb3f-955ee0871789.svs	b4434399f54c865d60a4f54d6846f5fc	330084741	validated	TCGA-25-2400	ov_tcga	1	41.98	1
088a7212-f8d6-48e6-b8cb-f0c021ce0eeb	TCGA-13-0804-01A-01-BS1.bc23d958-ae94-4d3f-ad5c-2a42dbc98154.svs	484d3daa3874838fc8a74f091685f976	264421275	validated	TCGA-13-0804	ov_tcga	1	35.25	0
ee8d33d2-331b-4e65-bd84-7f289b681b85	TCGA-13-0717-01A-01-BS1.d45f5423-612e-4ad1-b064-f87e007d3c3c.svs	52f2b2e7ce9cb3ab45446c39e7c1314a	78060803	validated	TCGA-13-0717	ov_tcga	1	24.57	0
b9b8b27b-e055-4f82-ad01-35a4ac0dcf1b	TCGA-61-2612-11A-01-TS1.6c08dc3b-bac0-41f2-ab2e-cb5e4e4738d5.svs	b49ce3c380beaa0f4d535d26fb4709a9	105896649	validated	TCGA-61-2612	ov_tcga	1	6.34	0
97b5b455-9691-4bed-8a7b-2f6e9c122cd6	TCGA-13-1494-01A-01-BS1.cab96c45-52ab-4584-98c5-372e9f850dd7.svs	1c1f8ddbf901750c576f38122ad49e7b	259888099	validated	TCGA-13-1494	ov_tcga	1	93.82	1
5c5de1af-6826-404f-95eb-22cd43349b4c	TCGA-61-2109-11A-01-BS1.48a30c42-b1c8-4c40-bd36-6ed40b6d3868.svs	004030976190a29fa882aa0052deb0f2	40929787	validated	TCGA-61-2109	ov_tcga	1	20.66	0
36ff87d2-7284-4d02-b1cc-5d9044346f55	TCGA-59-2355-01A-01-TS1.07a67953-f1fe-4440-9bc3-a51e2a4a8ab7.svs	2e38b9fc6fc76a62a5a959edecda8550	47030535	validated	TCGA-59-2355	ov_tcga	1	2.14	0
0f588d07-7040-4bf2-8a10-afc6dafeda2c	TCGA-57-1582-11A-01-TS1.4054d24b-7f2e-440e-a6ee-855758457a88.svs	84c7efdb17c634da8137ae016348e81c	63173525	validated	TCGA-57-1582	ov_tcga	1	24.01	0
2221a9fb-12c0-4a4d-ab39-df342894801f	TCGA-25-1328-01A-01-BS1.8d6019d0-3250-41ee-9af3-cb18b44ee0ea.svs	2fc30ae48905f3060d1d9029b4e36703	278340933	validated	TCGA-25-1328	ov_tcga	1	66	1
00c210df-aa0a-4fbe-bfbf-74f5e193f03f	TCGA-25-1315-01A-01-TS1.617ad1a6-305c-4ca3-b86c-b1de86429a0a.svs	69043cd3119d31b144d698f1677ed617	482596847	validated	TCGA-25-1315	ov_tcga	1	52	1
2cc5c93d-0c29-45de-a041-82e6729f0880	TCGA-30-1861-01A-01-TS1.a7c5de2f-252d-44e2-b5fa-9beef553a8d6.svs	903adf93c11e4a1dd5e6773f62d51b5b	78528443	validated	TCGA-30-1861	ov_tcga	1	34.76	0
de33f512-914f-44a0-912c-57dd80bdb1b1	TCGA-24-2035-01A-01-BS1.1ea4d2d3-feff-446e-a198-cd91ce4d56b7.svs	b6a6b2177107ccc78d806406d12c9af9	68879653	validated	TCGA-24-2035	ov_tcga	1	28.15	0
fe9109e8-d561-43ca-8b99-4e44e3390460	TCGA-25-1628-01A-01-BS1.b18022f1-2c8f-4a48-b8e9-df04efe7b09c.svs	11c237e5c3ce1c3e9fc5bd38a93ae892	289758309	validated	TCGA-25-1628	ov_tcga	1	20.6	0
1db13a0c-2fae-4c1b-aedc-3eb6abfe3e33	TCGA-04-1364-01A-01-BS1.d155a2aa-3dd7-4418-9c71-d6529df0f381.svs	13879eb10f9c3410ce661c9ec64556a0	110873965	validated	TCGA-04-1364	ov_tcga	1	33.64	0
4d360d10-8c87-4c35-8a4b-a4e9a4698ca4	TCGA-10-0934-01A-02-BS2.9d515b55-0fa2-4ce2-9997-6a906c044489.svs	099a17c4f13f65b94e9985b6407d4268	196410575	validated	TCGA-10-0934	ov_tcga	1	6.7	0
c9715e87-f398-449e-b18d-7ed1d14df84f	TCGA-30-1891-01A-01-BS1.038ab98b-6a36-43b4-b37b-11775670647a.svs	8ccca19cc585f6c844971544b7b198c6	207877235	validated	TCGA-30-1891	ov_tcga	1	30.03	0
197413bb-4473-435e-bba8-ab46b320c501	TCGA-29-1692-02A-01-BS1.74a30586-0bc3-46b0-8618-a80f9569e533.svs	4ff82a5324cf2118ece4d949de0747cb	290748691	validated	TCGA-29-1692	ov_tcga	1	94.35	1
dbfd6ec6-baf2-4a0f-a22e-e5f3c797eced	TCGA-10-0934-01A-01-BS1.01aac644-35c3-4a9d-baaa-74f6c5322362.svs	e8d726d46e5c68e74f0e760a1488d62e	136243627	validated	TCGA-10-0934	ov_tcga	1	6.7	0
1c77af52-6cf3-4f26-8459-b6a748cba8e2	TCGA-25-1627-01A-01-TS1.7d635326-16a2-4ed8-a60f-297b62e42fc0.svs	23f3b1ba7293cb66c0461087993ac4e1	482007543	validated	TCGA-25-1627	ov_tcga	1	12.94	0
c15cae41-ac51-442f-81ba-e68b2ccabed1	TCGA-25-1312-01A-01-BS1.01f182af-46ce-4838-9897-7a489c40734e.svs	fd7c829296c266e32ad9201d1ba6dce5	629974795	validated	TCGA-25-1312	ov_tcga	1	1.02	0
4d3fc78c-5d40-4ebc-8990-d6ee8ec6aa1f	TCGA-61-2095-02A-01-TS1.0194ea0f-cd29-4eb5-b91a-c5309eb368c9.svs	998e08adf900ee723d5fbd3b545c37ea	111578951	validated	TCGA-61-2095	ov_tcga	1	61.6	1
18ab0062-67f2-46c8-a6b2-130443d753f8	TCGA-24-1562-01A-01-BS1.7a3a55d0-2158-442e-a14c-89627c590101.svs	ce7363854d36a2bbb8f89f5501edc399	105629125	validated	TCGA-24-1562	ov_tcga	1	45.47	1
a6b72d76-a6ba-4f9b-8942-4747ed7240b6	TCGA-23-1117-01A-01-BS1.07e61daa-26ba-4954-94a0-6a06d08b2c21.svs	ca4654d8956cd72695a8917628cf70e7	92952639	validated	TCGA-23-1117	ov_tcga	1	33.28	0
aa112f7a-49f4-4591-974f-198f03c724e9	TCGA-25-2401-01A-01-BS1.8c7e8e52-32b5-4abc-831a-1e32c7780162.svs	973c5c88c1186a2fb4e0cc675a242a55	304403467	validated	TCGA-25-2401	ov_tcga	1	2.96	0
bf13625a-73a5-4dac-9695-f8b7cd82246c	TCGA-61-1916-11A-01-BS1.5214e5c4-99e5-4841-bc23-e8b85676c6bf.svs	b1ad873c0c9a282ea09a9168b2860df6	47775015	validated	TCGA-61-1916	ov_tcga	1	15.6	0
6283f99c-4e0d-4db1-ae30-4982caa6cc83	TCGA-13-0908-01B-01-TS1.ee2524ac-c719-4a1f-8e39-a71d08e033dc.svs	8ea481e380e475dd64e44ffff888333c	282665945	validated	TCGA-13-0908	ov_tcga	1	60.55	1

## Sheet: validating_fold_1
id	filename	md5	size	state	case.id	Study ID	OS_STATUS	OS_MONTHS	y
02dc3c23-e803-44e6-9651-ee8742372efd	TCGA-42-2593-01A-01-TS1.0aa136c4-90e2-49f3-adf8-73d334f9e6ec.svs	584ec7accd16228f85cf350351238ba9	19198595	validated	TCGA-42-2593	ov_tcga	1	1.48	0
28e97eff-18d9-4c41-ad10-07805be09f15	TCGA-13-1489-02A-01-TS1.acc6b322-9319-4b2b-b0e5-4d54d649a56d.svs	7e0d1df91a65391f687d7f7ac0323ade	209097259	validated	TCGA-13-1489	ov_tcga	1	83.87	1
5bf0fd26-d8a8-4262-9ba0-ec02d9625958	TCGA-24-2298-01A-01-TS1.17f016db-5fb5-4bdb-a5b3-5d3ae85e69fb.svs	44f3e3a084e0625506e4cbe1b1426ec0	108305353	validated	TCGA-24-2298	ov_tcga	1	53.22	1
38bdffaa-c5b7-4f7c-8baa-7579b610d5a6	TCGA-61-1738-11A-01-TS1.306f5117-9c9c-4615-8d2b-4b545b13de65.svs	2ce22699aca789eaba6a483d40e94b18	72109157	validated	TCGA-61-1738	ov_tcga	1	35.78	0
2f9297d0-4623-4e10-a8e3-268bb84675d4	TCGA-24-1852-01A-01-TS1.f1175914-dced-464e-b2f3-db266ce7e3ae.svs	df1075f1211e0bc5ef56c8621f45578d	55750403	validated	TCGA-24-1852	ov_tcga	1	72.31	1
ba7b6fcd-2ea5-47b6-b3d9-fbef601b2d86	TCGA-42-2590-01A-01-BS1.a2121dc9-b4c8-46df-a743-3d44fea9e4c7.svs	ce96921f1772d89a7b858262ee8b6332	355288785	validated	TCGA-42-2590	ov_tcga	1	10.41	0
af2a3684-d5ee-4e2b-ac1c-1432bbe7a292	TCGA-13-1492-01A-01-TS1.893fd41e-d481-4430-b8e3-b7952e9a4f6a.svs	d4bc00916a75761d2fdd2e6855058bbd	627793287	validated	TCGA-13-1492	ov_tcga	1	125.46	1
adb6fcbc-64de-406d-8a00-18474064c0ad	TCGA-13-0730-01A-01-TS1.fde90bcb-ed7b-45b6-954f-fbf94f6aa317.svs	fa52551bd4d67cdba72dd460a93d38ac	135261959	validated	TCGA-13-0730	ov_tcga	1	17.81	0
f35f9ef2-9def-49e5-b857-a171be6f8081	TCGA-61-2101-01A-01-TS1.d5aab1ba-183b-4f16-8f4c-5902e34d5ea3.svs	975b349f9bd71b136dfc15b1e7a4171d	59264935	validated	TCGA-61-2101	ov_tcga	1	55.45	1
c031fe82-f245-4dbb-a623-7f977581e6d6	TCGA-24-2024-01A-02-BS2.bb2cc430-c917-437d-b85e-f8fb69028121.svs	59236c348bd2e9ee7985c61453e4aa30	153576193	validated	TCGA-24-2024	ov_tcga	1	58.11	1
ea22cf79-61e0-4fd8-9ab5-0714df6dc344	TCGA-30-1892-01A-01-TS1.65549f07-9148-43b5-8c8c-94d17148a918.svs	eb2272eaf00263958b9c4ccf5455000d	59289365	validated	TCGA-30-1892	ov_tcga	1	48.75	1
515c848b-2c26-4d3e-906f-1f951dbb0741	TCGA-25-1320-01A-01-TS1.7baccc6e-48b9-4f66-b04a-5a550b77dfce.svs	1a436e0f2325fb212fb09c1b06036d96	524330057	validated	TCGA-25-1320	ov_tcga	1	37.94	1
cd104e75-5c65-40e0-8c6b-4f67d3d54c5b	TCGA-04-1651-01A-01-TS1.246daec2-ff44-40f4-a856-89da1f342016.svs	dd68d6dfb7bb3c1f62558a192600b1bb	135136571	validated	TCGA-04-1651	ov_tcga	1	36.2	1
415d2d2e-1df1-428f-8fec-e358caf0cf8a	TCGA-24-1431-01A-01-BS1.cd2b0ba2-18ee-45d6-9b65-28574f20525c.svs	dc697e3ef0cc0aa3e8120fe6b31ced1a	217851879	validated	TCGA-24-1431	ov_tcga	1	18.63	0
a09ff8a5-1623-47e4-bfad-f267b1532e82	TCGA-25-1315-01A-01-BS1.2ea40aad-f13d-46af-89a6-0e04116a5d54.svs	d9126877ee375832dee2b2098cc6bcac	815277423	validated	TCGA-25-1315	ov_tcga	1	52	1
5804a2c9-cc3b-4b4f-b0ef-185865ca139e	TCGA-13-0723-01A-01-BS1.90d4491d-8fa8-48a6-a4e3-857e23ea5486.svs	b5729ac5f9d662a0dd0df9c51f4c60d0	104930095	validated	TCGA-13-0723	ov_tcga	1	39.55	1
3e7a2cb1-a827-449c-92dd-4da289a7c239	TCGA-29-1703-01A-01-BS1.bac4f162-fe80-42ee-91c2-7a3fa4486957.svs	98ac094268d911e9570a802c4240d389	213088359	validated	TCGA-29-1703	ov_tcga	1	59.63	1
f14e222f-64c7-4596-a810-c2a7d665623f	TCGA-24-1852-01A-01-BS1.17a514b8-d32c-4245-987a-ca1d028eed80.svs	57d1953fd0d10e4c3973fc3954210712	108384639	validated	TCGA-24-1852	ov_tcga	1	72.31	1
2042f48a-26cc-499b-90bb-e5cc4856f63d	TCGA-29-1705-01A-01-BS1.febc5de5-d46e-4d34-a597-501782af363a.svs	14a0f871482a8c6f2dfff33ca8b93f86	408594059	validated	TCGA-29-1705	ov_tcga	1	18.23	0
2d378c59-9b16-413c-8087-c76434a2c607	TCGA-30-1714-01A-01-BS1.d9272491-1098-49d2-9bec-c1dfa452548d.svs	ed369f0e7a0f8e1691fdea14b9075d51	108307149	validated	TCGA-30-1714	ov_tcga	1	38.04	1
a3d0274d-3ba6-45a5-8555-279f05b9d130	TCGA-61-1919-11A-01-BS1.96c56cd9-f884-4492-87c6-86c03c27f997.svs	3988eda75e5b0061b9529bcbd7621ae9	59435399	validated	TCGA-61-1919	ov_tcga	1	38.14	1
5c0bd990-e465-484a-be9a-02b8b5a009e8	TCGA-25-1325-01A-01-TS1.a7cb8e2d-ed1b-4c35-95f9-6da43fcfeb14.svs	12164150d59749ddf1a6fb36d13920ac	315187043	validated	TCGA-25-1325	ov_tcga	1	32.06	0
4f55b161-f217-46cd-a442-b9e04b913cd8	TCGA-13-0897-01A-01-BS1.dcac13fe-5762-4440-8ef6-f20f7add987c.svs	53d1e59d449d3c54194d70eeb1750690	155980483	validated	TCGA-13-0897	ov_tcga	1	71.68	1
f95398ce-d26d-4ca9-9a23-248bd2ecb780	TCGA-30-1714-01A-02-BS2.d261005c-31b3-4a48-9530-3e24454a3d98.svs	746e180dcee93b92840f3d3fa6dbb679	92711135	validated	TCGA-30-1714	ov_tcga	1	38.04	1
abc47e2e-cfb3-4359-a3aa-307ec21fb1fe	TCGA-09-2045-01A-01-TS1.0abe6ecb-c4ba-492f-939f-9dfa84b0af35.svs	540f5d6f3848b0bb3b7d53d9a1cf4a43	168625125	validated	TCGA-09-2045	ov_tcga	1	35.12	0
b36deed1-0993-43f0-9c1b-a44ccc6b00f1	TCGA-30-1857-01A-01-BS1.392b4bb4-7991-4797-b75c-ffe3d94a4599.svs	9689bad21af89acfd1dbcef6ddc431aa	145783267	validated	TCGA-30-1857	ov_tcga	1	0.26	0
30ee56f3-540f-469b-a6b9-e94c070ed9e6	TCGA-13-0727-01A-01-BS1.aeb63964-0616-4be1-9203-91ea1c0794d4.svs	8b9af25e6f77cc8ab89299ba08804990	119312381	validated	TCGA-13-0727	ov_tcga	1	15.18	0
9821e531-2c4a-4ed8-a4ac-b7a13e9c4ab5	TCGA-30-1859-01A-01-BS1.9b1c22d2-ef67-4cb4-8627-2af44eba2e6a.svs	192543078112551dac31ef6af478e1e4	105863677	validated	TCGA-30-1859	ov_tcga	1	48.06	1
ffea0670-cc16-4753-aace-a2fecf71fd56	TCGA-24-2262-11A-01-TS1.bfca3f3a-bbc4-4ff5-9d7d-4ce9eb0b9fb3.svs	856647bcdfae2f29c5231b89daf63594	82196273	validated	TCGA-24-2262	ov_tcga	1	0.36	0
50cbf7ab-3c70-4e1a-a4c1-06e45d41ca83	TCGA-24-2290-01A-01-BS1.f5d185e3-f27f-4ad4-9f81-8721b109da1d.svs	b05b4597b5cbe8d8ab9984ad78f1f1a3	253240105	validated	TCGA-24-2290	ov_tcga	1	36.2	1
699fe6f6-05b1-4ba5-b1f0-93c44ddfe48b	TCGA-13-1504-01A-01-TS1.2224d488-a25a-4d13-bf62-6b8518cc67d4.svs	dfcf62172f09bf93862781a11c81797a	423275281	validated	TCGA-13-1504	ov_tcga	1	34.79	0
6ef921cf-b2dc-425e-8b92-cda4549d2594	TCGA-23-1123-01A-01-TS1.9d6036ea-f3bb-4e32-b1b1-51d0a4363b3a.svs	b29a4ca071a20407c57a634c57604703	84340167	validated	TCGA-23-1123	ov_tcga	1	33.44	0
247cc1a3-d334-4a6e-bdca-216a9d583096	TCGA-25-2404-01A-01-BS1.08aa7e79-0ec6-475e-90bd-4ee3feaf12d1.svs	0dd4fe2abb7962f3e6d4f36d392029ef	285634385	validated	TCGA-25-2404	ov_tcga	1	29.01	0
af5daed5-e091-4d13-b625-b64032a2cc3f	TCGA-61-1901-01A-01-BS1.e1591507-f350-43c0-a8d1-de76d48f3280.svs	d913cd4484b8a6bf438784f87199bbcf	189357703	validated	TCGA-61-1901	ov_tcga	1	11.4	0
1b131273-caf3-4776-826c-8d787805d542	TCGA-24-1928-01A-01-TS1.590660da-409a-4caf-891f-c804870b37ef.svs	377e98ead5cece64e71dad386bfe78c3	295199261	validated	TCGA-24-1928	ov_tcga	1	11.04	0
88e97e5e-1579-46ae-85a3-5bbf56bd539a	TCGA-24-1466-01A-01-TS1.90ac3e75-11bd-4104-bc7c-836dad2884d4.svs	ea53c1a3975be5bc3fd37eece5145093	174388033	validated	TCGA-24-1466	ov_tcga	1	45.11	1
317ca2ae-09f2-411f-b7b1-c3e4af9bd53a	TCGA-13-0912-01A-01-BS1.c34364a5-8bb3-4f84-8226-e0183c6874b9.svs	740d50e2a1534005fa11e6c8d00a5b88	139288585	validated	TCGA-13-0912	ov_tcga	1	37.61	1
26c6dae5-f15a-4dcd-afa9-aec2efa69371	TCGA-24-2288-01A-01-BS1.a45d4cd8-d5c7-4d1c-9911-335e306097da.svs	987222fef61cebcef262a7217c1882df	111360147	validated	TCGA-24-2288	ov_tcga	1	0.82	0
d3455990-09f1-4e06-a42e-983df5c33a49	TCGA-13-1492-01A-01-BS1.8f143732-b6e9-4ce4-bc41-b2aa51955587.svs	f55a93aede1593417adeca0cdd6e8ccf	481521613	validated	TCGA-13-1492	ov_tcga	1	125.46	1
a6e96bbe-980e-4061-910d-3ef70e3641cd	TCGA-25-1631-01A-01-TS1.64da2a3d-515c-4393-9b63-f70b3ddef2b8.svs	5ac4ba0e5a0edabdbabeb08cb9897c73	504210339	validated	TCGA-25-1631	ov_tcga	1	0.3	0
fc04bc19-2db2-44ba-816f-33c995bc7da8	TCGA-57-1582-01A-01-TS1.9e678536-fc06-43d6-8e9b-82f6376eda8e.svs	b04c267434b83ea1c1c7a3c960b4ce17	44614161	validated	TCGA-57-1582	ov_tcga	1	24.01	0
35e1e3cb-1511-4cbb-a2f1-34d58c770dc0	TCGA-61-2613-01A-01-BS1.a03e1b6b-eb1f-4956-8ed9-87326fbbe9fc.svs	afb6a448b6e089b1af0067b67b8788b3	139845765	validated	TCGA-61-2613	ov_tcga	1	31.04	0
fa2ae591-611c-4f2c-bfc9-a67264fe88dc	TCGA-04-1337-01A-01-TS1.fcf8e211-01f7-4937-b0b1-7a18fd936c09.svs	048135f9c4427895d8473c4f30263c3b	155923781	validated	TCGA-04-1337	ov_tcga	1	2	0
1a1c4dd8-708c-40ce-ab08-5757693de69b	TCGA-24-1930-01A-01-BS1.0e6935ab-52a7-41ec-b55a-af0ffd17022c.svs	243504c5dbbb9cf01132293291d9418e	149328313	validated	TCGA-24-1930	ov_tcga	1	81.04	1
2b5ed364-d0e1-4c04-be85-461c9ab18dd7	TCGA-10-0935-01A-02-BS2.78f47e7f-e0d2-40df-a5f4-879b84cfbf3a.svs	174610e30e0a069de2281dfd20f2328d	143015707	validated	TCGA-10-0935	ov_tcga	1	35.41	0
01a7033b-575a-4543-bc33-773f1d54b2a7	TCGA-13-1496-01A-01-BS1.b3b8a7eb-c3a4-406b-8725-ffe82e1427c3.svs	b1928cee35ec4733b69a66bdacda4b68	214550273	validated	TCGA-13-1496	ov_tcga	1	4.24	0
fb3d295c-1834-4756-a44b-a994edfd5f6e	TCGA-25-1634-01A-01-TS1.4345be84-2118-4725-8b31-1f16902d64b7.svs	3680c603854584c043505ca005142043	252954409	validated	TCGA-25-1634	ov_tcga	1	35.84	0
eb29e7be-308c-434a-83f3-995f7616d246	TCGA-23-1022-01A-01-TS1.8e55f9a0-4044-4413-a4f8-e30004575fc3.svs	981feea8b247fac3a5e7001c33a8f21d	76925255	validated	TCGA-23-1022	ov_tcga	1	49.64	1
911a7d13-030e-416f-a6a9-feb6653da017	TCGA-61-1736-11A-01-TS1.c31f1365-8ee3-464d-8e45-f1e2f76a32df.svs	fa0b5590ea1bebefb1f93ae2f4c98df2	116963793	validated	TCGA-61-1736	ov_tcga	1	48.75	1
4038e0e2-2844-42ba-9f22-abdead7f4720	TCGA-13-0891-01A-01-TS1.720d6bab-786c-4ec2-a692-c70414ced567.svs	5b99d19446ceb2365f4da2e64d41a228	308219525	validated	TCGA-13-0891	ov_tcga	1	102.76	1
fc762f94-9b37-46e2-a2c0-b749f33fb2f0	TCGA-13-2066-01A-01-TS1.4c6de535-d73a-441c-96a6-49dbde8888be.svs	1857303155961f8fa9f20412d4a8b742	601282333	validated	TCGA-13-2066	ov_tcga	1	70.07	1
4756ee9e-f1f8-485b-91fd-bf2b96040d41	TCGA-13-0765-01A-01-BS1.8f9bff9c-ecb0-4f82-aef3-6b55da5dc88c.svs	26d4c84052cdaf46962a181f3c134527	90502659	validated	TCGA-13-0765	ov_tcga	1	45.63	1
ce44a10b-eada-46ca-8c9f-5eda137a9dc7	TCGA-29-1697-01A-01-BS1.a93e70b2-87b6-41db-ba0d-f370e0abc3c9.svs	4a2f8faa8b77914a4b9f76cf3ed3bbba	133249205	validated	TCGA-29-1697	ov_tcga	1	31.18	0
e788ee22-d0a9-456e-9b78-cc6f28922244	TCGA-13-1487-01A-01-TS1.b14479d4-1994-4b5b-9d2e-ef20b92f57a5.svs	18fe41cb5055c741be2acd0935bb6c2f	325382273	validated	TCGA-13-1487	ov_tcga	1	22.37	0
0c0c8b51-cf9e-4339-9703-3259061a91bd	TCGA-13-0758-01A-01-TS1.1473e3cd-a7b0-442b-8ecc-cc7f8ac64121.svs	0e77214474c644e38cadc8eac0267f19	394972839	validated	TCGA-13-0758	ov_tcga	1	11.37	0
c162435c-d1a3-4d2e-b16c-a943a16d5461	TCGA-29-2429-01A-01-TS1.d4991386-2009-4a00-bd35-511f6322473c.svs	1acb2f66764fc84273ceef98b54db300	56295875	validated	TCGA-29-2429	ov_tcga	1	13.83	0
c87b3861-6ebb-476f-827f-24403f59e292	TCGA-13-0883-01A-01-BS1.a00b3891-5c61-43b1-a0d3-9857ac0d942a.svs	36493d9628e60d7642c15445f7e70f4a	250842873	validated	TCGA-13-0883	ov_tcga	1	68.89	1
79a73028-94eb-43e0-a1f3-284f0f081810	TCGA-09-1665-01B-01-TS1.34964afd-a82c-411c-9e7e-c3cffa29f204.svs	0121655fd45a5ebb08a166b38f2eb8f3	111312695	validated	TCGA-09-1665	ov_tcga	1	41.59	1
a87db7da-9959-43c3-bb88-7122d3bc6af7	TCGA-23-2072-01A-01-BS1.60992d4e-c12d-4552-8f4d-bf8fdbb707bf.svs	b0bcaef430748907830fdc108ebf2f30	130265611	validated	TCGA-23-2072	ov_tcga	1	24.93	0
ca52cab4-a686-4204-91d1-42954af63d92	TCGA-61-2102-11A-01-TS1.de7e6ee6-805c-4df0-b4f3-d9788c27e384.svs	af268bccf8c5c77dbac6ab0f18cfbaa9	58849667	validated	TCGA-61-2102	ov_tcga	1	6.47	0
2578ea96-854a-404d-ad76-e9502cf63587	TCGA-30-1718-01A-01-TS1.882c0856-601e-4428-b950-0d13f28e8da0.svs	3a3dce30d6b8fb42a63f7f9a5c73bd86	131395531	validated	TCGA-30-1718	ov_tcga	1	51.87	1
90f4f10d-bfd3-4f27-9e6d-bd60e44bb787	TCGA-24-2297-01A-01-BS1.7addcb34-e944-4d8d-84e7-03fb2c107745.svs	34a610f4931f7e421f9dcc249d5e5f02	57117501	validated	TCGA-24-2297	ov_tcga	1	55.81	1
2e2696ce-79e1-4ff3-8563-3dc8f9b6eb3f	TCGA-61-1917-01A-01-BS1.f2019c54-70c5-4120-8bf5-8ec49d415ab8.svs	0d2bf9f474319e8159f433ef517df985	115519099	validated	TCGA-61-1917	ov_tcga	1	43.4	1
8cfcfd27-4baf-4886-8ae4-409270d47886	TCGA-61-1916-02A-01-BS1.676672ea-6bd9-4ec5-b405-460e6873010a.svs	132020fdf49e54d15aa22fb3cbddc07a	147694879	validated	TCGA-61-1916	ov_tcga	1	15.6	0
11fbc293-9a83-4836-9d3e-17aeea393fa7	TCGA-61-2610-02A-01-BS1.1612ab29-c206-4fcb-a9de-58338fc4133b.svs	32b873065112bdb8b635b193ca9b3072	99862949	validated	TCGA-61-2610	ov_tcga	1	51.87	1
407e4aeb-d9ba-4cb4-9d3c-7a015944796b	TCGA-23-1021-01B-01-TS1.80c2d0cc-5647-4f11-973d-7ef404254284.svs	4175e94b4f8f767728811d560cdb4969	67363749	validated	TCGA-23-1021	ov_tcga	1	47.5	1
b5a9f9f8-0313-4c44-af71-d2562354f4fb	TCGA-13-1489-01A-01-BS1.89a1069f-7323-4169-9dbd-3dd204338851.svs	c044e4a50d77cc634203892e3b37c301	363464443	validated	TCGA-13-1489	ov_tcga	1	83.87	1
4e4902ce-3286-4ab2-8278-b29322d08212	TCGA-13-1488-01A-01-BS1.783d5d20-6ac1-4777-9bf8-dc82d203c7d6.svs	06a4a44d6a479ea00207fabbb7adee89	256074203	validated	TCGA-13-1488	ov_tcga	1	70.76	1
4eb199e4-fae9-412b-8559-efc7c9e0ea3c	TCGA-61-2109-11A-01-TS1.bba0f75b-ac9d-4275-9b43-c93c430dc2cb.svs	1fee1e256628d97a407ba22e5a72cfe7	28514795	validated	TCGA-61-2109	ov_tcga	1	20.66	0
627f2a22-7387-454d-ab50-0f3ba04fa4a4	TCGA-24-2038-01A-01-BS1.bfb2b2d1-9854-418f-b254-834554b1f0aa.svs	1ae616f1f943a936e06ce14726582176	102016699	validated	TCGA-24-2038	ov_tcga	1	44.48	1
a30d24b2-3ae7-4f1b-ac0a-bca144e564de	TCGA-59-2350-11A-01-BS1.7339d269-817e-477a-8b77-8f239960668b.svs	32e8a6b56085fd5941035bcc8eee8a27	97683903	validated	TCGA-59-2350	ov_tcga	1	22.31	0
d02fead1-a9d8-4856-816a-3b56d7ad42e4	TCGA-13-1484-01A-01-TS1.c6df9072-78a4-40f9-a081-b0ca35de65e3.svs	13df95ed00679942cae7f4d5ba02f567	259753453	validated	TCGA-13-1484	ov_tcga	1	124.34	1
a2ff442d-4f7e-42ef-8dc9-72fc207b3436	TCGA-10-0931-01A-01-TS1.f6dbb223-2348-40fe-8da2-e93c3071d823.svs	a0dd95c0ac0411e3e572ce11fbd88b88	57186197	validated	TCGA-10-0931	ov_tcga	1	32.85	0
7753cc5d-11d4-4d99-8331-79f330d78985	TCGA-23-1107-01A-01-TS1.f36ddc6a-25ec-441b-9e70-57810d827977.svs	19ee8616444c1d1a04248d30ce052c22	57276243	validated	TCGA-23-1107	ov_tcga	1	0.3	0
382bb2ec-3a70-4081-b106-a24d633138d5	TCGA-57-1585-01A-01-TS1.7964fedc-0a0c-4908-95a8-a5a8be5d8023.svs	41a6259e166acdff75d214e30a24b423	96834281	validated	TCGA-57-1585	ov_tcga	1	1.74	0
352f8e1f-fa88-4f55-8732-3193ad91dae9	TCGA-61-1906-11A-01-BS1.6658eb79-3de3-47c1-870f-5a145ecd5234.svs	a7d63c4c50ae94714f19038d04e28b0c	97320519	validated	TCGA-61-1906	ov_tcga	1	34.1	0
c280071a-b47a-4f27-9311-ac1fb9990aa7	TCGA-09-0367-01A-01-BS1.03399067-8b76-4a57-aa39-ba0a642ebe2c.svs	05f24f068b101f54d80e037534ff4e18	87608883	validated	TCGA-09-0367	ov_tcga	1	17.97	0
77e7cbc3-913a-4e5c-97f3-a4c217b43edd	TCGA-59-2355-01A-01-BS1.d33e6280-0dad-46b2-bb0f-397d05a2f7da.svs	7f694a67ff53bb9c96e33641a13a4e31	60358963	validated	TCGA-59-2355	ov_tcga	1	2.14	0
0aa4709a-345b-4478-9b25-9de8c4826422	TCGA-61-2611-02A-01-TS1.b2205ed4-39b1-4276-a974-edd03dd8cb45.svs	ac5193b3d5be5f84b6b51435af16cd92	55275727	validated	TCGA-61-2611	ov_tcga	1	15.87	0
d630fc23-851b-4c01-9d79-34b4a219b6c1	TCGA-23-1113-01A-01-BS1.2458fccf-526c-4639-84fa-54061bcc3cd5.svs	821b7dbd151ff18a10224f199da780c5	162024475	validated	TCGA-23-1113	ov_tcga	1	31.18	0
7e7d6821-d8ac-4a61-95da-f4140c42a3b1	TCGA-24-2297-01A-01-TS1.ef97e135-54be-4846-9f87-c9fe3ab2ddf4.svs	788edb0dad912c0293f2f7af105dd34f	75858629	validated	TCGA-24-2297	ov_tcga	1	55.81	1
d7109640-5ae3-4a60-8902-a0722ac4e7a1	TCGA-24-1104-01A-01-TS1.5f113d14-b733-4f7d-ad0d-3d2a0771bb8b.svs	444a94f72f02b134e629e176b01bc04b	315482103	validated	TCGA-24-1104	ov_tcga	1	63.5	1
6ae33662-7ac1-4d6b-b57e-fb0f75f4902a	TCGA-61-2109-01A-01-TS1.031075e9-b603-438c-89cb-a22f24f0da61.svs	4e4d89b74e61ed33feb1e8e7f226a519	258770901	validated	TCGA-61-2109	ov_tcga	1	20.66	0
9b83823f-bd88-4b26-92c8-9af5165ecc69	TCGA-24-2033-01A-01-BS1.c452734b-3ab3-4067-b7d3-fce4e584a18e.svs	a9f6360ad684465cffc88807513c5748	81749667	validated	TCGA-24-2033	ov_tcga	1	18.46	0
89da6f9e-7aca-4aa3-b34b-9c6a6e28301f	TCGA-24-1548-01A-01-BS1.f934c9c9-8ca7-4dfa-acf9-9776b6604001.svs	57c765ccbefad428ff62f7905e1e4434	143162143	validated	TCGA-24-1548	ov_tcga	1	16.2	0
1cd70249-833b-4969-9158-3022aec170e2	TCGA-61-2610-02A-01-TS1.aade8dd8-10dc-446d-a06b-39baf5dc92d2.svs	e5ec3e45bea0000e9adf339803c14612	54596853	validated	TCGA-61-2610	ov_tcga	1	51.87	1
4614278a-2926-4aeb-ac92-cf6abc847368	TCGA-24-2261-11A-01-TS1.997eb28e-622d-4bd4-a591-3d6639d9bc1f.svs	0d4a1d87b7257d48960a5d5785b9313d	71431161	validated	TCGA-24-2261	ov_tcga	1	0.79	0
26438d97-7bd3-4f4c-9f09-38d5cef705a0	TCGA-29-2414-02A-01-TS1.9e8b6cda-a655-40f9-a448-d45218dc54c8.svs	04cb8fd6eb96121626209cea1cf993d5	99784483	validated	TCGA-29-2414	ov_tcga	1	86.1	1
c813852d-0cbb-4d1f-a3c8-4bcbd7bb1da2	TCGA-23-1114-01B-01-TS1.453252ed-fb64-497a-ad1e-366b5737eaac.svs	1319d75bd7e7dff884566e884cca7736	68250471	validated	TCGA-23-1114	ov_tcga	1	68.63	1
c486bcd5-06f5-4bf6-a67e-473acb471f1c	TCGA-59-2354-01A-01-TS1.f9f56cfd-8248-451e-96e1-c803113982fd.svs	f81c461689adcec94142c3d7fb762647	145118611	validated	TCGA-59-2354	ov_tcga	1	34.36	0
bc50994e-89d1-41ec-bf55-ba530debb4e5	TCGA-24-1604-01A-01-BS1.723beda5-e12c-4e4a-8023-fd758839a322.svs	e103efeab012792c9986623ba7747b54	227688019	validated	TCGA-24-1604	ov_tcga	1	88.3	1
abfd40e1-9639-4d11-8b6a-5051d29b25da	TCGA-29-1766-01A-01-BS1.6edc8a3d-a3a8-44b5-8c3e-ed9021de767b.svs	09caa44376b7e863ad0bc3d40edf6486	257893369	validated	TCGA-29-1766	ov_tcga	1	39.39	1
e872ed87-07cf-4f15-9c72-7db51e449677	TCGA-24-1924-01A-01-BS1.624ef7e2-100f-40c8-b153-82b50e3f35ba.svs	ae6485b81df5ae885aef4ea0f448a8d7	50793071	validated	TCGA-24-1924	ov_tcga	1	30.19	0
aab8d857-8c23-478f-a93c-4b6a10c1ac61	TCGA-29-1690-01A-01-BS1.93d3d15e-ec2b-4359-ba33-8bc7e19384eb.svs	507fc277470ec87e37db6b2d300ad846	296218051	validated	TCGA-29-1690	ov_tcga	1	47.57	1
2492f077-3f2d-45e2-a45b-8d112ea1b1d9	TCGA-09-1665-01B-01-BS1.5a6cb79c-8270-4d29-89f5-ccf0a2192634.svs	93172fc8451dc6f69389238545c47378	156566035	validated	TCGA-09-1665	ov_tcga	1	41.59	1
47b4922b-e25b-4a1a-98bc-6ff1afefc985	TCGA-13-1500-01A-01-TS1.95e6bd03-3d90-44bd-a889-64466383d9fc.svs	d057f66c84ef082d2b93bff9d48649c9	514723167	validated	TCGA-13-1500	ov_tcga	1	13.96	0
c93c1950-f726-4107-9a5e-303f7df7babd	TCGA-61-1741-01A-01-BS1.816f2ee6-2268-4214-8cb3-36bc58a5a060.svs	435a1629f8b58a9dcd0c4f25946728ed	440598319	validated	TCGA-61-1741	ov_tcga	1	33.64	0
16f3bbb2-498f-43f1-afff-f7803de6d5b3	TCGA-24-2020-01A-01-BS1.a863f994-8289-43c8-b1de-2263f5d3bc28.svs	592d39e9cad5be551f90ebe6a00b6391	210366699	validated	TCGA-24-2020	ov_tcga	1	151.91	1
2d3f7d14-eafb-4666-9da6-d36dd829326b	TCGA-29-1688-01A-01-BS1.4b930846-2a6b-42e3-a986-1c74d92d95ae.svs	4eadeb89bf639413b6bd6d0740db3a1e	269022203	validated	TCGA-29-1688	ov_tcga	1	78.84	1
02e6707c-2fa0-472f-82b5-c7e862691eda	TCGA-61-1906-01A-01-TS1.75cbeff3-7cc1-40fc-ab7c-94130056b58e.svs	e268aef7aaf14f4fe3abfdca7e784c18	110973977	validated	TCGA-61-1906	ov_tcga	1	34.1	0
c5efaf04-4d45-414e-a933-763228b6d8b8	TCGA-29-1785-01A-01-BS1.addf4816-2135-4b77-bf4f-5567c4843928.svs	d9cdc76b4b784da15d0ac5b9b54f3711	173522035	validated	TCGA-29-1785	ov_tcga	1	36.27	1
26a4eb0f-40df-44ca-8284-264058c418c9	TCGA-23-2072-01A-01-TS1.b7966d72-b2e2-4aa7-88c7-7fc386aed4c3.svs	32a3a22520f7598915eeb556f39510e1	171089019	validated	TCGA-23-2072	ov_tcga	1	24.93	0
481ed757-dfc4-4add-812a-60d8562db1fe	TCGA-04-1638-01A-01-TS1.a7f3aa80-6c02-473d-b311-fbcbb66161f8.svs	f8442222f3572cf021879032b1fa83dc	94215041	validated	TCGA-04-1638	ov_tcga	1	55.39	1
e7792b20-3458-4be5-bafe-1f5a038e6825	TCGA-13-0794-01A-01-BS1.a4d22c1b-4dea-4d51-aa75-0507f7126d98.svs	9891edf2f9c937776a766dc32eb61e22	278572651	validated	TCGA-13-0794	ov_tcga	1	63.04	1
346b2eda-b93d-48c0-868a-39e15c0fd012	TCGA-61-2016-01A-01-BS1.1fb11083-ac0e-479c-b1e6-be6413fd67c8.svs	442a9d55930bd1195f55eaebd7ca936a	56168977	validated	TCGA-61-2016	ov_tcga	1	1.18	0
52bfdf51-efeb-45b1-b1a0-03eb9a01e1d9	TCGA-24-2260-11A-01-TS1.aedd06c9-8157-4c7c-8b27-aff5a70316db.svs	4f690a49396c03a80424f286e1698031	80000943	validated	TCGA-24-2260	ov_tcga	1	36.14	1
8787468b-a5b8-4582-97ea-df669b9891d4	TCGA-25-2408-01A-01-BS1.6210e735-0610-4267-b5e7-3911f6cecfc4.svs	8b442174b333c0082defb1d0aeccd211	170882015	validated	TCGA-25-2408	ov_tcga	1	30.98	0
9918c888-31dc-4bb5-b2d1-43c846a2f449	TCGA-24-0970-01B-01-BS1.afff57a2-9f27-479f-bf64-47390dc616d9.svs	1ec25a51b22c45e0cc4c040754c1fa84	201368097	validated	TCGA-24-0970	ov_tcga	1	11.63	0
60bc4a95-ed31-4cda-91ca-a0d0cb95bcdb	TCGA-30-1867-01A-01-BS1.4a83d00b-06c2-4885-98a3-180e6e2d3aab.svs	44ec2e1325697b4a8c1ca69bd58a7498	74564875	validated	TCGA-30-1867	ov_tcga	1	1.22	0
b54d4a8d-66f5-4df8-a229-2c7376f84dbc	TCGA-09-2054-01A-01-TS1.ca88b75f-1c48-4cce-84e9-97e78412a275.svs	03977e9db58002697f910d9d4f0f2814	317169605	validated	TCGA-09-2054	ov_tcga	1	20.93	0
a98dd31b-2bcf-4605-8a1f-ab7e06f96792	TCGA-13-0889-01A-01-BS1.db0e25a5-cb7b-452d-a45c-1fcb07ba5ac3.svs	72f74c40835d2e02a3485d43247d2c8a	379965121	validated	TCGA-13-0889	ov_tcga	1	95.07	1
4aed5bb3-bf7b-4ed1-a4c3-a7db69409dd9	TCGA-04-1646-11A-01-TS1.db6abef9-51b1-4056-a208-0029592521d2.svs	f2878de24943b9b14fcc62ef5c8b617b	99821813	validated	TCGA-04-1646	ov_tcga	1	27.86	0
d2c2d1dd-ec34-45b1-9eeb-4e2e4a3c20eb	TCGA-04-1638-11A-01-BS1.e574b7c4-31a6-48fb-b00f-ee52d1d3f181.svs	b6845aad26fbf621386b0778a2afc4b6	93940363	validated	TCGA-04-1638	ov_tcga	1	55.39	1
7d301713-c214-4110-b294-183d1bb5b64a	TCGA-13-1510-01A-02-BS2.870506d6-ca79-4aa2-b3b0-86f7f49f6427.svs	83b8b8215e41bf289bf76f3d85016289	347930643	validated	TCGA-13-1510	ov_tcga	1	44.65	1
07f4054a-7f46-49bc-b63e-02e49387f18d	TCGA-24-2023-11A-01-BS1.e147aecb-c7eb-4ff5-b872-4616989a217c.svs	1dd4f4edd761b0ed04d5503e7c60b8da	37460239	validated	TCGA-24-2023	ov_tcga	1	44.81	1
25ffaa7a-a849-45ff-8ebd-36864a521146	TCGA-13-0768-01A-01-TS1.209a6162-13a3-4fd1-8395-83488491ab9b.svs	6b8ed300afd958032899dcf0aec057b7	296910693	validated	TCGA-13-0768	ov_tcga	1	58.61	1

## Sheet: training_fold_2
id	filename	md5	size	state	case.id	Study ID	OS_STATUS	OS_MONTHS	y
d0417312-e803-4748-9b35-0137f904ef28	TCGA-24-1551-01A-01-BS1.41335e52-92cb-47c1-b5d6-cfaf07041b09.svs	333f3b58d9b39ea4443c0395cbd54bfe	119708583	validated	TCGA-24-1551	ov_tcga	1	51.87	1
9f9d8f37-855c-4878-a7f2-3dec6055dffd	TCGA-23-1124-01A-01-BS1.bce719cf-462c-418c-8646-c52770efe5e0.svs	55bf4fc571b16570c80d6d0291af2cc8	205522237	validated	TCGA-23-1124	ov_tcga	1	58.08	1
3a9d82e5-4581-4ca3-b04f-694cf666a3de	TCGA-25-2399-01A-01-BS1.55932ba7-125d-49c0-bb6d-b1c4b9d2622f.svs	3e757d7e4b9acc08e4124a2b15faacf9	136658763	validated	TCGA-25-2399	ov_tcga	1	19.97	0
02dc3c23-e803-44e6-9651-ee8742372efd	TCGA-42-2593-01A-01-TS1.0aa136c4-90e2-49f3-adf8-73d334f9e6ec.svs	584ec7accd16228f85cf350351238ba9	19198595	validated	TCGA-42-2593	ov_tcga	1	1.48	0
28e97eff-18d9-4c41-ad10-07805be09f15	TCGA-13-1489-02A-01-TS1.acc6b322-9319-4b2b-b0e5-4d54d649a56d.svs	7e0d1df91a65391f687d7f7ac0323ade	209097259	validated	TCGA-13-1489	ov_tcga	1	83.87	1
5bf0fd26-d8a8-4262-9ba0-ec02d9625958	TCGA-24-2298-01A-01-TS1.17f016db-5fb5-4bdb-a5b3-5d3ae85e69fb.svs	44f3e3a084e0625506e4cbe1b1426ec0	108305353	validated	TCGA-24-2298	ov_tcga	1	53.22	1
12b94893-0c56-4c79-b184-0b85f449f130	TCGA-13-0912-01A-01-TS1.736e083a-e666-4cd2-a6ea-81488dee1f63.svs	2719bcd6d4f6f6463363f65ea62452a0	179524385	validated	TCGA-13-0912	ov_tcga	1	37.61	1
e514cf6f-d0d7-4db7-b1b9-debb8e12aecb	TCGA-24-0975-01A-01-BS1.d32e86c9-9517-4e76-8e5c-d0022828bbdd.svs	2ef8ec3f9624ce86e18685030819fb27	175005563	validated	TCGA-24-0975	ov_tcga	1	21.78	0
f11060e6-8fd1-4b72-a546-e4d4d2718547	TCGA-24-2261-01A-01-TS1.be1df9a9-9cb9-43e5-a447-56368f965041.svs	3a7b18d9b4125f22028de2ae34efa38c	257226819	validated	TCGA-24-2261	ov_tcga	1	0.79	0
d11e29af-366c-48a0-9975-4edf990d6f2d	TCGA-13-1511-01A-01-TS1.4fb08454-15fa-40f8-9d21-d7b75fa68fbe.svs	2d1836d41101da51d9340bbfd2ecc41a	577843009	validated	TCGA-13-1511	ov_tcga	1	54.2	1
99bd6284-e11e-4386-a9ce-806163e44c9f	TCGA-13-0802-01A-01-BS1.e7173ab7-2672-4b28-be8e-5f4407df6de6.svs	9aca80b801c0e965d313330dcd349ad8	192189081	validated	TCGA-13-0802	ov_tcga	1	50.99	1
7e43eff3-327b-4258-9c22-97e5a05430ca	TCGA-04-1536-11A-01-TS1.0a362bbd-1f22-499a-b95b-4e35a9cccc8f.svs	5afcbadf9a60eba46f3874747a6850b7	89613505	validated	TCGA-04-1536	ov_tcga	1	29.07	0
707a4b6f-9706-4eed-b17c-61510a72bf54	TCGA-23-1117-01A-02-BS2.3fdc6214-2606-447c-b91d-f00036594866.svs	f1ed29b7a807a70566bdd41a92a12e67	130555741	validated	TCGA-23-1117	ov_tcga	1	33.28	0
b2ab1950-506e-40f2-86a4-7231052f7b67	TCGA-25-1319-01A-01-TS1.4d68fbd5-1e16-4050-aeae-c6ca6c0a34f6.svs	a2839cb0a19a3a59e923828e68328f8f	363009367	validated	TCGA-25-1319	ov_tcga	1	64.95	1
cece1e67-06de-406c-be97-eeb967405edb	TCGA-24-2271-01A-01-BS1.bed2de0b-65ae-49a2-8fc6-a1ad85be2972.svs	45c2a53c6796dd2cc6be5221c65b4c2a	126641871	validated	TCGA-24-2271	ov_tcga	1	31.6	0
0f9424b1-0715-47d7-812f-5c11ed4c4002	TCGA-29-1710-01A-01-BS1.3c2c042d-eb31-43f1-96e2-206e9ddd3a64.svs	a3b50e60b85d7f1c7dc759250e785637	333947543	validated	TCGA-29-1710	ov_tcga	1	31.24	0
38bdffaa-c5b7-4f7c-8baa-7579b610d5a6	TCGA-61-1738-11A-01-TS1.306f5117-9c9c-4615-8d2b-4b545b13de65.svs	2ce22699aca789eaba6a483d40e94b18	72109157	validated	TCGA-61-1738	ov_tcga	1	35.78	0
2f9297d0-4623-4e10-a8e3-268bb84675d4	TCGA-24-1852-01A-01-TS1.f1175914-dced-464e-b2f3-db266ce7e3ae.svs	df1075f1211e0bc5ef56c8621f45578d	55750403	validated	TCGA-24-1852	ov_tcga	1	72.31	1
4b31785a-b972-48d3-8fb1-f55393106067	TCGA-13-1501-01A-01-BS1.8fabb2f9-a340-49c1-ab64-9208a2fe1760.svs	231b3bd46a0fe978c1cfa96cce3cddda	252781307	validated	TCGA-13-1501	ov_tcga	1	43.17	1
23546da3-2a5c-4680-a31c-e6f79c156646	TCGA-04-1644-11A-01-BS1.33c7e0e1-7a2a-4964-835a-ad17c0061da1.svs	b850d9a75c45b9adb5f95c57851bca2e	44517501	validated	TCGA-04-1644	ov_tcga	1	48.85	1
394e8833-ebb0-4ff8-b755-397b772521ae	TCGA-24-2295-01A-01-TS1.69364dba-a012-435b-9111-75be45cbb42c.svs	f3e032140705bddde596609601d37336	56250661	validated	TCGA-24-2295	ov_tcga	1	33.08	0
ba7b6fcd-2ea5-47b6-b3d9-fbef601b2d86	TCGA-42-2590-01A-01-BS1.a2121dc9-b4c8-46df-a743-3d44fea9e4c7.svs	ce96921f1772d89a7b858262ee8b6332	355288785	validated	TCGA-42-2590	ov_tcga	1	10.41	0
d02971c7-e1b5-4a8f-a0d1-0d81bf325add	TCGA-24-2026-01A-01-BS1.b2af0e7d-797b-40c0-bd33-71426c55f66f.svs	f3e5ad920eabe9581a34905bc0e69d39	181257927	validated	TCGA-24-2026	ov_tcga	1	34.79	0
ca674757-a366-48da-8e03-367b20731649	TCGA-30-1855-01A-01-BS1.aef422e1-e675-4917-a6a3-0a8aeed50cf2.svs	59795a493e095c0d2da1f65d5f8f5ea2	168300799	validated	TCGA-30-1855	ov_tcga	1	2.46	0
fd6ec7b2-3ed3-41cd-b4ec-cf2656375857	TCGA-57-1583-01A-01-TS1.cef6fee1-8770-4bb4-938d-7f620a481a6a.svs	067171e693b43cd7b340485a0ea8dd92	234428099	validated	TCGA-57-1583	ov_tcga	1	11.37	0
af2a3684-d5ee-4e2b-ac1c-1432bbe7a292	TCGA-13-1492-01A-01-TS1.893fd41e-d481-4430-b8e3-b7952e9a4f6a.svs	d4bc00916a75761d2fdd2e6855058bbd	627793287	validated	TCGA-13-1492	ov_tcga	1	125.46	1
131cc077-16f2-4ecf-b86a-df75ebb0c818	TCGA-13-1817-01A-01-BS1.c86e17e9-0cf6-402b-974d-1f00d6b16a0a.svs	3d4172bf370616be1f8380ee83040aef	241126349	validated	TCGA-13-1817	ov_tcga	1	33.64	0
86ef9ec4-7c89-4a21-a977-d3b70601e33c	TCGA-10-0928-01A-01-BS1.7e1a20f2-31da-4b50-8d26-005e67baa47c.svs	7a5c90ed296f2fc46199f45884326bc2	146225079	validated	TCGA-10-0928	ov_tcga	1	18.5	0
d807ad3a-cf62-402a-8de3-7d15178cf598	TCGA-09-2045-11A-01-BS1.893d9759-2b40-4b68-9e57-2e80dffe9a58.svs	8d6152a33a188202fc7b1b3230c5a04f	57434849	validated	TCGA-09-2045	ov_tcga	1	35.12	0
f2e230c8-38f9-468c-aee4-eb93377f64b3	TCGA-25-2042-01A-01-TS1.a7d0928a-7742-4678-8183-b9f192787900.svs	43d44a3849adc91614d261bee301c2d4	78843537	validated	TCGA-25-2042	ov_tcga	1	13.01	0
745c7947-2b1e-4d6f-997f-6ff0025c0015	TCGA-10-0935-01A-01-BS1.c189cb52-4472-44b6-8c4c-399aa04aecf2.svs	c4b10d5a5063a2a88499b38e59a03021	85066977	validated	TCGA-10-0935	ov_tcga	1	35.41	0
781f9fb2-a124-457d-9eb9-fae0749a07ec	TCGA-59-2350-11A-01-TS1.050ac402-a680-42ae-94b1-d8baca93843c.svs	d6cc7e5d101c1b7e33c9ef72547060e9	81828769	validated	TCGA-59-2350	ov_tcga	1	22.31	0
adb6fcbc-64de-406d-8a00-18474064c0ad	TCGA-13-0730-01A-01-TS1.fde90bcb-ed7b-45b6-954f-fbf94f6aa317.svs	fa52551bd4d67cdba72dd460a93d38ac	135261959	validated	TCGA-13-0730	ov_tcga	1	17.81	0
336e47ad-f8c8-4825-a3c1-96664bf8db5b	TCGA-13-1511-01A-01-BS1.1db24a7e-5116-4fad-a830-8ffa5736985b.svs	e24dd500e2b8bab2b56e16d303ef1a78	524087739	validated	TCGA-13-1511	ov_tcga	1	54.2	1
66f39f5c-234d-4848-a97c-c97c26454b2f	TCGA-13-1403-01A-01-BS1.ac764ada-e3f7-4b8e-9ba5-6a15e4d53224.svs	f8bf91c4aeb38a9ef9297abbb90a9b58	210742383	validated	TCGA-13-1403	ov_tcga	1	77.04	1
7718cb74-4903-49a8-97fb-4335714f87c1	TCGA-13-0768-01A-01-BS1.a3e6fc49-57bd-4ae6-ab13-bf5e86f13ccf.svs	77ef34547f767a09529e14fa09a74877	71191269	validated	TCGA-13-0768	ov_tcga	1	58.61	1
a2140bde-709a-4f6f-8bdd-9ba011491da2	TCGA-25-1870-01A-01-TS1.e29642cc-97ec-4d8b-b09d-ba85be57dd44.svs	04349e24b8b92b9dcf1e851b343232ab	80928775	validated	TCGA-25-1870	ov_tcga	1	14.95	0
f2d2434d-68f9-4cc7-8f5d-658ddbfbc58c	TCGA-13-0802-01A-01-TS1.f68ca53f-ee25-4804-be4c-081eee227a92.svs	beaf0c3086cf379062e05e88d0e350ac	424155841	validated	TCGA-13-0802	ov_tcga	1	50.99	1
3158b032-2215-43ea-886c-ff6f6e417b82	TCGA-25-1326-01A-01-TS1.0fbff408-12f4-429e-9d63-c51e858c6971.svs	a11fdad2f1486d61627075e59178bd8d	382175913	validated	TCGA-25-1326	ov_tcga	1	41.03	1
2ae2bbb1-6846-4415-a60a-074f96ca8ad1	TCGA-13-0888-01A-01-TS1.ffd7136c-4224-4e96-b6bd-91271f3be8be.svs	10e134513e18527a33842019f9e336b0	185388049	validated	TCGA-13-0888	ov_tcga	1	92.35	1
f35f9ef2-9def-49e5-b857-a171be6f8081	TCGA-61-2101-01A-01-TS1.d5aab1ba-183b-4f16-8f4c-5902e34d5ea3.svs	975b349f9bd71b136dfc15b1e7a4171d	59264935	validated	TCGA-61-2101	ov_tcga	1	55.45	1
c68ca7d2-0b88-496a-ae18-c344b893f9c4	TCGA-61-2101-01A-01-BS1.ea43cb3b-f8d4-4869-bf64-ce0af7638a57.svs	1a33752ad0e823f803b757ab8d9965e0	271161763	validated	TCGA-61-2101	ov_tcga	1	55.45	1
d1752586-e4e6-4d46-bfaf-a53d9cbd9c73	TCGA-30-1867-01A-01-TS1.d765a6d5-cce5-4218-b21c-7835e7638557.svs	4fc5d73015137522cc16eff6ebec43ee	34161453	validated	TCGA-30-1867	ov_tcga	1	1.22	0
3ea31a58-1c02-4403-8dd1-ff020584e953	TCGA-25-2393-01A-01-BS1.57857d1a-37a7-4981-805a-609817bcbe0e.svs	4c889d763e88be4477695f6caf569e3b	194568285	validated	TCGA-25-2393	ov_tcga	1	38.01	1
c031fe82-f245-4dbb-a623-7f977581e6d6	TCGA-24-2024-01A-02-BS2.bb2cc430-c917-437d-b85e-f8fb69028121.svs	59236c348bd2e9ee7985c61453e4aa30	153576193	validated	TCGA-24-2024	ov_tcga	1	58.11	1
ea22cf79-61e0-4fd8-9ab5-0714df6dc344	TCGA-30-1892-01A-01-TS1.65549f07-9148-43b5-8c8c-94d17148a918.svs	eb2272eaf00263958b9c4ccf5455000d	59289365	validated	TCGA-30-1892	ov_tcga	1	48.75	1
b5cd8cae-f1ad-47b8-b4b6-5b8d28cd0fbb	TCGA-30-1866-01A-02-BS2.c7539c9f-48aa-4af8-a182-233f4b6d3068.svs	343c041673f969568fdd04d8a122d5e1	144925423	validated	TCGA-30-1866	ov_tcga	1	36.6	1
72f67848-310f-41de-bb38-de9664705c11	TCGA-61-2095-11A-01-TS1.fd64789b-5cb2-4e23-8a07-558207cc70d4.svs	acb175047f3023830807115ec9da4c4a	42241409	validated	TCGA-61-2095	ov_tcga	1	61.6	1
515c848b-2c26-4d3e-906f-1f951dbb0741	TCGA-25-1320-01A-01-TS1.7baccc6e-48b9-4f66-b04a-5a550b77dfce.svs	1a436e0f2325fb212fb09c1b06036d96	524330057	validated	TCGA-25-1320	ov_tcga	1	37.94	1
a073de04-40d1-48e5-afc8-1fdb7c950c4c	TCGA-57-1583-01A-01-BS1.77fcc4ab-f8e0-4afd-b935-28aafb05feda.svs	0394cfe7949977a1c409f647fe404832	225290245	validated	TCGA-57-1583	ov_tcga	1	11.37	0
8ba86e4b-afb9-4ff5-b21f-1b9bee1304bc	TCGA-13-0805-01A-01-BS1.05a4c632-54ef-4184-a768-a3c97402256e.svs	da2c5393ec1811168789612229fa989c	127751989	validated	TCGA-13-0805	ov_tcga	1	35.28	0
b9d29d27-8d3d-456b-bfb1-e0279603bc25	TCGA-13-1506-01A-01-BS1.790a38ba-47d7-4ac4-a25e-50a17f9a2a87.svs	406d0ed5d83eb05a9119372caa5d042d	166013851	validated	TCGA-13-1506	ov_tcga	1	34.13	0
cd104e75-5c65-40e0-8c6b-4f67d3d54c5b	TCGA-04-1651-01A-01-TS1.246daec2-ff44-40f4-a856-89da1f342016.svs	dd68d6dfb7bb3c1f62558a192600b1bb	135136571	validated	TCGA-04-1651	ov_tcga	1	36.2	1
c746e783-4b66-4c2a-8f9e-28f95738ae1b	TCGA-25-1318-01A-01-TS1.328597ad-7246-4ca7-a534-1d265e9c9a59.svs	c9abbe40c378776ede194c4191c51642	312090111	validated	TCGA-25-1318	ov_tcga	1	34.95	0
df646557-6113-4c65-b70e-81659bedddce	TCGA-13-0887-01A-01-BS1.8936aa9f-f77e-419d-ae3f-8b88933225ef.svs	a5c8efd974aa4481d1d80d409da10220	182398071	validated	TCGA-13-0887	ov_tcga	1	66.62	1
415d2d2e-1df1-428f-8fec-e358caf0cf8a	TCGA-24-1431-01A-01-BS1.cd2b0ba2-18ee-45d6-9b65-28574f20525c.svs	dc697e3ef0cc0aa3e8120fe6b31ced1a	217851879	validated	TCGA-24-1431	ov_tcga	1	18.63	0
01a84ba9-d148-4fb5-9758-2188780a6d8a	TCGA-23-1109-01A-01-TS1.97b03fed-53f2-4f0d-92f8-bd428a8727c9.svs	cff9a68a9efd0630d16d8b3c0a79d12b	78817497	validated	TCGA-23-1109	ov_tcga	1	51.31	1
a09ff8a5-1623-47e4-bfad-f267b1532e82	TCGA-25-1315-01A-01-BS1.2ea40aad-f13d-46af-89a6-0e04116a5d54.svs	d9126877ee375832dee2b2098cc6bcac	815277423	validated	TCGA-25-1315	ov_tcga	1	52	1
9af42b8f-098d-4df6-bd3c-05840735b9fb	TCGA-25-1627-01A-01-BS1.42532801-bad3-4503-8e89-c92084458b14.svs	df128e6015f60c153e70f761f9266050	295090133	validated	TCGA-25-1627	ov_tcga	1	12.94	0
60411a3d-b6db-4ba6-b8db-7cd27a702ad2	TCGA-25-1328-01A-01-TS1.7302303f-6917-4ca2-9547-8a657c7274e5.svs	e603eef6a2a0938f4935dac09dfba63a	216543203	validated	TCGA-25-1328	ov_tcga	1	66	1
f87d79f6-48f1-4058-8dfc-59624a2f7417	TCGA-25-1323-01A-01-BS1.a400c51c-77e2-41e2-be66-b1c4cd67cf7a.svs	54a9e90c67ee0591af9db891f1c66548	640619453	validated	TCGA-25-1323	ov_tcga	1	12.98	0
5804a2c9-cc3b-4b4f-b0ef-185865ca139e	TCGA-13-0723-01A-01-BS1.90d4491d-8fa8-48a6-a4e3-857e23ea5486.svs	b5729ac5f9d662a0dd0df9c51f4c60d0	104930095	validated	TCGA-13-0723	ov_tcga	1	39.55	1
cd3cf281-f05b-4f5c-88ff-ff057aa08b2f	TCGA-36-2543-01A-01-BS1.1d73b9f0-095a-48de-b81d-1ab80ac6a5ec.svs	cd9d6b4c025bc939ee761ee05823cd8e	148142329	validated	TCGA-36-2543	ov_tcga	1	2.23	0
302c66f8-3787-4351-8b2d-bb23b139e494	TCGA-29-1768-01A-01-BS1.0bd351c0-aed9-4bb2-a773-e56918399ad5.svs	fb96a4658d8bd7a129a89fd602833c6d	134498251	validated	TCGA-29-1768	ov_tcga	1	31.27	0
69b4b393-a8b9-438c-aa1c-ee02bd72badf	TCGA-61-2102-01A-01-BS1.1597b3f0-3481-4fe3-964c-3d54a2db6283.svs	014faccbac48504ffb53dab962312d7c	269213889	validated	TCGA-61-2102	ov_tcga	1	6.47	0
7f5a183a-4773-42e6-aa80-39826db508dd	TCGA-23-1124-01A-01-TS1.048e65b0-5b06-475d-8186-71e43eba8b12.svs	ab0c8df64b4949f153e8999c4c8d4d5f	33655427	validated	TCGA-23-1124	ov_tcga	1	58.08	1
a720a19d-a6eb-4b3d-a664-629993a202cf	TCGA-13-1487-01A-01-BS1.a695ac28-7c81-420e-9940-f4cc99483200.svs	ae5cd23ce03b30822bef7480dd3f1aa9	265207921	validated	TCGA-13-1487	ov_tcga	1	22.37	0
ef603aeb-0c76-41a1-952f-5e81780f1c2c	TCGA-24-1564-01A-01-BS1.088997e0-aa7c-4e52-8f8c-0e69dba63da3.svs	b385fe25d458f33a86f79b5a6f6f5434	201926613	validated	TCGA-24-1564	ov_tcga	1	25.85	0
af8b5a3a-8cd8-4e2f-ac25-bed2922600e4	TCGA-25-1625-01A-01-TS1.e40d6e75-c7b0-4835-9e09-ff2efc2e1a27.svs	d54c3b0dec50fdd9ed9271ef8ad4b2f3	288378837	validated	TCGA-25-1625	ov_tcga	1	27.6	0
186c2e7b-9bc8-4a5a-a9f7-c48d8c641deb	TCGA-57-1585-11A-01-TS1.1497c983-dc07-400e-aa0c-f4fa7bf3bcfd.svs	c6ab4322ce0857fdfade287c06364aa0	19795639	validated	TCGA-57-1585	ov_tcga	1	1.74	0
f0ca223c-8b52-4d8b-be26-df648a5c0f2d	TCGA-29-1702-01A-01-TS1.d7ec5a33-2840-4e3b-a587-272f42e1ffc9.svs	2f855ee5bffc7fbbbed00667826b3224	177158243	validated	TCGA-29-1702	ov_tcga	1	23.92	0
2abda166-b60d-45f2-a9dc-62c8132ed6e5	TCGA-13-0755-01A-01-BS1.49bb794c-7825-40f0-89f0-d4a22419e043.svs	f8d9a51029a375bcf0c80837b5d565bf	103410489	validated	TCGA-13-0755	ov_tcga	1	2.5	0
241984d5-b8d2-47e7-baf1-dce1e4018b11	TCGA-13-1411-01A-01-TS1.8b721a35-974d-4831-90d5-6874833d2a2d.svs	a961f208f42dd8faeb7ea9edd6cb821e	440157113	validated	TCGA-13-1411	ov_tcga	1	17.44	0
d71657a5-d4cb-41dc-b41b-e845adfdf87b	TCGA-30-1855-01A-01-TS1.1829cd37-82d6-4958-b2e3-15aa55f1ee99.svs	2d6e1d5bae49c15722aba5d3223f316f	178495813	validated	TCGA-30-1855	ov_tcga	1	2.46	0
c43c2fa4-1429-4959-a736-3a0a324f6208	TCGA-13-1496-01A-01-TS1.6e8bc620-4631-48ed-8bf8-866854ef6500.svs	599802ce9923acaefba5524bad7c5139	420133177	validated	TCGA-13-1496	ov_tcga	1	4.24	0
3232d9ca-014f-4bac-86b8-abe604619353	TCGA-23-1116-01A-01-TS1.e0a68198-f101-4469-9dbf-f9b0c9c8ca63.svs	19c2d8a792ddc2a7f7e62442dc223522	86394107	validated	TCGA-23-1116	ov_tcga	1	19.45	0
3e4c4d71-33b9-49dd-82b0-5d407e4393db	TCGA-24-2023-01A-01-TS1.86bdd454-e8a5-4343-a6b9-85c9f0b4c291.svs	1e26bd2432d363c57186f5bd009598f3	95924737	validated	TCGA-24-2023	ov_tcga	1	44.81	1
997badba-fa70-44d6-93f1-873682dbbea4	TCGA-10-0927-01A-01-BS1.9a7313d6-6b16-4e4f-b530-2a37dbc98170.svs	483036810a7c645db458458439257c7a	141402245	validated	TCGA-10-0927	ov_tcga	1	81.8	1
010fc715-0098-4967-a36f-a8922c03e40e	TCGA-13-0920-01A-01-BS1.b7b9daea-d790-433c-93b2-db5e26827f30.svs	44b614f043726fa3e5c22337477921b4	112205535	validated	TCGA-13-0920	ov_tcga	1	48.75	1
3e7a2cb1-a827-449c-92dd-4da289a7c239	TCGA-29-1703-01A-01-BS1.bac4f162-fe80-42ee-91c2-7a3fa4486957.svs	98ac094268d911e9570a802c4240d389	213088359	validated	TCGA-29-1703	ov_tcga	1	59.63	1
f42a9e32-d240-4cfb-bf67-7803c9072b36	TCGA-24-1927-01A-01-BS1.17fb54bb-1537-4c82-bfa5-537e250fc0f8.svs	6f541d8d19c1b1e78b5ac68a0b9af9b6	190182371	validated	TCGA-24-1927	ov_tcga	1	16.43	0
3ad44eaa-b3e5-4317-b4f4-434e15976438	TCGA-13-0761-01A-01-TS1.8c70bf6d-48ea-466c-8a47-d0c2c7bc26d0.svs	2b34c046692ea7d6241334eeb28ec846	145125309	validated	TCGA-13-0761	ov_tcga	1	37.98	1
f14e222f-64c7-4596-a810-c2a7d665623f	TCGA-24-1852-01A-01-BS1.17a514b8-d32c-4245-987a-ca1d028eed80.svs	57d1953fd0d10e4c3973fc3954210712	108384639	validated	TCGA-24-1852	ov_tcga	1	72.31	1
2042f48a-26cc-499b-90bb-e5cc4856f63d	TCGA-29-1705-01A-01-BS1.febc5de5-d46e-4d34-a597-501782af363a.svs	14a0f871482a8c6f2dfff33ca8b93f86	408594059	validated	TCGA-29-1705	ov_tcga	1	18.23	0
2d378c59-9b16-413c-8087-c76434a2c607	TCGA-30-1714-01A-01-BS1.d9272491-1098-49d2-9bec-c1dfa452548d.svs	ed369f0e7a0f8e1691fdea14b9075d51	108307149	validated	TCGA-30-1714	ov_tcga	1	38.04	1
8341bc39-d77d-4538-8081-0bb5f68f3003	TCGA-25-1317-01A-01-BS1.7237ad91-a258-4544-a2c4-1fb411af658a.svs	7431d2e2c7e0ab796ab6d77825a96dac	171700211	validated	TCGA-25-1317	ov_tcga	1	2	0
8ef1b592-c003-42ae-b5fa-86f83692b7e7	TCGA-24-2030-01A-01-TS1.9cf6e7de-8654-4305-80c9-610c7df18d0a.svs	d5f75ba50bbe0a795ba455bcb38b51f0	158009419	validated	TCGA-24-2030	ov_tcga	1	55.88	1
a3d0274d-3ba6-45a5-8555-279f05b9d130	TCGA-61-1919-11A-01-BS1.96c56cd9-f884-4492-87c6-86c03c27f997.svs	3988eda75e5b0061b9529bcbd7621ae9	59435399	validated	TCGA-61-1919	ov_tcga	1	38.14	1
5c0bd990-e465-484a-be9a-02b8b5a009e8	TCGA-25-1325-01A-01-TS1.a7cb8e2d-ed1b-4c35-95f9-6da43fcfeb14.svs	12164150d59749ddf1a6fb36d13920ac	315187043	validated	TCGA-25-1325	ov_tcga	1	32.06	0
16600a3c-0131-43c0-9f3c-4e5b2c449e08	TCGA-61-2611-11A-01-BS1.13c59f48-5d1e-426f-a36a-4840672476dd.svs	004569bce317a440cfbb0a931e03fa59	169531037	validated	TCGA-61-2611	ov_tcga	1	15.87	0
5d75371b-64fd-46a1-a616-5b2c78663c2b	TCGA-04-1342-01A-01-BS1.60d1ad37-988e-46c9-82a4-a94d69c21ad0.svs	1ebab9e13bb6d22f43a1ec3a69bec478	232203223	validated	TCGA-04-1342	ov_tcga	1	18.5	0
0e21fe2c-b814-4cdd-a2f8-0b1776ab6b3d	TCGA-57-1585-01A-01-BS1.dc0fc133-7b19-49c1-a568-3b1372306ae0.svs	a3453c556fad55e6507182cb85c16479	110416099	validated	TCGA-57-1585	ov_tcga	1	1.74	0
4f55b161-f217-46cd-a442-b9e04b913cd8	TCGA-13-0897-01A-01-BS1.dcac13fe-5762-4440-8ef6-f20f7add987c.svs	53d1e59d449d3c54194d70eeb1750690	155980483	validated	TCGA-13-0897	ov_tcga	1	71.68	1
f95398ce-d26d-4ca9-9a23-248bd2ecb780	TCGA-30-1714-01A-02-BS2.d261005c-31b3-4a48-9530-3e24454a3d98.svs	746e180dcee93b92840f3d3fa6dbb679	92711135	validated	TCGA-30-1714	ov_tcga	1	38.04	1
bc0acd0c-9da2-40e9-a15e-f1e58ef15bb6	TCGA-61-1906-01A-01-BS1.925b4bd2-67ec-4004-9550-bf52442c594d.svs	278052ac59e482ae522cace18d8e1b0d	127447263	validated	TCGA-61-1906	ov_tcga	1	34.1	0
153d3bf6-f5a3-439a-9958-d6584b43d0a4	TCGA-24-0975-01B-01-BS1.09c6528e-6134-4629-bb8d-9bac00a59f07.svs	deadd32cd30b8ef02358badbd02bc7f8	108730261	validated	TCGA-24-0975	ov_tcga	1	21.78	0
f6b6ac38-8c65-4866-af61-d98cbe803f80	TCGA-59-2372-01A-01-TS1.f9bb37dc-a6c8-432c-b628-25a83fef88b1.svs	432824c95160aa03081a5649b52de90c	63944523	validated	TCGA-59-2372	ov_tcga	1	44.78	1
4c90835a-125c-41a1-a2db-42d5a578c4f7	TCGA-25-1635-01A-01-TS1.e3fb13c5-3313-4116-9aff-2dd97b81cace.svs	c3ab37ec807838c15042be1d5822c4da	438392073	validated	TCGA-25-1635	ov_tcga	1	52	1
e74046ef-65ae-4be2-b77b-f844eadc70de	TCGA-25-2409-01A-01-TS1.a28f0475-589d-4831-9186-6b955153f5bb.svs	75570bdf3f1e9689e6c7acab9ce16e31	314600741	validated	TCGA-25-2409	ov_tcga	1	26.97	0
40d113d2-190f-4818-87e2-b01e15b1ddef	TCGA-30-1859-01A-01-TS1.4e743337-464c-4a82-80a4-7df2bb74ca98.svs	32a7de2e9a69be42204c01851bbf20f7	96873811	validated	TCGA-30-1859	ov_tcga	1	48.06	1
e81e592e-55d3-4d52-8056-2fb7528d68d0	TCGA-13-1507-01A-01-TS1.d693a034-776b-4726-b248-fa02fce6680e.svs	623ea9368cfffd910aa39ae79c6c2141	347977767	validated	TCGA-13-1507	ov_tcga	1	65.47	1
93505900-ec90-4972-a9f4-d99350a2623c	TCGA-25-1635-01A-01-BS1.bf595f95-9e5f-4b08-8d7e-0b7b08a7c6ee.svs	21fc9e571031f54522bcc11a9be04f05	489407243	validated	TCGA-25-1635	ov_tcga	1	52	1
abc47e2e-cfb3-4359-a3aa-307ec21fb1fe	TCGA-09-2045-01A-01-TS1.0abe6ecb-c4ba-492f-939f-9dfa84b0af35.svs	540f5d6f3848b0bb3b7d53d9a1cf4a43	168625125	validated	TCGA-09-2045	ov_tcga	1	35.12	0
b36deed1-0993-43f0-9c1b-a44ccc6b00f1	TCGA-30-1857-01A-01-BS1.392b4bb4-7991-4797-b75c-ffe3d94a4599.svs	9689bad21af89acfd1dbcef6ddc431aa	145783267	validated	TCGA-30-1857	ov_tcga	1	0.26	0
d8bff1f3-87e1-4e5b-9858-3eb0fdf72022	TCGA-24-2297-11A-01-BS1.d7a72efc-8683-4fdb-9ee5-e4c40a073a2b.svs	3c38f2ed49fb8ba208a6775b8929893a	117949463	validated	TCGA-24-2297	ov_tcga	1	55.81	1
f50a6b5c-69a8-42b1-bc6a-c87215b8f69c	TCGA-13-0723-01A-02-BS2.7a09ee51-aa44-4df6-88fc-6396453e3fd2.svs	07ac871dacd803dc802d1eb42ced7038	99469517	validated	TCGA-13-0723	ov_tcga	1	39.55	1
f36fe1f7-1e60-49fd-9f54-45d5fd164b8f	TCGA-30-1853-01A-02-BS2.59402746-32fc-4ce7-ac6f-235da20da619.svs	72a6bad45c144c9d579941cdfe28c6e3	113731437	validated	TCGA-30-1853	ov_tcga	1	36.24	1
ac4339d2-2941-4a76-bca9-c35823e45a3c	TCGA-23-1031-01A-01-TS1.8cff6ca1-8a40-42c7-b537-38c25f5301a1.svs	39fb51eb6c744a6a86d65b6257c9f6d0	72149871	validated	TCGA-23-1031	ov_tcga	1	18.89	0
f959d500-b057-4fd5-bb1a-c1c2959e3ac4	TCGA-04-1652-11A-01-TS1.81c245cd-bc76-46f2-85e3-9cae2c80803c.svs	f183812541db64f2ad904dc6e5468a83	77204975	validated	TCGA-04-1652	ov_tcga	1	31.83	0
30ee56f3-540f-469b-a6b9-e94c070ed9e6	TCGA-13-0727-01A-01-BS1.aeb63964-0616-4be1-9203-91ea1c0794d4.svs	8b9af25e6f77cc8ab89299ba08804990	119312381	validated	TCGA-13-0727	ov_tcga	1	15.18	0
9821e531-2c4a-4ed8-a4ac-b7a13e9c4ab5	TCGA-30-1859-01A-01-BS1.9b1c22d2-ef67-4cb4-8627-2af44eba2e6a.svs	192543078112551dac31ef6af478e1e4	105863677	validated	TCGA-30-1859	ov_tcga	1	48.06	1
31d00e74-6b25-4ff5-a5de-6c3c576d8b2d	TCGA-24-2027-01A-01-TS1.d6d55952-e8db-460f-aaff-9cc1b9044610.svs	eef0546d54578eef4852ddbec6b3d265	41669453	validated	TCGA-24-2027	ov_tcga	1	109.63	1
b4da80cb-bab2-4ec3-b371-b132d9c616d9	TCGA-61-2101-11A-01-TS1.3fd8a8ff-dcef-41b9-b812-ae7329e7808b.svs	c782c90cbeb4d78fe73bc534560ad44e	46086035	validated	TCGA-61-2101	ov_tcga	1	55.45	1
ffea0670-cc16-4753-aace-a2fecf71fd56	TCGA-24-2262-11A-01-TS1.bfca3f3a-bbc4-4ff5-9d7d-4ce9eb0b9fb3.svs	856647bcdfae2f29c5231b89daf63594	82196273	validated	TCGA-24-2262	ov_tcga	1	0.36	0
d8268c09-d61b-4bad-95b4-7c2978634957	TCGA-13-0911-01A-01-BS1.fbd48661-17fb-44b5-be12-fe788a09667c.svs	94f0f3d5f92d1a0703d12aa9bfa9f894	424284197	validated	TCGA-13-0911	ov_tcga	1	44.51	1
18d3f0df-966a-4ebd-a38d-c4328a843fdd	TCGA-61-1918-11A-01-BS1.d042b625-6a0d-4f2c-a118-6bee5be240f6.svs	d77a54c7322f7d36cb50536b442a3c57	65487209	validated	TCGA-61-1918	ov_tcga	1	15.74	0
50cbf7ab-3c70-4e1a-a4c1-06e45d41ca83	TCGA-24-2290-01A-01-BS1.f5d185e3-f27f-4ad4-9f81-8721b109da1d.svs	b05b4597b5cbe8d8ab9984ad78f1f1a3	253240105	validated	TCGA-24-2290	ov_tcga	1	36.2	1
2dd6e350-6cdf-4a8d-9d93-92b5ae78bb55	TCGA-59-2350-01A-01-TS1.57e502c7-e6b8-4ccc-9ff7-6719c58f48e0.svs	933a2e5c53e8de3d48641533f317dd85	62098243	validated	TCGA-59-2350	ov_tcga	1	22.31	0
11dd5fed-dbe3-4491-819c-abe6b3e77d45	TCGA-24-1555-01A-01-BS1.dc5cdfbc-c7c9-44e2-97f4-176329e01371.svs	fcb5823840a94fe8f281004dc26ca2c2	62337985	validated	TCGA-24-1555	ov_tcga	1	88.44	1
c2ac59e5-2bea-44b6-a2ab-2c64b177e2c4	TCGA-23-1114-01B-01-BS1.e8ba0c6f-94e8-4ebb-86e4-882753640bbb.svs	f2b8de6d49222f69baf641dfa5ad8e0c	79002021	validated	TCGA-23-1114	ov_tcga	1	68.63	1
ed3ab741-49c2-45bd-97ba-59ffb713fc56	TCGA-61-2612-01A-01-BS1.09aaa7ac-b1d2-4859-898d-4b72857b201b.svs	49c6935e1bc2bfa661a493290c1a9f0c	526637695	validated	TCGA-61-2612	ov_tcga	1	6.34	0
9d990512-1576-4625-8fbd-a8b46fbbdf99	TCGA-29-2414-01A-02-BS2.5006bae6-462f-4310-b8ab-8d7d8809cc0f.svs	0ef0c1307832bc2c94ad65b2e64eedc4	141220505	validated	TCGA-29-2414	ov_tcga	1	86.1	1
699fe6f6-05b1-4ba5-b1f0-93c44ddfe48b	TCGA-13-1504-01A-01-TS1.2224d488-a25a-4d13-bf62-6b8518cc67d4.svs	dfcf62172f09bf93862781a11c81797a	423275281	validated	TCGA-13-1504	ov_tcga	1	34.79	0
6ef921cf-b2dc-425e-8b92-cda4549d2594	TCGA-23-1123-01A-01-TS1.9d6036ea-f3bb-4e32-b1b1-51d0a4363b3a.svs	b29a4ca071a20407c57a634c57604703	84340167	validated	TCGA-23-1123	ov_tcga	1	33.44	0
ae577a56-5778-45dd-9c81-410bdef30566	TCGA-30-1866-01A-01-BS1.9116a600-0030-448a-8405-827d06464235.svs	2cd53211e50a99c78ef59f6d0de0700d	101152747	validated	TCGA-30-1866	ov_tcga	1	36.6	1
247cc1a3-d334-4a6e-bdca-216a9d583096	TCGA-25-2404-01A-01-BS1.08aa7e79-0ec6-475e-90bd-4ee3feaf12d1.svs	0dd4fe2abb7962f3e6d4f36d392029ef	285634385	validated	TCGA-25-2404	ov_tcga	1	29.01	0
af5daed5-e091-4d13-b625-b64032a2cc3f	TCGA-61-1901-01A-01-BS1.e1591507-f350-43c0-a8d1-de76d48f3280.svs	d913cd4484b8a6bf438784f87199bbcf	189357703	validated	TCGA-61-1901	ov_tcga	1	11.4	0
71a63a19-0ad2-4f5c-89cb-bf17792c0ede	TCGA-30-1860-01A-01-TS1.751e5a7f-2a59-40cc-866f-cc3780f7330b.svs	7bc0c4a7859b3eaa62f0b14aaa9b8737	121420567	validated	TCGA-30-1860	ov_tcga	1	44.88	1
1b131273-caf3-4776-826c-8d787805d542	TCGA-24-1928-01A-01-TS1.590660da-409a-4caf-891f-c804870b37ef.svs	377e98ead5cece64e71dad386bfe78c3	295199261	validated	TCGA-24-1928	ov_tcga	1	11.04	0
5baea124-0c49-40f7-aff2-1ceb589e304d	TCGA-24-1927-01A-01-TS1.a5829c6d-ecf9-4bb7-8310-727c42a5c417.svs	e42ea425357b3d1f24613886325bf09d	201891609	validated	TCGA-24-1927	ov_tcga	1	16.43	0
c6befad1-b616-4934-903a-65f10e9fdc77	TCGA-29-1699-01A-01-BS1.60235f11-bfac-4f22-b602-c4c5b0cb0f54.svs	6e519a3685c03af82f357d131fcadc3d	244672349	validated	TCGA-29-1699	ov_tcga	1	36.33	1
88e97e5e-1579-46ae-85a3-5bbf56bd539a	TCGA-24-1466-01A-01-TS1.90ac3e75-11bd-4104-bc7c-836dad2884d4.svs	ea53c1a3975be5bc3fd37eece5145093	174388033	validated	TCGA-24-1466	ov_tcga	1	45.11	1
4db4fc32-3b72-4c80-9df6-084842751a47	TCGA-24-1603-01A-01-TS1.41cdbaf5-d3cc-43d2-91ce-9176ab694e1b.svs	bf6215c3b715690280d7f7810600bc98	188640669	validated	TCGA-24-1603	ov_tcga	1	90.08	1
6ecafdb6-ffa8-407a-b0c5-8d0e5a11e804	TCGA-04-1542-01A-01-BS1.ab989ce3-156d-40d7-96ff-88a9f77206d2.svs	01d6f9ed929bb36fbd095f6a9e559aaf	49156713	validated	TCGA-04-1542	ov_tcga	1	84.13	1
317ca2ae-09f2-411f-b7b1-c3e4af9bd53a	TCGA-13-0912-01A-01-BS1.c34364a5-8bb3-4f84-8226-e0183c6874b9.svs	740d50e2a1534005fa11e6c8d00a5b88	139288585	validated	TCGA-13-0912	ov_tcga	1	37.61	1
034323ff-d3b1-4cc8-a3dd-9e68034d9812	TCGA-09-0367-01A-01-TS1.e8d46b30-6655-4c5b-9354-0a193e9467b9.svs	e9722889295af0e7facd82f6f761bf04	29936929	validated	TCGA-09-0367	ov_tcga	1	17.97	0
5fd16cd9-631a-475a-90fa-3c845f8ec40d	TCGA-04-1652-01A-01-BS1.fb25d8c5-3ac6-4783-a946-af40e87e504c.svs	485732d1ab214f106a1f810ba4707c92	153609849	validated	TCGA-04-1652	ov_tcga	1	31.83	0
5127d592-257a-49b8-95e3-a971d703e8f9	TCGA-24-1422-01A-01-TS1.aafeef2d-1616-480b-a3c6-4b9567c5e2ab.svs	969288af9e1c9de1ce94b774a990e10a	208134411	validated	TCGA-24-1422	ov_tcga	1	0.76	0
26c6dae5-f15a-4dcd-afa9-aec2efa69371	TCGA-24-2288-01A-01-BS1.a45d4cd8-d5c7-4d1c-9911-335e306097da.svs	987222fef61cebcef262a7217c1882df	111360147	validated	TCGA-24-2288	ov_tcga	1	0.82	0
d3455990-09f1-4e06-a42e-983df5c33a49	TCGA-13-1492-01A-01-BS1.8f143732-b6e9-4ce4-bc41-b2aa51955587.svs	f55a93aede1593417adeca0cdd6e8ccf	481521613	validated	TCGA-13-1492	ov_tcga	1	125.46	1
4314ef69-58e3-48c6-8bcf-c36dec14c675	TCGA-10-0931-01A-01-BS1.0d63b5df-9fa6-4bdf-bd67-69e60e710137.svs	047b1b5822f9cfb14715ff8063531782	140567667	validated	TCGA-10-0931	ov_tcga	1	32.85	0
fe584763-0131-4966-9c58-78365083327c	TCGA-24-1550-01A-01-TS1.3c468906-1fe3-4438-af83-46db12f8a8cc.svs	0c00427790e94e6bdd15e94b8a99bbf3	154561197	validated	TCGA-24-1550	ov_tcga	1	41.03	1
a5c9761b-c54b-41a0-b0ee-aed76d413d70	TCGA-29-1768-01A-01-TS1.62464711-a212-4d0b-8ae8-d4e75c238043.svs	6038c59c6cd2c50e006bdebe0b59b8aa	108865647	validated	TCGA-29-1768	ov_tcga	1	31.27	0
d5cc9a61-fa6a-433c-aa18-339ae5874c3e	TCGA-13-1481-01A-01-BS1.446cf934-5d0e-463d-8703-cbbf3b8459dc.svs	e5239d80f9afc935bb7651a7a978f1bb	208695191	validated	TCGA-13-1481	ov_tcga	1	86.99	1
a6e96bbe-980e-4061-910d-3ef70e3641cd	TCGA-25-1631-01A-01-TS1.64da2a3d-515c-4393-9b63-f70b3ddef2b8.svs	5ac4ba0e5a0edabdbabeb08cb9897c73	504210339	validated	TCGA-25-1631	ov_tcga	1	0.3	0
73eeb90d-89c4-4fc7-a268-43d1b1243c8e	TCGA-25-2042-01A-01-BS1.682d08f1-28cd-4f93-a65b-7d735574c7db.svs	c0ac23c166aca494d2fcf2a5448a6c21	98497485	validated	TCGA-25-2042	ov_tcga	1	13.01	0
9f8e5ba2-8f27-41d4-ba88-2f5aa101c877	TCGA-25-1326-01A-01-BS1.04f4d76d-fa58-4f40-97d0-c67616253bfb.svs	d64033fdcdd6e83cb5902c14beeb673c	632655815	validated	TCGA-25-1326	ov_tcga	1	41.03	1
fc04bc19-2db2-44ba-816f-33c995bc7da8	TCGA-57-1582-01A-01-TS1.9e678536-fc06-43d6-8e9b-82f6376eda8e.svs	b04c267434b83ea1c1c7a3c960b4ce17	44614161	validated	TCGA-57-1582	ov_tcga	1	24.01	0
0df15ff8-9b97-4944-a85d-1faf7b338f1d	TCGA-24-1924-01A-01-TS1.fba40711-32d3-4959-96d3-fcbe4bf6021f.svs	d32eb0e79519ad24c15653e3639f2b57	63452889	validated	TCGA-24-1924	ov_tcga	1	30.19	0
b9c76c30-4e62-4352-ace5-faa1f299d2d1	TCGA-24-1548-01A-01-TS1.6114d437-d41e-412e-a3ca-80b15ddf73cd.svs	4423c9779e7ec030029a611025d7449b	81696765	validated	TCGA-24-1548	ov_tcga	1	16.2	0
b0596219-9293-45e5-a4b7-db2492990799	TCGA-24-2262-01A-01-TS1.2458cc8d-8541-420a-a725-db4e4d1e3e6f.svs	88a53451b30a3647695857b92127c600	135297821	validated	TCGA-24-2262	ov_tcga	1	0.36	0
2bdbf190-f8de-487f-a869-126479740f42	TCGA-13-1408-01A-01-TS1.8ba1c97e-931d-4dab-8ee6-438648815551.svs	1033b9f59c87b37baf6fcaee868e936c	410847381	validated	TCGA-13-1408	ov_tcga	1	55.19	1
35e1e3cb-1511-4cbb-a2f1-34d58c770dc0	TCGA-61-2613-01A-01-BS1.a03e1b6b-eb1f-4956-8ed9-87326fbbe9fc.svs	afb6a448b6e089b1af0067b67b8788b3	139845765	validated	TCGA-61-2613	ov_tcga	1	31.04	0
efd6c5b1-da76-46ce-a951-4a4c46a1a8e7	TCGA-09-0365-01A-02-BS2.1d81c850-3161-4aab-b772-cfba72a6d66e.svs	37c755e4bc870d08d511fa62831e80e6	62585741	validated	TCGA-09-0365	ov_tcga	1	9.46	0
03be13cd-f8b3-43a6-ac80-886ee5caa2c6	TCGA-25-1316-01A-01-BS1.14e296ac-b3bd-43b1-b67d-0f0e6446f94c.svs	7c4a5c0762048a765c8e9832edeeada4	404792277	validated	TCGA-25-1316	ov_tcga	1	42.02	1
16adebc6-24a2-42f5-bfb8-a856d675903c	TCGA-13-0717-01A-01-TS1.d3d0d0ea-ab0f-411b-a9ac-46429b595603.svs	09de1ce45d6a73229018ab7185def75d	244227895	validated	TCGA-13-0717	ov_tcga	1	24.57	0
4db07e99-7c4c-434a-ba70-f3611ad42da5	TCGA-13-0755-01A-01-TS1.eb8f41b0-f350-471c-a799-da5b1f4b38a1.svs	2a8b9f738ceb41aa19e929cc5cf62dbf	366227083	validated	TCGA-13-0755	ov_tcga	1	2.5	0
0e703219-cf2e-44e5-a523-1d89d0859d8d	TCGA-13-0899-01A-01-TS1.2685cda5-6261-4f47-b643-cbb7d9a70dd6.svs	ef935a67cf642925460a89ee2394c404	307049073	validated	TCGA-13-0899	ov_tcga	1	66.1	1
41e743c1-6dd9-4691-878c-13a9e22f880b	TCGA-13-2071-01A-01-BS1.e97d97ef-580e-4ac0-858f-29e41dac0b86.svs	a7fa57cfd36325541729503bdfbf79c9	534448011	validated	TCGA-13-2071	ov_tcga	1	25.39	0
5d267c22-5277-4507-9484-9c764bc69dff	TCGA-29-1691-01A-01-TS1.cd851d1b-0bd5-4564-bbe0-4dc4aa293b37.svs	8272f6ad0434d5f2f3c687cb9a407527	84630693	validated	TCGA-29-1691	ov_tcga	1	48.29	1
69d9de74-c8ba-4d18-be90-1eb749a2548c	TCGA-61-2613-11A-01-BS1.aedb39af-5376-46bc-8cbd-0b8ecbc09da3.svs	27dd7cf166e5b6a07bfacccba0e63139	41494723	validated	TCGA-61-2613	ov_tcga	1	31.04	0
65ef79e3-e8d8-4e5b-9647-acf2b516196a	TCGA-04-1369-01A-01-BS1.149f133d-6e85-4a1b-b6dd-e3a64c82a7e1.svs	02b331ce4691b06985f0059835d72e9f	202032625	validated	TCGA-04-1369	ov_tcga	1	21.09	0
26c17780-9bce-409b-9eaa-67fcf477d6c7	TCGA-29-2414-02A-01-BS1.d98dd76c-5162-4b4d-b0fa-0604d8a40117.svs	20aabcce5a3cc176d7a04cc83a10f48c	99911659	validated	TCGA-29-2414	ov_tcga	1	86.1	1
01ec845b-6b75-4dc2-bd79-33071cf78874	TCGA-25-1324-01A-01-BS1.ad12409a-7546-487b-894c-5b779a4be83c.svs	4f1d62f21716e0d244797f3c9e30f338	426360939	validated	TCGA-25-1324	ov_tcga	1	34	0
fa2ae591-611c-4f2c-bfc9-a67264fe88dc	TCGA-04-1337-01A-01-TS1.fcf8e211-01f7-4937-b0b1-7a18fd936c09.svs	048135f9c4427895d8473c4f30263c3b	155923781	validated	TCGA-04-1337	ov_tcga	1	2	0
b1471f72-cdf2-4b07-bf6e-ba788353b099	TCGA-25-1320-01A-01-BS1.61670b41-a75a-42e1-a67e-17b3c9e5d31c.svs	0ead987e9c293f93e0b61656e00d27b3	884481429	validated	TCGA-25-1320	ov_tcga	1	37.94	1
1a1c4dd8-708c-40ce-ab08-5757693de69b	TCGA-24-1930-01A-01-BS1.0e6935ab-52a7-41ec-b55a-af0ffd17022c.svs	243504c5dbbb9cf01132293291d9418e	149328313	validated	TCGA-24-1930	ov_tcga	1	81.04	1
b39877eb-c61b-43a4-b374-6a6384962890	TCGA-23-1022-01A-02-BS2.d08fdaaf-e78f-4e6d-ba65-1663cc37ab02.svs	fa95d2c5b2f92692f030b8907df44bd8	65968463	validated	TCGA-23-1022	ov_tcga	1	49.64	1
e4ccb1ab-e398-400e-989e-654cbb6427b5	TCGA-61-1741-11A-01-TS1.54285820-8288-440c-b20a-60ffd95c581b.svs	8eac98300bc80ea70902db439f989b36	64002353	validated	TCGA-61-1741	ov_tcga	1	33.64	0
f65e450e-4883-439a-93a1-e4d506c8c73a	TCGA-36-2543-01A-01-TS1.5bff4f4d-fbb4-47a2-a1cd-1de842a19b50.svs	f4991493d6ca03b9176ed1db5dfe8700	652339173	validated	TCGA-36-2543	ov_tcga	1	2.23	0
63f958aa-79a6-463d-aca9-d3b633239ae7	TCGA-29-1691-01A-01-BS1.eec0bed3-fe05-4128-9bac-92a84c021875.svs	bacd6a5744a0424233064026a228b147	120112099	validated	TCGA-29-1691	ov_tcga	1	48.29	1
99163317-c408-4908-a222-f4f34264417c	TCGA-29-1702-01A-01-BS1.37bc8232-0f2b-4d01-b6a2-9ce4059d88dc.svs	f1af0ad8a50f7c88f09f7ea54e7e6f0a	232163911	validated	TCGA-29-1702	ov_tcga	1	23.92	0
14c60154-3f52-4acf-9d4f-a21370957c08	TCGA-13-0884-01B-01-TS1.4bcf3062-6cc6-4759-9515-4d1674763ca5.svs	c383a260c14d4bc755a83423b1b3fe53	249822771	validated	TCGA-13-0884	ov_tcga	1	107.1	1
33bbe117-26d3-4467-898b-0e46617eb343	TCGA-04-1348-01A-01-BS1.06d57b7b-b6c9-49ae-86a9-9a28de14443d.svs	8bd958c64e14a7817b9c759342c55d51	214089593	validated	TCGA-04-1348	ov_tcga	1	48.72	1
13871d51-543f-4c56-9fac-9d23cc7616b9	TCGA-24-1552-01A-01-BS1.7af35fc5-d9df-4cce-a0c6-30dde43ad0a2.svs	d91ca0be1d1a22c3e652ac61f4613269	121981347	validated	TCGA-24-1552	ov_tcga	1	41.36	1
fc0b2a18-7a79-423d-ac7e-848d380603e5	TCGA-57-1583-11A-01-TS1.e7fd462b-c8ba-4881-84f9-75ddb68827c1.svs	ed92d3c0fae986c88ab8dfd5f3932030	45177097	validated	TCGA-57-1583	ov_tcga	1	11.37	0
b451a472-a375-4690-9a88-4a3b08bcdf70	TCGA-24-1463-01A-01-BS1.18fd488c-a7e7-4254-9e9f-2fd4b0cf1496.svs	24a5592d17efa4cbcc8b636aa3dc2a89	328824225	validated	TCGA-24-1463	ov_tcga	1	72.86	1
4c5da5b3-b4c9-4a1f-969e-b7836d0fa9eb	TCGA-13-1491-01A-01-TS1.20c890d9-734c-49d1-a3b6-23350454f978.svs	713a5d3fef673984ac01d19f808bf47e	410141035	validated	TCGA-13-1491	ov_tcga	1	52.4	1
2b5ed364-d0e1-4c04-be85-461c9ab18dd7	TCGA-10-0935-01A-02-BS2.78f47e7f-e0d2-40df-a5f4-879b84cfbf3a.svs	174610e30e0a069de2281dfd20f2328d	143015707	validated	TCGA-10-0935	ov_tcga	1	35.41	0
3a2c4ae5-c857-4a9a-8ddc-e6381a6369fb	TCGA-04-1652-01A-01-TS1.8267ed7d-79c3-4239-8e56-0d007112d8e6.svs	8a7b882714da07b3e208ea54f5d5b650	204502129	validated	TCGA-04-1652	ov_tcga	1	31.83	0
2973d3f1-6c39-4614-83b0-01d7578878db	TCGA-13-0888-01A-01-BS1.958e8b83-20ce-4ec9-9e0f-62be3c6ba1cb.svs	616d95bfb975053368e71c2d6f1457eb	163689149	validated	TCGA-13-0888	ov_tcga	1	92.35	1
b19e3fb4-c717-4ba4-88f4-4edd3793a4b2	TCGA-13-0730-01A-01-BS1.0d18e57d-ba4f-4185-84a0-dc9b489ed29f.svs	05e713549340a92cbf5291deb8a722f7	40689383	validated	TCGA-13-0730	ov_tcga	1	17.81	0
fbfd86f9-d4a6-4f08-83a1-24656edae5aa	TCGA-04-1369-01A-02-BS2.707c075d-19d8-487d-8b7c-744613c39cd9.svs	a27f671b2251db65e0d174c039d72428	78978321	validated	TCGA-04-1369	ov_tcga	1	21.09	0
b8c203d2-6b25-4501-9c44-d2e75987dacd	TCGA-24-1557-01A-01-TS1.37ecb22e-99d5-46d8-b90f-34c35bb96139.svs	8f83fefe09156091144c4e6399ec9681	153053117	validated	TCGA-24-1557	ov_tcga	1	39.85	1
01a7033b-575a-4543-bc33-773f1d54b2a7	TCGA-13-1496-01A-01-BS1.b3b8a7eb-c3a4-406b-8725-ffe82e1427c3.svs	b1928cee35ec4733b69a66bdacda4b68	214550273	validated	TCGA-13-1496	ov_tcga	1	4.24	0
6075c48a-170d-40ac-a041-ffcc87f8e8f6	TCGA-04-1350-01A-01-BS1.5c94303e-4b9a-48d9-8e64-2541eade8a6b.svs	9e59e4c56eb1c84f6340e88023feec30	148174631	validated	TCGA-04-1350	ov_tcga	1	63.93	1
48983f87-44d1-4845-b07d-8161d3eecef7	TCGA-13-1481-01A-01-TS1.e7704255-bd11-4c56-b13c-a5b18dc1f315.svs	9454fffb43a36c7b1def3afed4d00633	372979007	validated	TCGA-13-1481	ov_tcga	1	86.99	1
dd420af8-5c73-4c38-a02b-52c16ac1795a	TCGA-24-1558-01A-01-TS1.88c2fa99-388d-4924-93a4-44e541bfc064.svs	ce8dfec8a6a17177d8f5e90bfd65ab55	245877029	validated	TCGA-24-1558	ov_tcga	1	19.51	0
ef2c5b73-5e7b-4eb9-bc68-afab30757afe	TCGA-25-1630-01A-01-TS1.cd9becbf-211f-473b-9a38-ff0fecc7ea57.svs	98ff9730ac0fa5b562f3de1f1f25fe4a	229629497	validated	TCGA-25-1630	ov_tcga	1	38.17	1
7d32ffbc-a515-4e39-8391-653b31aafaee	TCGA-24-1474-01A-01-BS1.c53d2d22-c2c3-4620-91f7-42162f8ba3d5.svs	70fff47820cff6cd3e12646762af8d64	108270235	validated	TCGA-24-1474	ov_tcga	1	22.21	0
29e53b6e-37fd-46a0-acda-6c6f16b05756	TCGA-04-1536-01A-01-TS1.08041de2-b6e7-434e-af1a-d616e2e6bf36.svs	5fceaf5655e17011372b36ef79a2643c	214186187	validated	TCGA-04-1536	ov_tcga	1	29.07	0
3aca4d52-6b4a-4d2b-a579-b8361cdbb873	TCGA-04-1654-01A-02-BS2.e288d3a0-e868-4b5c-9ea5-34ceb70f88c2.svs	b96e074f2861d89bb72929ca37828a0c	73740705	validated	TCGA-04-1654	ov_tcga	1	47.67	1
82bc4fa3-97ba-4929-83d4-be9a2740979d	TCGA-13-1403-01A-01-TS1.d9d6de3c-5c5c-4966-b028-b914002e89c6.svs	435ffd7f2b8c3c957d137d28b8ecc6b7	271291895	validated	TCGA-13-1403	ov_tcga	1	77.04	1
fb3d295c-1834-4756-a44b-a994edfd5f6e	TCGA-25-1634-01A-01-TS1.4345be84-2118-4725-8b31-1f16902d64b7.svs	3680c603854584c043505ca005142043	252954409	validated	TCGA-25-1634	ov_tcga	1	35.84	0
745d7108-dd8e-4417-b01b-078e71d4e7f4	TCGA-29-1699-01A-01-TS1.afdc3c80-fb8c-473f-9195-c680a82bfc74.svs	4f9cf29b3370aedac2ef0260e7ba4d86	164889893	validated	TCGA-29-1699	ov_tcga	1	36.33	1
eb29e7be-308c-434a-83f3-995f7616d246	TCGA-23-1022-01A-01-TS1.8e55f9a0-4044-4413-a4f8-e30004575fc3.svs	981feea8b247fac3a5e7001c33a8f21d	76925255	validated	TCGA-23-1022	ov_tcga	1	49.64	1
911a7d13-030e-416f-a6a9-feb6653da017	TCGA-61-1736-11A-01-TS1.c31f1365-8ee3-464d-8e45-f1e2f76a32df.svs	fa0b5590ea1bebefb1f93ae2f4c98df2	116963793	validated	TCGA-61-1736	ov_tcga	1	48.75	1
4038e0e2-2844-42ba-9f22-abdead7f4720	TCGA-13-0891-01A-01-TS1.720d6bab-786c-4ec2-a692-c70414ced567.svs	5b99d19446ceb2365f4da2e64d41a228	308219525	validated	TCGA-13-0891	ov_tcga	1	102.76	1
171ee055-1b03-46c7-9d6f-0dcb1551737f	TCGA-25-1321-01A-01-TS1.3cdd3537-543e-41b9-b024-f4b843205c0e.svs	1c71d5d108129d2cfd869769f99288b9	403106533	validated	TCGA-25-1321	ov_tcga	1	33.94	0
fc762f94-9b37-46e2-a2c0-b749f33fb2f0	TCGA-13-2066-01A-01-TS1.4c6de535-d73a-441c-96a6-49dbde8888be.svs	1857303155961f8fa9f20412d4a8b742	601282333	validated	TCGA-13-2066	ov_tcga	1	70.07	1
4756ee9e-f1f8-485b-91fd-bf2b96040d41	TCGA-13-0765-01A-01-BS1.8f9bff9c-ecb0-4f82-aef3-6b55da5dc88c.svs	26d4c84052cdaf46962a181f3c134527	90502659	validated	TCGA-13-0765	ov_tcga	1	45.63	1
63058812-6759-4ee9-a944-bd9371dbd948	TCGA-29-2429-01A-01-BS1.5584d95a-ffa9-4114-bf7c-b693d5103a81.svs	40698656a6c2a911c4ac7dd8b452e16e	118741591	validated	TCGA-29-2429	ov_tcga	1	13.83	0
6aaf7b15-8728-424c-9db1-ff2b0acc32e9	TCGA-10-0937-01A-02-BS2.d5858cfe-47d7-442a-a3a0-fde1e69b919e.svs	59e13086b55d3b11d37b4caac59006da	100385873	validated	TCGA-10-0937	ov_tcga	1	19.97	0
009c5739-98fe-410e-ada0-dcfa71831e8a	TCGA-29-1701-01A-01-TS1.1e5a96c0-8c8b-49fe-8083-4e9b2248d324.svs	8d97939b424f33f2df5a317a4d24cce9	101766631	validated	TCGA-29-1701	ov_tcga	1	16.92	0
b6aab9c8-ee7c-40e0-8180-59bb199099ae	TCGA-61-1901-11A-01-BS1.d2484697-6df8-4dd7-9c26-7bf684960627.svs	ca110f667a0a3d4f8c74cbc9c2be1851	143386407	validated	TCGA-61-1901	ov_tcga	1	11.4	0
6976e0ad-b77a-44dc-9be1-85b0c19bd6d9	TCGA-24-1104-01A-01-BS1.c0b24512-3855-4e5f-9214-1823828394ef.svs	e2849e1508cf621c7981257e1f08edf9	247003693	validated	TCGA-24-1104	ov_tcga	1	63.5	1
0efeae47-39a4-40e4-a6d2-23676d033e33	TCGA-61-1736-01B-01-BS1.e4d5faf5-250e-4f99-bf5e-72d87d5ee298.svs	e8dfdfe4b44d17ff6408d4de025a66bb	182387311	validated	TCGA-61-1736	ov_tcga	1	48.75	1
6c86bd92-30c3-4e69-9cb6-cb4fff6d5f7d	TCGA-04-1349-01A-01-TS1.acb74f2f-8270-45d9-90e6-f2032d17b4c9.svs	6cca3436f55f8ddc705b41a23cb7ff9f	128755293	validated	TCGA-04-1349	ov_tcga	1	21.55	0
ce44a10b-eada-46ca-8c9f-5eda137a9dc7	TCGA-29-1697-01A-01-BS1.a93e70b2-87b6-41db-ba0d-f370e0abc3c9.svs	4a2f8faa8b77914a4b9f76cf3ed3bbba	133249205	validated	TCGA-29-1697	ov_tcga	1	31.18	0
bcd9eb97-4c64-417b-a570-0f61707e13b2	TCGA-24-1551-01A-01-TS1.681cb51e-c47d-4877-8041-54e92143e106.svs	d836689623401192097af74526d6c994	98917765	validated	TCGA-24-1551	ov_tcga	1	51.87	1
8a9565e0-3ba3-483e-982e-33d2c4c1ecb8	TCGA-61-1916-11A-01-TS1.449cb057-aafd-4134-baf8-14ffb616aa84.svs	16eaf7ae29720ccfc4b133e1de9ca937	62537803	validated	TCGA-61-1916	ov_tcga	1	15.6	0
e788ee22-d0a9-456e-9b78-cc6f28922244	TCGA-13-1487-01A-01-TS1.b14479d4-1994-4b5b-9d2e-ef20b92f57a5.svs	18fe41cb5055c741be2acd0935bb6c2f	325382273	validated	TCGA-13-1487	ov_tcga	1	22.37	0
6ace375b-b305-4d36-be78-dba692bd2ce9	TCGA-24-2290-01A-01-TS1.298bd41d-f2e2-4db3-9582-62d0be13aa8c.svs	4ab6be8ae3088ea4e9f5f271bb1deec0	268407187	validated	TCGA-24-2290	ov_tcga	1	36.2	1
b8d98fd1-dd9b-4032-9d79-9424ddb7c07f	TCGA-30-1856-01A-01-BS1.19828c18-168f-4e00-b58a-2f037945386b.svs	5fdf06712c5e976e86e5907f70d130b6	89105339	validated	TCGA-30-1856	ov_tcga	1	15.67	0
7003a0a6-74df-486d-b375-609856fa8973	TCGA-13-1412-01A-01-BS1.709fc812-e857-43e2-b585-9176d9f809f7.svs	a00c0d1125e033092b2d1e0c2ce67746	287068375	validated	TCGA-13-1412	ov_tcga	1	32.33	0
67d78a66-e6a1-4c58-aac9-4cec4d90933a	TCGA-25-2398-01A-01-TS1.db9bffbb-cffb-48c6-9494-10677a3fc7aa.svs	5685d045d311cbb212e17222bd0e13f1	366651551	validated	TCGA-25-2398	ov_tcga	1	44.97	1
317a26bf-0a79-43f6-b1f4-4417edfd714a	TCGA-09-1659-01B-01-TS1.8a082fbd-7649-4b19-8cb6-24f30dc4b2ba.svs	5fb9af38a4edcc15be56d63923827fb0	113588093	validated	TCGA-09-1659	ov_tcga	1	9.99	0
82d6cadb-467c-4e40-a18d-d85e45e7e9f0	TCGA-24-1928-01A-01-BS1.909bd06c-69c4-4de3-a83f-8f84522e9594.svs	c5c8647fe85176dbf837896302d8103d	52433307	validated	TCGA-24-1928	ov_tcga	1	11.04	0
0c0c8b51-cf9e-4339-9703-3259061a91bd	TCGA-13-0758-01A-01-TS1.1473e3cd-a7b0-442b-8ecc-cc7f8ac64121.svs	0e77214474c644e38cadc8eac0267f19	394972839	validated	TCGA-13-0758	ov_tcga	1	11.37	0
2ab5b619-dfc8-48a3-b83c-a0d52da61cd0	TCGA-24-2298-01A-01-BS1.3257628a-82df-49ba-ba4c-5ab509434c97.svs	939af02d5ecd2fb32de0263fef4fcdda	95770897	validated	TCGA-24-2298	ov_tcga	1	53.22	1
ef2338c3-35d8-430e-88e5-96d1927cb551	TCGA-24-1474-01A-01-TS1.8b1c59c3-2589-42bc-b824-90b082f1e893.svs	ba876b9fbd1642dbe0e40e66592782be	167338717	validated	TCGA-24-1474	ov_tcga	1	22.21	0
82a99cad-7fa2-43e3-a503-5c3b22dd243b	TCGA-13-A5FU-01A-01-TSA.3E101E35-4232-47A1-B3E7-CA9CDA59AE4E.svs	473d70cf5af6420cdb9b1dc34a6af961	262187505	validated	TCGA-13-A5FU	ov_tcga	1	8.41	0
c162435c-d1a3-4d2e-b16c-a943a16d5461	TCGA-29-2429-01A-01-TS1.d4991386-2009-4a00-bd35-511f6322473c.svs	1acb2f66764fc84273ceef98b54db300	56295875	validated	TCGA-29-2429	ov_tcga	1	13.83	0
b0287f78-c85c-410f-85a7-cc65e616e7d0	TCGA-61-2611-02A-01-BS1.b795cfd0-7a6c-44c9-b643-8a3e6738f40b.svs	b15b576f1971d1e1ff082b8470462c00	142840923	validated	TCGA-61-2611	ov_tcga	1	15.87	0
ac35972c-5082-4773-bbf8-81f981b1607e	TCGA-61-2610-11A-01-TS1.90174e79-36f4-4f1f-a1c2-357161dd09cb.svs	20f038806911a7ce73dabc0b16c6a771	49183047	validated	TCGA-61-2610	ov_tcga	1	51.87	1
7243f6d6-84f9-4b8c-bd0e-9079807e9558	TCGA-61-1901-01A-01-TS1.2b2da3fd-9ec4-49d2-a609-3cfad03dc222.svs	859a32f853e6030c88bacbd76d3b4f98	145152607	validated	TCGA-61-1901	ov_tcga	1	11.4	0
c87b3861-6ebb-476f-827f-24403f59e292	TCGA-13-0883-01A-01-BS1.a00b3891-5c61-43b1-a0d3-9857ac0d942a.svs	36493d9628e60d7642c15445f7e70f4a	250842873	validated	TCGA-13-0883	ov_tcga	1	68.89	1
286ae192-4204-4dba-8da8-9618583f2765	TCGA-13-1500-01A-01-BS1.4e76ec10-d855-4a1e-904c-2670ce67f144.svs	76da293fe7bfed313ea0444ce6ca0a28	361253163	validated	TCGA-13-1500	ov_tcga	1	13.96	0
1d31b689-dd3a-447b-b88c-aefcc8415fc7	TCGA-24-1466-01A-01-BS1.8d2c7ac8-7c82-4bd1-9a5d-453ee808de57.svs	cd73decdc1c3b21d7a60cc6917a60662	342109111	validated	TCGA-24-1466	ov_tcga	1	45.11	1
7526049a-8070-4bba-9730-195ed4bd71f0	TCGA-61-2095-02A-01-BS1.e45770a4-6cbf-4500-a21d-6ca8b8c6a44f.svs	81d10d4d11ac73a93f9da7909a0cb448	45631381	validated	TCGA-61-2095	ov_tcga	1	61.6	1
00ec3fbe-26c2-4f14-a665-13c719cd740e	TCGA-25-2401-01A-01-TS1.998ebf95-b49a-46c5-b501-b877912cbd44.svs	f5d5a947feb90fe750e709435a925dbe	241017615	validated	TCGA-25-2401	ov_tcga	1	2.96	0
87294280-a32e-4f17-8208-dd751179ab67	TCGA-25-2409-01A-01-BS1.91c79a10-fdff-4095-929c-b1b1e1c3b9a0.svs	0e229f836abcac26b02871b6030e29d5	492518619	validated	TCGA-25-2409	ov_tcga	1	26.97	0
8cc6e81a-319b-4606-9da5-5e20ff9b433a	TCGA-04-1536-01A-01-BS1.269c835e-ebb2-4a0b-a428-8eacb2774937.svs	a7b031d38f30b2eeee1d21bff1acc4d8	159093149	validated	TCGA-04-1536	ov_tcga	1	29.07	0
1de9f421-2396-4f47-89a0-202342ee8984	TCGA-25-2404-01A-01-TS1.cc560f7f-9491-4242-80ac-74f2ff537b1b.svs	78225b25ab5be6d8a139ef89e2a9a9f5	224618573	validated	TCGA-25-2404	ov_tcga	1	29.01	0
c98a8c8e-3dcf-407d-a2fd-768592932062	TCGA-10-0930-01A-01-TS1.3ec1ee42-18e6-4a31-96de-f5852709af5b.svs	965c10e4996a8728ccd79a550b225db6	23084547	validated	TCGA-10-0930	ov_tcga	1	34.17	0
fad2eec1-1fef-4a4d-ab3f-bf707e2c9546	TCGA-25-1321-01A-01-BS1.83ae5429-f69e-4e70-8f65-f27fa68b5d5b.svs	93c0748d71607e5cb2a06e6a4a5db7c8	430483049	validated	TCGA-25-1321	ov_tcga	1	33.94	0
74cf1549-1ece-4abc-b57c-f9b3fdf17900	TCGA-30-1718-01A-01-BS1.1442d515-ab98-42d8-ac97-9a823ef7f0f9.svs	d0843325d9508832760888ed05fb4dc3	144523959	validated	TCGA-30-1718	ov_tcga	1	51.87	1
f0388fc0-9443-4bc5-bb82-2f80036efdd7	TCGA-13-0887-01A-01-TS1.03c9ff20-0795-4bd1-8be1-3d7fcd15b7e9.svs	1d84621cd7ee30e6c055fa29d0c51389	166476631	validated	TCGA-13-0887	ov_tcga	1	66.62	1
79a73028-94eb-43e0-a1f3-284f0f081810	TCGA-09-1665-01B-01-TS1.34964afd-a82c-411c-9e7e-c3cffa29f204.svs	0121655fd45a5ebb08a166b38f2eb8f3	111312695	validated	TCGA-09-1665	ov_tcga	1	41.59	1
f055714e-f093-4b14-82b8-0eb1bce7edf9	TCGA-29-1703-01A-01-TS1.275260f3-64da-44d8-9488-c53230c4dce2.svs	e0e392e2669b2f7b2d8c42fa002ded7b	135935187	validated	TCGA-29-1703	ov_tcga	1	59.63	1
66b0cf7c-7753-4fc3-9c53-c9ce9869f1e7	TCGA-61-2109-01A-01-BS1.3b0f024a-5fd6-430c-8197-649c17917ebf.svs	c286c01c470171a5b816663f1c003b79	226182981	validated	TCGA-61-2109	ov_tcga	1	20.66	0
a87db7da-9959-43c3-bb88-7122d3bc6af7	TCGA-23-2072-01A-01-BS1.60992d4e-c12d-4552-8f4d-bf8fdbb707bf.svs	b0bcaef430748907830fdc108ebf2f30	130265611	validated	TCGA-23-2072	ov_tcga	1	24.93	0
aca15b62-7708-4921-a47b-8dba0c25dbf9	TCGA-10-0935-01A-01-TS1.4c722f9c-5c74-4fa3-a5db-83777e788280.svs	b3c446c1886a0ceeadfcb770bd1efbc0	54512077	validated	TCGA-10-0935	ov_tcga	1	35.41	0
b6431f03-d169-4bc9-af71-088ba8bf64c5	TCGA-24-2036-01A-01-TS1.a09a994b-2da2-4b47-a479-2ac663d0fa9f.svs	e8e80aa268df29a2a0554fc3b61d73b7	142469813	validated	TCGA-24-2036	ov_tcga	1	63.96	1
30e18987-aeb5-4e19-9e63-6c221c24ca60	TCGA-13-0795-01A-01-TS1.715a85bd-eb61-468f-8e17-dc8088b4af18.svs	a1e8f92e27fc3b60efb025dfec7b3ba5	208377755	validated	TCGA-13-0795	ov_tcga	1	20.34	0
254a635e-03b7-46c8-ab6b-e97798b12b9f	TCGA-13-0724-01A-01-TS1.bb70ca78-9511-406f-b555-917d69bbdddf.svs	19bd1cab87759daaf35969dafd0d1fac	211701365	validated	TCGA-13-0724	ov_tcga	1	2.73	0
984ba6f1-d8e6-4821-9668-2570dfb4352b	TCGA-13-0751-01A-01-BS1.e6036b54-4f2d-4fa4-b847-159cf93a6481.svs	990dee046f747340e078ca3fbaed99d7	154992587	validated	TCGA-13-0751	ov_tcga	1	55.12	1
ca52cab4-a686-4204-91d1-42954af63d92	TCGA-61-2102-11A-01-TS1.de7e6ee6-805c-4df0-b4f3-d9788c27e384.svs	af268bccf8c5c77dbac6ab0f18cfbaa9	58849667	validated	TCGA-61-2102	ov_tcga	1	6.47	0
2578ea96-854a-404d-ad76-e9502cf63587	TCGA-30-1718-01A-01-TS1.882c0856-601e-4428-b950-0d13f28e8da0.svs	3a3dce30d6b8fb42a63f7f9a5c73bd86	131395531	validated	TCGA-30-1718	ov_tcga	1	51.87	1
4cbd00c1-57d5-4fed-953d-9df41f4a57aa	TCGA-24-2036-01A-01-BS1.b5e4a123-5f0d-459a-9ab3-7ba94d6f7244.svs	1b625e587897266a55a863f1fc38cfc9	128149789	validated	TCGA-24-2036	ov_tcga	1	63.96	1
b2fc5e87-628b-4436-a169-b97710eb76c9	TCGA-61-1736-01B-01-TS1.c1c6008e-be3b-453c-8182-6392ee9a02a3.svs	8d6f03dfe16c0a5341a1aef9ae5d60da	140110259	validated	TCGA-61-1736	ov_tcga	1	48.75	1
9e14608b-5044-4ad0-afc9-98c7e9b8d3b0	TCGA-13-1510-01A-01-BS1.a9adcc98-382e-48ca-bd92-c7fdd1007305.svs	dbdfafb3b56ee372ca570d7d18ff7b51	366101687	validated	TCGA-13-1510	ov_tcga	1	44.65	1
90f4f10d-bfd3-4f27-9e6d-bd60e44bb787	TCGA-24-2297-01A-01-BS1.7addcb34-e944-4d8d-84e7-03fb2c107745.svs	34a610f4931f7e421f9dcc249d5e5f02	57117501	validated	TCGA-24-2297	ov_tcga	1	55.81	1
f35b2b29-6cb5-40a7-87c5-19d0efa3e2e8	TCGA-10-0926-01A-01-BS1.6cd77de1-2a80-486a-a9dc-aedf82c0921d.svs	9f40870e5a5eb389fae9439caa7d9a66	89625689	validated	TCGA-10-0926	ov_tcga	1	25.89	0
68b3a1ad-f732-46ce-902f-43c6a29c8060	TCGA-24-1549-01A-01-TS1.e8282ab7-a954-4aaf-80fb-ca80fc8891c8.svs	c8c690d919450ffa6b58a98f20f4f10d	81869445	validated	TCGA-24-1549	ov_tcga	1	56.54	1
f540664b-adbf-411c-9047-e09182945778	TCGA-10-0927-01A-02-BS2.34116420-64e7-415c-bcf4-d6c5c7ba3e7c.svs	fa9e3665b425bfa24b6240d8484a0308	63646267	validated	TCGA-10-0927	ov_tcga	1	81.8	1
a41a6ede-d08d-49b6-bf01-b3e25a6b95e6	TCGA-24-2289-01A-01-TS1.4f5337c4-78ae-449f-8452-71be5ba1dd69.svs	4791fae64f5c04bd741b06060eb26800	195655709	validated	TCGA-24-2289	ov_tcga	1	67.31	1
a5593b36-657f-4799-9c77-1e6113c6b897	TCGA-61-1740-11A-01-TS1.b7ebbdc0-ba28-4425-a2b3-a87ed70fdeb3.svs	094f91043463cb81faaca3ea4aa9b56b	69338941	validated	TCGA-61-1740	ov_tcga	1	2.43	0
488b4f9d-b35b-4491-9a44-63fea6bbec0c	TCGA-61-1919-01A-01-BS1.6e069202-dc06-4418-bb6f-6f36113ce7b4.svs	ff9f35fc62c237d358523987f2f609b8	343874371	validated	TCGA-61-1919	ov_tcga	1	38.14	1
a985008d-73d1-4437-a662-7d4566a6dd33	TCGA-61-2612-11A-01-BS1.471ed8ea-a82f-4ee4-b6ba-0e8cc3f0634d.svs	a94e4fb214d25ff238b786fc8e08158c	156988921	validated	TCGA-61-2612	ov_tcga	1	6.34	0
2e2696ce-79e1-4ff3-8563-3dc8f9b6eb3f	TCGA-61-1917-01A-01-BS1.f2019c54-70c5-4120-8bf5-8ec49d415ab8.svs	0d2bf9f474319e8159f433ef517df985	115519099	validated	TCGA-61-1917	ov_tcga	1	43.4	1
04582577-b9ea-4ea3-bebb-8a22fb2876d3	TCGA-09-0369-01A-01-BS1.98dcd946-275e-4aab-ba34-62443d4dfc1c.svs	a1f759299fe85b599b0235cc79028b56	39503935	validated	TCGA-09-0369	ov_tcga	1	35.55	0
9f706f3e-6aa2-4e06-a88a-952503598b3a	TCGA-10-0928-01A-02-BS2.facd92de-6893-4650-a327-1f15554a01fc.svs	24a60ffe0de84e842efb5556143b13de	74605105	validated	TCGA-10-0928	ov_tcga	1	18.5	0
e9206264-5233-4f7d-8535-c1bdca572edc	TCGA-09-0366-01A-01-BS1.1a24dcff-2bd0-430f-9b17-d2487425878d.svs	52af995bb49b6090b67eeb24ef5d67ce	37495565	validated	TCGA-09-0366	ov_tcga	1	57.72	1
8cfcfd27-4baf-4886-8ae4-409270d47886	TCGA-61-1916-02A-01-BS1.676672ea-6bd9-4ec5-b405-460e6873010a.svs	132020fdf49e54d15aa22fb3cbddc07a	147694879	validated	TCGA-61-1916	ov_tcga	1	15.6	0
6f7821c9-b2b9-4b0e-9383-0f418c1cab7b	TCGA-04-1364-01A-01-TS1.9fef64ee-6549-4b5b-a306-401d62d57d92.svs	425aa9250b988f96dfbb7db1edea4463	185082425	validated	TCGA-04-1364	ov_tcga	1	33.64	0
11fbc293-9a83-4836-9d3e-17aeea393fa7	TCGA-61-2610-02A-01-BS1.1612ab29-c206-4fcb-a9de-58338fc4133b.svs	32b873065112bdb8b635b193ca9b3072	99862949	validated	TCGA-61-2610	ov_tcga	1	51.87	1
62edc2a8-edc3-45ab-9030-ba2e237890ca	TCGA-13-1405-01A-01-BS1.75a754e9-5c31-4b53-b8a9-fe6deec738ab.svs	5e154e1e00c2ea8f3fc2881ba2606401	345038501	validated	TCGA-13-1405	ov_tcga	1	28.52	0
df179f4c-5842-43ec-8889-b8fa84b93097	TCGA-24-1557-01A-01-BS1.d09c8628-1498-4b56-8be4-82531a96b579.svs	2679732a127884f66669176087f755f3	188463179	validated	TCGA-24-1557	ov_tcga	1	39.85	1
e68ee5e9-e3ba-4348-80bf-2e082a519ecb	TCGA-13-0726-01A-01-BS1.a58bbed2-b315-4182-8965-023c55e37725.svs	67bc6f156f781b8a0e3743db51fa9ed0	135288817	validated	TCGA-13-0726	ov_tcga	1	31.18	0
407e4aeb-d9ba-4cb4-9d3c-7a015944796b	TCGA-23-1021-01B-01-TS1.80c2d0cc-5647-4f11-973d-7ef404254284.svs	4175e94b4f8f767728811d560cdb4969	67363749	validated	TCGA-23-1021	ov_tcga	1	47.5	1
b5a9f9f8-0313-4c44-af71-d2562354f4fb	TCGA-13-1489-01A-01-BS1.89a1069f-7323-4169-9dbd-3dd204338851.svs	c044e4a50d77cc634203892e3b37c301	363464443	validated	TCGA-13-1489	ov_tcga	1	83.87	1
c1f24432-b76a-499d-9a8e-6335b3b5c17a	TCGA-23-1107-01A-01-BS1.d6017cb3-c915-4dd1-a1bd-4fe67600ab38.svs	5dd72cf10795d4d2c2aa1dd67fdebc31	62319681	validated	TCGA-23-1107	ov_tcga	1	0.3	0
4e4902ce-3286-4ab2-8278-b29322d08212	TCGA-13-1488-01A-01-BS1.783d5d20-6ac1-4777-9bf8-dc82d203c7d6.svs	06a4a44d6a479ea00207fabbb7adee89	256074203	validated	TCGA-13-1488	ov_tcga	1	70.76	1
4eb199e4-fae9-412b-8559-efc7c9e0ea3c	TCGA-61-2109-11A-01-TS1.bba0f75b-ac9d-4275-9b43-c93c430dc2cb.svs	1fee1e256628d97a407ba22e5a72cfe7	28514795	validated	TCGA-61-2109	ov_tcga	1	20.66	0
5f204a0b-b5ec-4c05-bece-6c0f32649121	TCGA-25-1313-01A-01-BS1.737ad7a3-621b-4690-aed5-2c8f6fe5a4e6.svs	39d316ef0aef89ca8beac5028d2f1a5a	379792917	validated	TCGA-25-1313	ov_tcga	1	26.94	0
0112596f-c8a3-4498-b34b-e258c0389af8	TCGA-24-1467-01A-01-BS1.2a7d2b3c-a015-48eb-9ca7-da9e52c29a19.svs	1c1693df705ad3faaec3df95c5409395	246331813	validated	TCGA-24-1467	ov_tcga	1	105.91	1
2cb618d5-07bc-4230-baa6-b06c09095193	TCGA-23-2084-01A-01-BS1.55a32aa7-50fb-4a0a-ac8a-6c62173174ab.svs	7abea9e851786b7bfb7f02d9070f7737	74846195	validated	TCGA-23-2084	ov_tcga	1	49.8	1
71f2bb56-f0aa-41b9-a36d-b94456c62d18	TCGA-13-1495-01A-01-BS1.ae354aba-3dfc-4e7c-a02b-bfa4d5562264.svs	19c440942cdbac3aaace5312854f4aa6	371822975	validated	TCGA-13-1495	ov_tcga	1	90.31	1
627f2a22-7387-454d-ab50-0f3ba04fa4a4	TCGA-24-2038-01A-01-BS1.bfb2b2d1-9854-418f-b254-834554b1f0aa.svs	1ae616f1f943a936e06ce14726582176	102016699	validated	TCGA-24-2038	ov_tcga	1	44.48	1
8649d166-4c97-409d-9d86-0b6d1bedb1bf	TCGA-13-1482-01A-01-BS1.721cf135-b705-4810-b65e-9e37ab895a34.svs	0348a5cc71165c847fa7e33250dff3c5	431813557	validated	TCGA-13-1482	ov_tcga	1	61.66	1
5fa3e881-1207-464e-b2c4-d5da354b4f7d	TCGA-24-1563-01A-01-BS1.77a77ca5-d792-4b25-9b37-f9f5ba572e04.svs	2213861a1a7ab07519868f78e0335267	152683765	validated	TCGA-24-1563	ov_tcga	1	47.67	1
177089f6-3a28-45cb-910c-96a5283981e8	TCGA-04-1332-01A-01-BS1.0f52bd8b-65e8-4648-b6b8-05ddc60f143a.svs	10b9b221f81ff5eb5294ab85de0d94cf	148444261	validated	TCGA-04-1332	ov_tcga	1	40.97	1
909f7b6f-1ea0-4ad0-bc8e-594f5d107f2f	TCGA-23-1113-01A-01-TS1.57c411b9-9c95-4c31-a3b5-110683e0e020.svs	10782a35bbb64d0d13b7568983cf5eb8	65939007	validated	TCGA-23-1113	ov_tcga	1	31.18	0
a30d24b2-3ae7-4f1b-ac0a-bca144e564de	TCGA-59-2350-11A-01-BS1.7339d269-817e-477a-8b77-8f239960668b.svs	32e8a6b56085fd5941035bcc8eee8a27	97683903	validated	TCGA-59-2350	ov_tcga	1	22.31	0
d02fead1-a9d8-4856-816a-3b56d7ad42e4	TCGA-13-1484-01A-01-TS1.c6df9072-78a4-40f9-a081-b0ca35de65e3.svs	13df95ed00679942cae7f4d5ba02f567	259753453	validated	TCGA-13-1484	ov_tcga	1	124.34	1
a2ff442d-4f7e-42ef-8dc9-72fc207b3436	TCGA-10-0931-01A-01-TS1.f6dbb223-2348-40fe-8da2-e93c3071d823.svs	a0dd95c0ac0411e3e572ce11fbd88b88	57186197	validated	TCGA-10-0931	ov_tcga	1	32.85	0
b9d5fc47-9a39-4e99-a108-3ad3382a2ec6	TCGA-10-0925-01B-01-TS1.99e79d6a-c335-4f6e-97b3-ff91f48dd7be.svs	3dc15867108e4048bd39a5c3e5703637	89580525	validated	TCGA-10-0925	ov_tcga	1	54.27	1
0a825494-17d5-497c-8089-68690a41c14a	TCGA-04-1350-01A-01-TS1.0013c195-a6a5-45d3-8d87-1025e5a8f258.svs	a3ced5f478c37301f85cddf350c95ec9	151337635	validated	TCGA-04-1350	ov_tcga	1	63.93	1
7753cc5d-11d4-4d99-8331-79f330d78985	TCGA-23-1107-01A-01-TS1.f36ddc6a-25ec-441b-9e70-57810d827977.svs	19ee8616444c1d1a04248d30ce052c22	57276243	validated	TCGA-23-1107	ov_tcga	1	0.3	0
a1e1bd64-30aa-4f37-ac5d-517d5f325e5f	TCGA-23-1032-01A-02-BS2.36642d6b-d7d7-427e-9663-4a81542c2daa.svs	4b308461882731dd0cc10a96c4ef8362	99159255	validated	TCGA-23-1032	ov_tcga	1	2.76	0
3942091d-ad71-4cbd-b12e-32fda0b70322	TCGA-24-1553-01A-01-TS1.335b5d27-d22e-4631-a772-ad33e0e3fc49.svs	313378186992572c49a03483618187fe	433030983	validated	TCGA-24-1553	ov_tcga	1	58.05	1
382bb2ec-3a70-4081-b106-a24d633138d5	TCGA-57-1585-01A-01-TS1.7964fedc-0a0c-4908-95a8-a5a8be5d8023.svs	41a6259e166acdff75d214e30a24b423	96834281	validated	TCGA-57-1585	ov_tcga	1	1.74	0
352f8e1f-fa88-4f55-8732-3193ad91dae9	TCGA-61-1906-11A-01-BS1.6658eb79-3de3-47c1-870f-5a145ecd5234.svs	a7d63c4c50ae94714f19038d04e28b0c	97320519	validated	TCGA-61-1906	ov_tcga	1	34.1	0
90ff3871-de41-471d-9f0a-a71e36d4e9fe	TCGA-13-0726-01A-01-TS1.2a8707fc-2d7b-459a-9707-96c5b4e11f43.svs	ddf5fad9b073cac5130516bb2358ebfa	263573467	validated	TCGA-13-0726	ov_tcga	1	31.18	0
99cfec5b-e2e3-4a3f-8c75-b16b4e691706	TCGA-04-1369-11A-01-BS1.4a4136e6-e68a-4cdf-8582-e64b27bd2be6.svs	7059f277f0c457b05c4661c3e618c088	91579127	validated	TCGA-04-1369	ov_tcga	1	21.09	0
1260c746-7703-4d48-9999-9ee69fb6a948	TCGA-04-1514-01A-01-BS1.e6ce9cf7-7fb0-4dd2-a322-a84becdb2bdc.svs	b5c4cee6a363e25c83beb5c4f082b3b1	82430245	validated	TCGA-04-1514	ov_tcga	1	56.5	1
89035cbc-2d0c-4d7f-942f-26764e8d50e6	TCGA-13-0791-02A-01-TS1.2c967bce-c53e-46b7-9c10-624628f031b2.svs	e4e531ed6241a10eaed6ed9915346a11	127267987	validated	TCGA-13-0791	ov_tcga	1	40.21	1
02bff622-eb4d-4738-8fb5-f8a3cf00adc1	TCGA-09-0365-01A-01-BS1.986f3321-713d-4c9c-9910-fa3d521060ce.svs	440761cd1af01881a97c7d1b1777f56f	65598351	validated	TCGA-09-0365	ov_tcga	1	9.46	0
1a44c7f4-5b31-48e8-8659-3b6eed37ff39	TCGA-13-0757-01A-01-TS1.8c284a34-e8c9-4399-adb4-fa37cf12c72d.svs	674f04b489932a668fe572a737b190f6	265278325	validated	TCGA-13-0757	ov_tcga	1	11.17	0
1742e2da-69b1-4965-b39c-f0d8ac0a3502	TCGA-04-1651-01A-01-BS1.62199560-a607-40f5-b030-80a174c8125e.svs	0629126a70dcdf6bb0f9f77ff4464500	110754955	validated	TCGA-04-1651	ov_tcga	1	36.2	1
c280071a-b47a-4f27-9311-ac1fb9990aa7	TCGA-09-0367-01A-01-BS1.03399067-8b76-4a57-aa39-ba0a642ebe2c.svs	05f24f068b101f54d80e037534ff4e18	87608883	validated	TCGA-09-0367	ov_tcga	1	17.97	0
77e7cbc3-913a-4e5c-97f3-a4c217b43edd	TCGA-59-2355-01A-01-BS1.d33e6280-0dad-46b2-bb0f-397d05a2f7da.svs	7f694a67ff53bb9c96e33641a13a4e31	60358963	validated	TCGA-59-2355	ov_tcga	1	2.14	0
2798ca84-95d2-413e-bbf9-728b0366808d	TCGA-04-1651-11A-01-TS1.d64e1066-8bdb-4eac-b686-941b77f1eeba.svs	e453d44f970f9fe6f78d5a0dbb35b0c8	103937917	validated	TCGA-04-1651	ov_tcga	1	36.2	1
fe58629d-5fb1-4fec-94f0-08ec550b1eb6	TCGA-04-1530-01A-02-BS2.c78fa438-630d-4e54-bd7e-e914836f66bb.svs	3ced02432a991678a57e36a2e6973ccc	71004919	validated	TCGA-04-1530	ov_tcga	1	118.99	1
bbb60d26-58a7-4d3e-95d0-c12e725b4bba	TCGA-23-1027-01A-02-BS2.08a84ac3-d0b4-4056-b4df-ef6fa85c9008.svs	bced20e41de67f65e3547a8513e01a11	83869265	validated	TCGA-23-1027	ov_tcga	1	32.06	0
0fcacc3b-5f2e-4dcf-9ecc-9520fd1600cf	TCGA-13-0727-01A-01-TS1.6d8a1ef4-20dd-4641-9f62-9ee2782e24a5.svs	db692b9269cb1f2511d3c13f87797c5f	214522533	validated	TCGA-13-0727	ov_tcga	1	15.18	0
2e11dfd4-2e55-4f3f-bb28-556e1dba7446	TCGA-13-1411-01A-01-BS1.6ad1b17a-2edc-4e90-a769-781e192666b7.svs	36f1431d312c52c33227c49e70dac0a0	339582147	validated	TCGA-13-1411	ov_tcga	1	17.44	0
fcdff595-74b8-400a-b78c-e675af2bea48	TCGA-13-0760-01A-01-TS1.197ab768-241c-411d-875f-c84c5c3de1eb.svs	6dfd1faf6792754dc642f071537a9576	408657017	validated	TCGA-13-0760	ov_tcga	1	11.53	0
0aa4709a-345b-4478-9b25-9de8c4826422	TCGA-61-2611-02A-01-TS1.b2205ed4-39b1-4276-a974-edd03dd8cb45.svs	ac5193b3d5be5f84b6b51435af16cd92	55275727	validated	TCGA-61-2611	ov_tcga	1	15.87	0
511167e5-6e53-4253-ae54-8e749fb70b0c	TCGA-20-0987-01A-01-BS1.5bd6ee19-dc60-48ab-bdb1-b28ed0c70f4c.svs	7e867334ab6185b1d6759b4fd197f989	259394937	validated	TCGA-20-0987	ov_tcga	1	23.03	0
ce1de4b2-e453-436d-90b8-c7623a688090	TCGA-09-2045-01A-01-BS1.0f965c79-cfe6-499e-98a9-a696bfe83f6f.svs	10cbb502a305cf42a28b68ddf1493323	255407509	validated	TCGA-09-2045	ov_tcga	1	35.12	0
49a61f80-6c8f-4570-a8a6-05137c2983c4	TCGA-09-0369-01A-01-TS1.a1c0652a-fca9-4ae7-8df7-a7e37d1c9d7d.svs	4c453acab30feddcf504de56832ffb37	41571383	validated	TCGA-09-0369	ov_tcga	1	35.55	0
5ca62c74-f61e-4eba-b440-886b80f10247	TCGA-WR-A838-01A-01-TS1.E8CA96CD-A253-4090-86BA-60E7192B72FD.svs	ee0e4031528a8ef3254baa8c63cbafc3	118505981	validated	TCGA-WR-A838	ov_tcga	1	9.99	0
70ff73ba-0d5f-40b4-9e10-3a31acea5d7f	TCGA-13-1494-01A-01-TS1.8c48501b-eb93-4ca6-85b4-5f1f50495934.svs	be21e0929a0ad3f9472598d2f05870d6	313730191	validated	TCGA-13-1494	ov_tcga	1	93.82	1
ed27525d-60cf-447a-bd00-f580ba328d49	TCGA-24-1852-02A-01-BS1.52881700-5ae8-41cd-b1f1-030018c7dce7.svs	35f7bac1e8ad737f17d48765f5e043ae	177291401	validated	TCGA-24-1852	ov_tcga	1	72.31	1
22d7fd2e-5d73-490f-8418-b772fbad48c0	TCGA-24-2024-01A-01-BS1.0467ab38-1f2d-4fbb-a6c4-0e38d2e0de33.svs	adc91ebda86a68eadc348dc53b4b8fb8	163350045	validated	TCGA-24-2024	ov_tcga	1	58.11	1
31a522ba-d5a5-4b63-a5cc-2df6eebac1ee	TCGA-24-2033-01A-01-TS1.88804778-148e-4bc9-9ea2-958f6e212d0c.svs	d8ef9757c33d7c31de1f8fc61ee1e287	157124701	validated	TCGA-24-2033	ov_tcga	1	18.46	0
85166290-6fe0-4763-a693-afb9d29b44c4	TCGA-10-0930-01A-02-BS2.88672071-8558-4a27-8842-b1bb58c22830.svs	2a6359b6000b8623c45b189b3b0651c9	69871473	validated	TCGA-10-0930	ov_tcga	1	34.17	0
50b09ef9-30ce-4506-8220-bdb50e917bf0	TCGA-04-1517-11A-01-TS1.65d23488-0e27-4d5e-81ee-aef15c5aaed8.svs	a4e1585babe3ad0ffde6296ba4f2b1b1	68160367	validated	TCGA-04-1517	ov_tcga	1	19.97	0
2275aff7-7c70-47e7-a957-eca239f9a8f0	TCGA-25-2397-01A-01-BS1.456a71e7-5889-4716-afab-88b5626885df.svs	f8220c7e0043622063aa8038cb060988	202650551	validated	TCGA-25-2397	ov_tcga	1	11.99	0
0c5b4885-a8db-444e-9b15-dad2bbdd3cd0	TCGA-61-1738-01A-01-BS1.941a44db-9fde-4bcb-9a7e-88c3a8afa74c.svs	b5bfdc5e1dd0f12444fd8a62c3af4232	237461447	validated	TCGA-61-1738	ov_tcga	1	35.78	0
0cea4c52-9b07-44f4-a75c-e30593c1e76a	TCGA-24-1464-01A-01-BS1.4629f765-e185-4cee-b30e-2024f6fad17d.svs	6712b04c6604a0c0ec4f65d2af44db45	126956949	validated	TCGA-24-1464	ov_tcga	1	12.45	0
ab83df8f-71f4-4e1d-bb90-07c7dd438509	TCGA-25-1628-01A-01-TS1.35d35463-e15c-4be7-b62e-9a8e169c005a.svs	0b4efa068cc8ad825ca0e2e844755701	275442033	validated	TCGA-25-1628	ov_tcga	1	20.6	0
bcc74a44-d415-4f46-8850-4e3beef49727	TCGA-24-2260-01A-01-BS1.4b0ef85c-e125-4b7b-9c89-34ea64a651c7.svs	4505272cc152e1a5a4be0c1404c2b4b9	153878431	validated	TCGA-24-2260	ov_tcga	1	36.14	1
9a2d3fbe-720c-464e-9025-1eaa5709a216	TCGA-13-1491-01A-01-BS1.81e6c22e-6e3c-44a9-851c-056211af422a.svs	f2b94dbb700b959ae4d819296a8d7575	387973011	validated	TCGA-13-1491	ov_tcga	1	52.4	1
d630fc23-851b-4c01-9d79-34b4a219b6c1	TCGA-23-1113-01A-01-BS1.2458fccf-526c-4639-84fa-54061bcc3cd5.svs	821b7dbd151ff18a10224f199da780c5	162024475	validated	TCGA-23-1113	ov_tcga	1	31.18	0
9708fa6a-6256-4010-9a01-1d3147863b3f	TCGA-09-2048-01A-01-TS1.a6b08202-bed9-476e-8919-8a4300021f11.svs	890d511f738812fd694098caaf771d56	68675127	validated	TCGA-09-2048	ov_tcga	1	4.53	0
5207d8b0-4992-412c-8774-37d6e266a883	TCGA-13-0720-01A-01-TS1.c541bfd4-c049-4fad-ae6d-efc62810bd60.svs	049c224a92a27ee2dedb6d25a4904e1c	410315789	validated	TCGA-13-0720	ov_tcga	1	44.51	1
b04f21fc-0992-4c09-aefb-6da4ec4ba2fb	TCGA-13-0751-01A-01-TS1.cc04b26d-9b2b-4840-b980-69480ef92d24.svs	420ae36e16474e077888d47694a576c9	164489793	validated	TCGA-13-0751	ov_tcga	1	55.12	1
7e7d6821-d8ac-4a61-95da-f4140c42a3b1	TCGA-24-2297-01A-01-TS1.ef97e135-54be-4846-9f87-c9fe3ab2ddf4.svs	788edb0dad912c0293f2f7af105dd34f	75858629	validated	TCGA-24-2297	ov_tcga	1	55.81	1
1005c113-1501-41a6-bea2-89ec32e52971	TCGA-42-2582-01A-01-TS1.647e0cb3-9dd3-474f-adfd-04dc5f1ce366.svs	658388d55ee1e6c610d89a19242c17be	66248211	validated	TCGA-42-2582	ov_tcga	1	47.54	1
f7a2b0d1-68c5-4c9c-a8fc-da47feb5bf03	TCGA-25-1313-01A-01-TS1.b3bd676b-4dfb-4ab3-9f96-5615490ade91.svs	50e25c04f7928205af87c828788f59ea	191578665	validated	TCGA-25-1313	ov_tcga	1	26.94	0
d4f3ee09-c6ee-4863-8e23-e1556841a53b	TCGA-59-2354-11A-01-BS1.5993f858-b3a3-4df6-b7b8-dad445c4606a.svs	0b78849200249537797e5b53268f833d	127127551	validated	TCGA-59-2354	ov_tcga	1	34.36	0
d7109640-5ae3-4a60-8902-a0722ac4e7a1	TCGA-24-1104-01A-01-TS1.5f113d14-b733-4f7d-ad0d-3d2a0771bb8b.svs	444a94f72f02b134e629e176b01bc04b	315482103	validated	TCGA-24-1104	ov_tcga	1	63.5	1
6ae33662-7ac1-4d6b-b57e-fb0f75f4902a	TCGA-61-2109-01A-01-TS1.031075e9-b603-438c-89cb-a22f24f0da61.svs	4e4d89b74e61ed33feb1e8e7f226a519	258770901	validated	TCGA-61-2109	ov_tcga	1	20.66	0
c7385f2c-4808-4a9b-b261-adddf7063230	TCGA-23-1022-01A-01-BS1.b230a1dc-5e45-4d8a-9668-91a9e105d1a1.svs	9ae0c2a5edbb6ec21cb0017972919c91	132247279	validated	TCGA-23-1022	ov_tcga	1	49.64	1
9b83823f-bd88-4b26-92c8-9af5165ecc69	TCGA-24-2033-01A-01-BS1.c452734b-3ab3-4067-b7d3-fce4e584a18e.svs	a9f6360ad684465cffc88807513c5748	81749667	validated	TCGA-24-2033	ov_tcga	1	18.46	0
e9185565-3a50-4282-9159-5f48f698cd28	TCGA-24-1544-01A-01-BS1.8b67402c-67b0-4909-b96c-f8a7f9e85ced.svs	8304358a6491169f5bec8584c1629a2a	134980611	validated	TCGA-24-1544	ov_tcga	1	26.94	0
299adbf1-6df5-41cb-89df-f619efc8d6cd	TCGA-13-1408-01A-01-BS1.daf88d62-ca7c-4479-b027-16e04a5c66e4.svs	0ccc5e0947f403be99bdd8c2ed0a946b	222111751	validated	TCGA-13-1408	ov_tcga	1	55.19	1
89da6f9e-7aca-4aa3-b34b-9c6a6e28301f	TCGA-24-1548-01A-01-BS1.f934c9c9-8ca7-4dfa-acf9-9776b6604001.svs	57c765ccbefad428ff62f7905e1e4434	143162143	validated	TCGA-24-1548	ov_tcga	1	16.2	0
7db83de2-1b97-4340-a629-a6f4d474d9cb	TCGA-13-1507-01A-01-BS1.b4f68dd8-44d6-4b1f-afdc-2655cf3246df.svs	0dce7f413a9c03f2b358ad47dc371503	268624983	validated	TCGA-13-1507	ov_tcga	1	65.47	1
0e8e463c-a6f2-41cc-9458-536b46e211ff	TCGA-20-0987-01A-02-BS2.580a22f9-d1d6-4638-bde8-e2ca93062bf1.svs	fb43d4c46e1012d2119d69658d865134	298644775	validated	TCGA-20-0987	ov_tcga	1	23.03	0
1cd70249-833b-4969-9158-3022aec170e2	TCGA-61-2610-02A-01-TS1.aade8dd8-10dc-446d-a06b-39baf5dc92d2.svs	e5ec3e45bea0000e9adf339803c14612	54596853	validated	TCGA-61-2610	ov_tcga	1	51.87	1
0c495824-5b75-4044-a3c1-5fd41fb7d946	TCGA-09-1661-01B-01-BS1.0f6d83b1-1a23-4b61-b9c7-6b73071f3d24.svs	06d0754909238300adf5f7c1557a770a	29676053	validated	TCGA-09-1661	ov_tcga	1	38.4	1
791fcddb-3b17-41d7-8850-7fac5d80dda4	TCGA-13-1483-01A-01-BS1.ddf45f15-dac1-461f-8937-3ac159a33d50.svs	1cb38d813746a7f4bbb9ada862876266	266764005	validated	TCGA-13-1483	ov_tcga	1	29.4	0
4614278a-2926-4aeb-ac92-cf6abc847368	TCGA-24-2261-11A-01-TS1.997eb28e-622d-4bd4-a591-3d6639d9bc1f.svs	0d4a1d87b7257d48960a5d5785b9313d	71431161	validated	TCGA-24-2261	ov_tcga	1	0.79	0
26438d97-7bd3-4f4c-9f09-38d5cef705a0	TCGA-29-2414-02A-01-TS1.9e8b6cda-a655-40f9-a448-d45218dc54c8.svs	04cb8fd6eb96121626209cea1cf993d5	99784483	validated	TCGA-29-2414	ov_tcga	1	86.1	1
f407e2a3-8305-47fb-8a08-027bac95840a	TCGA-25-2396-01A-01-BS1.cfdcc756-47ed-4f58-a6b5-825c9eba0da5.svs	ed5f9f55479e3b2110fa373045ab2694	164067431	validated	TCGA-25-2396	ov_tcga	1	3.02	0
c813852d-0cbb-4d1f-a3c8-4bcbd7bb1da2	TCGA-23-1114-01B-01-TS1.453252ed-fb64-497a-ad1e-366b5737eaac.svs	1319d75bd7e7dff884566e884cca7736	68250471	validated	TCGA-23-1114	ov_tcga	1	68.63	1
c486bcd5-06f5-4bf6-a67e-473acb471f1c	TCGA-59-2354-01A-01-TS1.f9f56cfd-8248-451e-96e1-c803113982fd.svs	f81c461689adcec94142c3d7fb762647	145118611	validated	TCGA-59-2354	ov_tcga	1	34.36	0
1d132e6c-d0b8-423d-abdc-2c14f51a7bc4	TCGA-61-1919-11A-01-TS1.f5245653-fd05-42e6-b386-f9fe533fa07e.svs	3be1b89fccb9a35c091240e10ff005f1	57719615	validated	TCGA-61-1919	ov_tcga	1	38.14	1
b7d05d60-e11e-4f94-a9cc-bf4db5377b6f	TCGA-13-0805-01A-01-TS1.6d73c8e0-390c-4712-b959-502d98c2aba2.svs	fb477ed02cbf4a35c09de80db90f249a	141243503	validated	TCGA-13-0805	ov_tcga	1	35.28	0
9e2aebb0-b2e7-429f-ba5c-0b2c00f5fe8b	TCGA-25-2392-01A-01-BS1.67d64f48-5192-4066-882d-a373ed1fb8f1.svs	9469774128d554ec6cd47f55a87b50e4	189824063	validated	TCGA-25-2392	ov_tcga	1	1.02	0
bc50994e-89d1-41ec-bf55-ba530debb4e5	TCGA-24-1604-01A-01-BS1.723beda5-e12c-4e4a-8023-fd758839a322.svs	e103efeab012792c9986623ba7747b54	227688019	validated	TCGA-24-1604	ov_tcga	1	88.3	1
6f3ccb31-698b-431f-b785-2aace727bd24	TCGA-13-1817-02A-01-BS1.2f9967b6-cb04-4d01-ad90-52c30ee97836.svs	a5d3fbb93fb2ae20c3989371bed84af4	342448307	validated	TCGA-13-1817	ov_tcga	1	33.64	0
83bb8c04-153b-45c7-83b4-9ba1ab989279	TCGA-10-0936-01A-01-BS1.3ede0f32-9bf9-46be-aabd-4793365bf020.svs	23459489c5c83161568b2bcf968b1e1d	113244135	validated	TCGA-10-0936	ov_tcga	1	36.89	1
abfd40e1-9639-4d11-8b6a-5051d29b25da	TCGA-29-1766-01A-01-BS1.6edc8a3d-a3a8-44b5-8c3e-ed9021de767b.svs	09caa44376b7e863ad0bc3d40edf6486	257893369	validated	TCGA-29-1766	ov_tcga	1	39.39	1
e872ed87-07cf-4f15-9c72-7db51e449677	TCGA-24-1924-01A-01-BS1.624ef7e2-100f-40c8-b153-82b50e3f35ba.svs	ae6485b81df5ae885aef4ea0f448a8d7	50793071	validated	TCGA-24-1924	ov_tcga	1	30.19	0
c78e5360-ca8f-4d17-9882-ba3dec78e986	TCGA-13-0883-01A-02-BS2.b3603594-ed44-4e5e-861a-52aa4eeb71de.svs	94766d9170c8f9276cb513ec953ab0fc	237603445	validated	TCGA-13-0883	ov_tcga	1	68.89	1
aab8d857-8c23-478f-a93c-4b6a10c1ac61	TCGA-29-1690-01A-01-BS1.93d3d15e-ec2b-4359-ba33-8bc7e19384eb.svs	507fc277470ec87e37db6b2d300ad846	296218051	validated	TCGA-29-1690	ov_tcga	1	47.57	1
880b3913-8b7e-40b3-9f0a-0af873342097	TCGA-13-0714-01A-01-BS1.26bf9350-7b7e-441a-ab21-86861194cb19.svs	36634301e0bd99b000a6a9e88b243f9b	69682813	validated	TCGA-13-0714	ov_tcga	1	6.21	0
765f6939-ac8e-4821-9f3e-604e328dfde0	TCGA-24-2260-01A-01-TS1.2d95e5d5-4325-424d-8eae-7b904a95c006.svs	8099f6a974318e85fb0031f51402675a	184605165	validated	TCGA-24-2260	ov_tcga	1	36.14	1
2492f077-3f2d-45e2-a45b-8d112ea1b1d9	TCGA-09-1665-01B-01-BS1.5a6cb79c-8270-4d29-89f5-ccf0a2192634.svs	93172fc8451dc6f69389238545c47378	156566035	validated	TCGA-09-1665	ov_tcga	1	41.59	1
3c5fb259-d7a1-4d4a-b15b-bcbcf31c8527	TCGA-25-1329-01A-01-BS1.53db6a63-1ab7-447b-a356-6af729dad49a.svs	e7e3e33ccf2061668992f67d464149c6	716111979	validated	TCGA-25-1329	ov_tcga	1	15.01	0
32e3e756-7af1-42b4-b248-bca300c5ee4c	TCGA-24-1553-01A-01-BS1.ff75b56d-efb0-48ab-9ae2-ea6013bd6b85.svs	10f8e8af7566fa5507dee6a3ada2f7fb	181093229	validated	TCGA-24-1553	ov_tcga	1	58.05	1
47b4922b-e25b-4a1a-98bc-6ff1afefc985	TCGA-13-1500-01A-01-TS1.95e6bd03-3d90-44bd-a889-64466383d9fc.svs	d057f66c84ef082d2b93bff9d48649c9	514723167	validated	TCGA-13-1500	ov_tcga	1	13.96	0
654964b5-5075-4f8a-9eb3-d7c3d376a597	TCGA-61-2095-01A-01-TS1.4b9d42fd-49cc-43ef-9ec3-6fc41e6ab132.svs	d56121a4aa7a89eb37b5926fb1864381	288836445	validated	TCGA-61-2095	ov_tcga	1	61.6	1
0751c568-64d6-46df-85a2-6dbf6fbd8b45	TCGA-61-2016-01A-01-TS1.594dfeaa-7d8f-4611-a598-47bd791e4340.svs	1741854f5c39358d69e05efdd512981f	138518159	validated	TCGA-61-2016	ov_tcga	1	1.18	0
47c34dfa-19e1-463d-aa03-6e1124d1afff	TCGA-24-2035-01A-01-TS1.219f3d14-d927-4732-acfe-9fb918296c53.svs	43015af18957f5b7165d2501f8597b51	31887589	validated	TCGA-24-2035	ov_tcga	1	28.15	0
450ed3dd-1cd7-47fd-a5f6-50cf1b9ec705	TCGA-04-1369-11A-01-TS1.09dba94c-a5ea-42af-9c09-60388557fc67.svs	a32a6f10d254c19363d0c20e78d17b37	83879487	validated	TCGA-04-1369	ov_tcga	1	21.09	0
e10731f5-46a9-4716-8bd3-ffbb566f9b39	TCGA-04-1331-01A-01-TS1.76f57a19-5698-4204-bb11-7b6a106d620a.svs	471fefb1debde90f6db4d4a65cf01a58	225384721	validated	TCGA-04-1331	ov_tcga	1	43.89	1
663908b4-04e4-4d53-bad4-a7ffc6b9f1c1	TCGA-24-2261-11A-01-BS1.58250262-076d-4330-a5c6-49bcd0fa1106.svs	e2563fdbc40656974206daadbb3d2926	60017905	validated	TCGA-24-2261	ov_tcga	1	0.79	0
0828c298-2fe1-476b-a33f-a554069e4363	TCGA-61-1916-01A-01-BS1.e0ac51f5-9ca5-4151-8570-d806e5190527.svs	a0b37e978b3dc2a87b8aecbace151a41	178242937	validated	TCGA-61-1916	ov_tcga	1	15.6	0
c93c1950-f726-4107-9a5e-303f7df7babd	TCGA-61-1741-01A-01-BS1.816f2ee6-2268-4214-8cb3-36bc58a5a060.svs	435a1629f8b58a9dcd0c4f25946728ed	440598319	validated	TCGA-61-1741	ov_tcga	1	33.64	0
2915a13c-2e75-485b-90a2-b46cef41b612	TCGA-24-1544-01A-01-TS1.5c0e797d-fd2e-4368-8b27-b77ad0cd4601.svs	4eb614424910ab6e658ca2954a595900	86725405	validated	TCGA-24-1544	ov_tcga	1	26.94	0
6574d707-34fb-47a0-a35b-1297a364e801	TCGA-13-0911-01A-01-TS1.d038ca6a-0465-4047-a2a9-46ad58627c2e.svs	b38247257e59142c9132701a9a2be2d7	462811181	validated	TCGA-13-0911	ov_tcga	1	44.51	1
6cf98f8d-1ff6-46a6-877b-9d4bf3d035a0	TCGA-25-1871-01A-01-TS1.5584c8b9-b703-4a7e-b2dd-c8a30454f99c.svs	0bf85276a6c37cb40afa48442d0f240c	138391145	validated	TCGA-25-1871	ov_tcga	1	24.97	0
f6c42363-9437-4699-8893-c7c0a2f83d6e	TCGA-09-2054-01A-01-BS1.e68f41e6-572a-40f8-9263-cfdd4fe62e8a.svs	ec2ba100ae0aa412dc3e912fa84fd07a	110170489	validated	TCGA-09-2054	ov_tcga	1	20.93	0
c9b0d65f-d512-4636-bd88-955e4577a9da	TCGA-13-1412-01A-01-TS1.9d28a08f-9f58-41bf-9a9d-71f2eb9e50c9.svs	286c8241ffe184725b23dc7d93745e7b	311738301	validated	TCGA-13-1412	ov_tcga	1	32.33	0
e13e0a1e-9823-4c0e-8f0d-291af4a61975	TCGA-04-1517-01A-01-BS1.78f024b3-f014-4dee-b615-2714790ac290.svs	f135ae5ea54da135d4c6dc8bba9d73a3	131036755	validated	TCGA-04-1517	ov_tcga	1	19.97	0
fa6f6b3c-ada5-4d4b-9d7d-370df28a8ebd	TCGA-09-1659-01B-01-BS1.e8c4fbf1-6540-4e8e-b163-58d009066a2e.svs	c6df74f2e9c94fc7fdea944fe81ae8e8	83913623	validated	TCGA-09-1659	ov_tcga	1	9.99	0
5dcce83f-968c-4160-a059-c5445b83cb1b	TCGA-24-2289-01A-01-BS1.9a729ef3-7079-43be-a05c-14bba09008f5.svs	986876473aa558633d66a0baa34661de	216796549	validated	TCGA-24-2289	ov_tcga	1	67.31	1
16f3bbb2-498f-43f1-afff-f7803de6d5b3	TCGA-24-2020-01A-01-BS1.a863f994-8289-43c8-b1de-2263f5d3bc28.svs	592d39e9cad5be551f90ebe6a00b6391	210366699	validated	TCGA-24-2020	ov_tcga	1	151.91	1
0e66d6b7-24e1-45f5-b214-e4d9ed6acd2b	TCGA-25-2393-01A-01-TS1.a20e3f24-82c2-4886-a478-09dc932809fe.svs	386b85972bc581459f36f0822121ec38	192594317	validated	TCGA-25-2393	ov_tcga	1	38.01	1
cb7d3185-1480-4b68-b581-250ea137a1ad	TCGA-61-1724-01A-01-BS1.dc9700ec-ce3c-4286-80bd-a353c376977b.svs	8e7f8e90e374a1baaf947c2ce55e1d7d	257436251	validated	TCGA-61-1724	ov_tcga	1	20.93	0
3cc01c81-ab41-4866-b1e9-75aa2a3d3dd8	TCGA-24-2020-11A-01-TS1.f93ea21a-e70a-43ec-9900-7aceae612d49.svs	3079c4448b00ad5f4f1acdb12fdeaad1	68203497	validated	TCGA-24-2020	ov_tcga	1	151.91	1
e2145748-c6f8-4f6d-95b8-1277b47793b9	TCGA-13-0904-01A-02-BS2.4c23a809-79f0-4964-b40b-ef326bd503f2.svs	f968a641f7c14ec3d62ceeec5373ccf5	237326711	validated	TCGA-13-0904	ov_tcga	1	50.33	1
8bd351ee-7816-4b2b-8558-8b3230fd4aaf	TCGA-24-1560-01A-01-TS1.517e0086-04fb-47e2-8809-4b9768c17ba9.svs	e50fe3034fb2905602bc36b2d770fbd4	140328869	validated	TCGA-24-1560	ov_tcga	1	44.05	1
e107b7de-c88a-4fcf-99a1-e652ca42c470	TCGA-29-2414-01A-01-BS1.c86cba2a-8d47-4657-84ad-1a66647440e9.svs	3ec1a2c03eb1a9bff3114ed94bf1c2ba	136683157	validated	TCGA-29-2414	ov_tcga	1	86.1	1
42483226-bba9-459d-a6b1-f5d27bdfd333	TCGA-13-0791-01A-01-BS1.5d2a48a1-4b81-41bc-98a4-89926f0327d4.svs	698b00f926f3206c26ec36bdda96c278	201712647	validated	TCGA-13-0791	ov_tcga	1	40.21	1
9a32337a-5ea3-46ca-af0a-21c0e2dd103b	TCGA-61-1919-01A-01-TS1.a2bfef73-10d7-4593-9c5b-4b93eddd160b.svs	505ef6e4422d41fc7e3d90d8894370fc	213675935	validated	TCGA-61-1919	ov_tcga	1	38.14	1
19e55659-383b-4a66-b098-cf992bb2d1d7	TCGA-30-1862-01A-02-BS2.223b3dda-6e14-404e-9301-85e97e8a8e65.svs	f4f8b60e593eaaab25da9a04d553c21a	106854557	validated	TCGA-30-1862	ov_tcga	1	6.11	0
84535015-93db-4323-9d19-2a5c7f09baaf	TCGA-04-1655-01A-01-BS1.55f36120-46fb-4c88-b137-81798b011a9f.svs	eaa3078ace8c0bb2f6090503c225ef84	72816155	validated	TCGA-04-1655	ov_tcga	1	45.34	1
e5b8b7f9-da4c-4cec-87a1-72d14f6c4e58	TCGA-23-2084-01A-02-BS2.8ea25871-38c9-45a4-b7ac-ec3095f2b9ae.svs	81e6181d1ff8314795019edf040e5326	46533851	validated	TCGA-23-2084	ov_tcga	1	49.8	1
d452bfac-4eeb-469e-b229-fcb8679e1fe3	TCGA-24-1545-01A-01-BS1.15782ecc-b634-4add-918a-e78c62c77bd0.svs	f6014c573da762e9b5954f0a4cee4b43	276562911	validated	TCGA-24-1545	ov_tcga	1	57.36	1
d5b56d91-e0b9-4984-8dce-a6667abfecfe	TCGA-61-2614-01A-01-TS1.9649012a-36a2-4680-9198-32b4f813c11f.svs	984b203dfaaf6481a92c4ea66c899c72	172281741	validated	TCGA-61-2614	ov_tcga	1	8.61	0
d520fb88-5842-44b8-a72b-c797b5e65cc2	TCGA-61-1916-02A-01-TS1.3018e5ef-435f-476a-bb42-d033100ee597.svs	d0e0b959303b575ec20c863dc083b39f	379337941	validated	TCGA-61-1916	ov_tcga	1	15.6	0
c8768c41-4a9b-4db9-be45-e37cee0264a3	TCGA-24-2271-01A-01-TS1.b6591fc7-87de-4c84-968f-5a07d4cb9dcc.svs	64ec7bf752b5e84c3703a1deb9442744	154287229	validated	TCGA-24-2271	ov_tcga	1	31.6	0
b9b7fe7b-f83e-4bc6-82f0-2f81ff0c34c7	TCGA-59-2354-11A-01-TS1.e597d6fa-9435-4056-8081-5b9e1defb618.svs	fd35bdb7780f50c206ef986df6b7607d	57069143	validated	TCGA-59-2354	ov_tcga	1	34.36	0
8e739283-6cab-4a0b-a7e8-b2f7fb9ba66c	TCGA-25-2400-01A-01-TS1.881b0e48-63ea-433e-86f2-361f288cfd94.svs	3287bbd6226a5c0c17920489166295a4	239391145	validated	TCGA-25-2400	ov_tcga	1	41.98	1
2d3f7d14-eafb-4666-9da6-d36dd829326b	TCGA-29-1688-01A-01-BS1.4b930846-2a6b-42e3-a986-1c74d92d95ae.svs	4eadeb89bf639413b6bd6d0740db3a1e	269022203	validated	TCGA-29-1688	ov_tcga	1	78.84	1
66526196-4144-49c8-b240-e9718d9cf385	TCGA-04-1517-01A-01-TS1.44419f12-78c0-405f-af43-289460beb5f8.svs	71d6e48b51e1339597f3fe6a66cd6ca3	188520429	validated	TCGA-04-1517	ov_tcga	1	19.97	0
9411ffc1-4f1c-4e5c-8d36-1b98c6f3b776	TCGA-24-2029-01A-01-BS1.a3e69252-9881-4483-a24e-01bc4c656ade.svs	8e0f68a2fbaca1c83db5012568642640	150790959	validated	TCGA-24-2029	ov_tcga	1	14.42	0
02e6707c-2fa0-472f-82b5-c7e862691eda	TCGA-61-1906-01A-01-TS1.75cbeff3-7cc1-40fc-ab7c-94130056b58e.svs	e268aef7aaf14f4fe3abfdca7e784c18	110973977	validated	TCGA-61-1906	ov_tcga	1	34.1	0
c5efaf04-4d45-414e-a933-763228b6d8b8	TCGA-29-1785-01A-01-BS1.addf4816-2135-4b77-bf4f-5567c4843928.svs	d9cdc76b4b784da15d0ac5b9b54f3711	173522035	validated	TCGA-29-1785	ov_tcga	1	36.27	1
73e98b71-cd72-4760-aee6-6dbe2b3d711b	TCGA-36-1571-01A-01-TS1.481fbd5a-885c-415d-8462-550e3b4d54b6.svs	a9d62ec51904be765c18c260f1fe363d	55662119	validated	TCGA-36-1571	ov_tcga	1	22.83	0
26a4eb0f-40df-44ca-8284-264058c418c9	TCGA-23-2072-01A-01-TS1.b7966d72-b2e2-4aa7-88c7-7fc386aed4c3.svs	32a3a22520f7598915eeb556f39510e1	171089019	validated	TCGA-23-2072	ov_tcga	1	24.93	0
c88643b4-f104-4109-906b-abb22a35de19	TCGA-10-0937-01A-01-BS1.37919e58-3142-472b-8dc2-f55a22a976ce.svs	93fdef668190c712e58297cf897eadfb	152266123	validated	TCGA-10-0937	ov_tcga	1	19.97	0
42a1db7a-1d60-4515-aa67-f7e0ca2b2d6b	TCGA-13-0904-01A-01-BS1.f9882636-0c4c-43e7-ad19-d536b59cdc7a.svs	3ff46329ad14231c7c7585aa92610c52	194186855	validated	TCGA-13-0904	ov_tcga	1	50.33	1
481ed757-dfc4-4add-812a-60d8562db1fe	TCGA-04-1638-01A-01-TS1.a7f3aa80-6c02-473d-b311-fbcbb66161f8.svs	f8442222f3572cf021879032b1fa83dc	94215041	validated	TCGA-04-1638	ov_tcga	1	55.39	1
3841429d-74d3-42bf-9050-4f2bd4d91c04	TCGA-24-2295-01A-01-BS1.0df1fc36-375b-4e8c-8f64-703f4875b9b5.svs	a27e300f683ef92eb1052935ac0ee2a9	145887341	validated	TCGA-24-2295	ov_tcga	1	33.08	0
47aa2f20-1799-4fff-8458-3d2bf5de16aa	TCGA-61-1917-11A-01-TS1.741221d4-6234-4070-aa2d-272f5330e5c4.svs	5ca44d00e021d42737f9f28bdfbbe844	51829819	validated	TCGA-61-1917	ov_tcga	1	43.4	1
a5bcf931-beb6-40a8-8f23-4ded682fdbd8	TCGA-61-2613-11A-01-TS1.b54ed4c7-429f-4f4a-bbef-6852316d1fd7.svs	59603642f75b70ab833f78d1cf77b1cd	37881623	validated	TCGA-61-2613	ov_tcga	1	31.04	0
62633cf5-525d-4318-9121-1de5e53c40ec	TCGA-61-2610-11A-01-BS1.e47fe9c6-94a0-43c5-bee2-d3d8844fd7b6.svs	1c3a60d1c3b09a7b68b39e4c03b80a0a	56571407	validated	TCGA-61-2610	ov_tcga	1	51.87	1
e7792b20-3458-4be5-bafe-1f5a038e6825	TCGA-13-0794-01A-01-BS1.a4d22c1b-4dea-4d51-aa75-0507f7126d98.svs	9891edf2f9c937776a766dc32eb61e22	278572651	validated	TCGA-13-0794	ov_tcga	1	63.04	1
1a000f79-2c16-4b8e-8a5c-002ccead5f97	TCGA-24-1567-01A-01-TS1.09e67e5f-318c-42e7-a0bf-b00fc7f85356.svs	71222a8173d4125ffd26d36d67106a16	131467519	validated	TCGA-24-1567	ov_tcga	1	17.21	0
add49fda-7584-47c1-a00d-578d28e7fb91	TCGA-29-1696-01A-01-TS1.9f136ba5-516c-439d-8e2d-a9061cce1191.svs	3e3c017032c83134bbea2a889f58ad49	35957191	validated	TCGA-29-1696	ov_tcga	1	33.9	0
346b2eda-b93d-48c0-868a-39e15c0fd012	TCGA-61-2016-01A-01-BS1.1fb11083-ac0e-479c-b1e6-be6413fd67c8.svs	442a9d55930bd1195f55eaebd7ca936a	56168977	validated	TCGA-61-2016	ov_tcga	1	1.18	0
05b876c6-0a18-48bd-b724-09c956aef5d5	TCGA-24-0975-01B-02-BS2.4063fd57-b185-4f8f-bc09-8a4e0b69e506.svs	0263303074511b17047a86737b99925d	152750457	validated	TCGA-24-0975	ov_tcga	1	21.78	0
ca7a94b6-42bc-4a65-bbb1-c9063c836a82	TCGA-29-1695-01A-01-TS1.7fd5b824-6a98-4ed3-b6e9-6564b12229a6.svs	5270638766cee4a61bdd6ba546fc155f	160089093	validated	TCGA-29-1695	ov_tcga	1	40.37	1
174732b5-cbed-4791-994e-f045ebf95723	TCGA-29-1710-01A-02-BS2.8ed645cf-dd4b-4bff-b4c3-db614586760f.svs	d038e9d2318dc681f9ea477d87c2d7f6	417243303	validated	TCGA-29-1710	ov_tcga	1	31.24	0
52bfdf51-efeb-45b1-b1a0-03eb9a01e1d9	TCGA-24-2260-11A-01-TS1.aedd06c9-8157-4c7c-8b27-aff5a70316db.svs	4f690a49396c03a80424f286e1698031	80000943	validated	TCGA-24-2260	ov_tcga	1	36.14	1
257d833b-44be-4471-a63b-3bf524502af0	TCGA-24-1565-01A-01-TS1.2f178ae2-c7f7-444e-902a-212be3f0433d.svs	e3b367d9c92b265c9a90b4f85e114571	129423835	validated	TCGA-24-1565	ov_tcga	1	10.25	0
8787468b-a5b8-4582-97ea-df669b9891d4	TCGA-25-2408-01A-01-BS1.6210e735-0610-4267-b5e7-3911f6cecfc4.svs	8b442174b333c0082defb1d0aeccd211	170882015	validated	TCGA-25-2408	ov_tcga	1	30.98	0
66943574-c70c-47b0-9ec2-c9dabdc6446a	TCGA-25-2399-01A-01-TS1.cf0cf6b0-d4ab-45d5-a7f1-16823526f35e.svs	4d7eebfb23c3eaee8a6f803118774e70	158097921	validated	TCGA-25-2399	ov_tcga	1	19.97	0
8125d63e-7e5b-4004-8992-8fe20da13146	TCGA-25-1329-01A-01-TS1.603d7e2c-e298-4d4c-8479-94547312f95a.svs	f6783f3304e180872934b7c9ed300574	988480293	validated	TCGA-25-1329	ov_tcga	1	15.01	0
8f451f4c-d7b7-4bc2-bc01-60473c7bd57e	TCGA-25-1632-01A-01-TS1.441ffc0c-d1a4-4154-ac77-a247fdd66727.svs	2f8de3266dbd763cbbbea93d929632d6	292204093	validated	TCGA-25-1632	ov_tcga	1	59.1	1
9918c888-31dc-4bb5-b2d1-43c846a2f449	TCGA-24-0970-01B-01-BS1.afff57a2-9f27-479f-bf64-47390dc616d9.svs	1ec25a51b22c45e0cc4c040754c1fa84	201368097	validated	TCGA-24-0970	ov_tcga	1	11.63	0
15af2738-417f-4a79-aaf9-7f2c3b625a89	TCGA-24-1563-01A-01-TS1.3f251140-d701-4deb-b82e-4924e4667a14.svs	9ceb12ee907879e2f82fe92a4d81f606	344235491	validated	TCGA-24-1563	ov_tcga	1	47.67	1
1b7cb928-abfd-4a50-9773-12db6b85a0e7	TCGA-29-2432-01A-01-TS1.6dd178bd-4bfc-4aac-958d-5499d87be5f2.svs	13fbf8bdc62a73396a2e0f877e413b60	172476763	validated	TCGA-29-2432	ov_tcga	1	21.45	0
60bc4a95-ed31-4cda-91ca-a0d0cb95bcdb	TCGA-30-1867-01A-01-BS1.4a83d00b-06c2-4885-98a3-180e6e2d3aab.svs	44ec2e1325697b4a8c1ca69bd58a7498	74564875	validated	TCGA-30-1867	ov_tcga	1	1.22	0
758781d9-fe86-4cda-b902-4f5da8644ada	TCGA-09-2048-01A-01-BS1.185260f3-68dc-4e18-993c-7ac8bab6fe3c.svs	7828c2cebec442639a78b830735f3bee	81813335	validated	TCGA-09-2048	ov_tcga	1	4.53	0
fe49af47-7cfc-4fc3-abea-04a2b20946c1	TCGA-30-1869-01A-01-TS1.2dc9a885-55ad-4abb-a0f3-66e0ffa61275.svs	09f5da6ca8fa60f9fdde1f60800234d7	104903421	validated	TCGA-30-1869	ov_tcga	1	51.35	1
88deb0c3-3cb2-4d51-8d05-d1290e721190	TCGA-30-1869-01A-01-BS1.973cce11-963d-418d-8ec0-d4fdfbc4f524.svs	83cd4bcdfae473d2192dd50b252335e1	236966783	validated	TCGA-30-1869	ov_tcga	1	51.35	1
2ef04ac2-1702-4fd1-8a7f-c9e9a67dbad0	TCGA-04-1342-01A-01-TS1.66421418-fc94-4215-9ab1-6398f710f6ca.svs	f345f1aa2f6108b42a711bfcdcbdad46	73237847	validated	TCGA-04-1342	ov_tcga	1	18.5	0
f3b19d35-d9e9-4bb5-a54b-14ae6ea1e11e	TCGA-13-0720-01A-01-BS1.4e8d3836-a57b-4629-93ae-36e54976447d.svs	2b295c9e7090cf5a4416f17adaa6534e	76922529	validated	TCGA-13-0720	ov_tcga	1	44.51	1
eb75d448-1d0e-488d-8c18-f2233341dacc	TCGA-23-1031-01A-01-BS1.c2b7d619-b5ba-4879-92d9-9fd7dc6694ff.svs	37d877cf7519639d3fe382fbaec9dc24	78968705	validated	TCGA-23-1031	ov_tcga	1	18.89	0
43b30c52-d59d-434a-a6ff-33ac0b962db8	TCGA-13-1489-01A-01-TS1.afac158d-0de2-4e56-a1e8-1970763d8563.svs	d2cfddb04d2344e7dd0c43f4c1c9e99f	392283497	validated	TCGA-13-1489	ov_tcga	1	83.87	1
50996430-7d43-425e-957d-78f81ea61985	TCGA-25-2400-01A-01-BS1.bff6af4f-f392-43f9-bb3f-955ee0871789.svs	b4434399f54c865d60a4f54d6846f5fc	330084741	validated	TCGA-25-2400	ov_tcga	1	41.98	1
b54d4a8d-66f5-4df8-a229-2c7376f84dbc	TCGA-09-2054-01A-01-TS1.ca88b75f-1c48-4cce-84e9-97e78412a275.svs	03977e9db58002697f910d9d4f0f2814	317169605	validated	TCGA-09-2054	ov_tcga	1	20.93	0
ee8d33d2-331b-4e65-bd84-7f289b681b85	TCGA-13-0717-01A-01-BS1.d45f5423-612e-4ad1-b064-f87e007d3c3c.svs	52f2b2e7ce9cb3ab45446c39e7c1314a	78060803	validated	TCGA-13-0717	ov_tcga	1	24.57	0
b9b8b27b-e055-4f82-ad01-35a4ac0dcf1b	TCGA-61-2612-11A-01-TS1.6c08dc3b-bac0-41f2-ab2e-cb5e4e4738d5.svs	b49ce3c380beaa0f4d535d26fb4709a9	105896649	validated	TCGA-61-2612	ov_tcga	1	6.34	0
97b5b455-9691-4bed-8a7b-2f6e9c122cd6	TCGA-13-1494-01A-01-BS1.cab96c45-52ab-4584-98c5-372e9f850dd7.svs	1c1f8ddbf901750c576f38122ad49e7b	259888099	validated	TCGA-13-1494	ov_tcga	1	93.82	1
5c5de1af-6826-404f-95eb-22cd43349b4c	TCGA-61-2109-11A-01-BS1.48a30c42-b1c8-4c40-bd36-6ed40b6d3868.svs	004030976190a29fa882aa0052deb0f2	40929787	validated	TCGA-61-2109	ov_tcga	1	20.66	0
2221a9fb-12c0-4a4d-ab39-df342894801f	TCGA-25-1328-01A-01-BS1.8d6019d0-3250-41ee-9af3-cb18b44ee0ea.svs	2fc30ae48905f3060d1d9029b4e36703	278340933	validated	TCGA-25-1328	ov_tcga	1	66	1
00c210df-aa0a-4fbe-bfbf-74f5e193f03f	TCGA-25-1315-01A-01-TS1.617ad1a6-305c-4ca3-b86c-b1de86429a0a.svs	69043cd3119d31b144d698f1677ed617	482596847	validated	TCGA-25-1315	ov_tcga	1	52	1
2cc5c93d-0c29-45de-a041-82e6729f0880	TCGA-30-1861-01A-01-TS1.a7c5de2f-252d-44e2-b5fa-9beef553a8d6.svs	903adf93c11e4a1dd5e6773f62d51b5b	78528443	validated	TCGA-30-1861	ov_tcga	1	34.76	0
fe9109e8-d561-43ca-8b99-4e44e3390460	TCGA-25-1628-01A-01-BS1.b18022f1-2c8f-4a48-b8e9-df04efe7b09c.svs	11c237e5c3ce1c3e9fc5bd38a93ae892	289758309	validated	TCGA-25-1628	ov_tcga	1	20.6	0
a98dd31b-2bcf-4605-8a1f-ab7e06f96792	TCGA-13-0889-01A-01-BS1.db0e25a5-cb7b-452d-a45c-1fcb07ba5ac3.svs	72f74c40835d2e02a3485d43247d2c8a	379965121	validated	TCGA-13-0889	ov_tcga	1	95.07	1
1db13a0c-2fae-4c1b-aedc-3eb6abfe3e33	TCGA-04-1364-01A-01-BS1.d155a2aa-3dd7-4418-9c71-d6529df0f381.svs	13879eb10f9c3410ce661c9ec64556a0	110873965	validated	TCGA-04-1364	ov_tcga	1	33.64	0
4aed5bb3-bf7b-4ed1-a4c3-a7db69409dd9	TCGA-04-1646-11A-01-TS1.db6abef9-51b1-4056-a208-0029592521d2.svs	f2878de24943b9b14fcc62ef5c8b617b	99821813	validated	TCGA-04-1646	ov_tcga	1	27.86	0
d2c2d1dd-ec34-45b1-9eeb-4e2e4a3c20eb	TCGA-04-1638-11A-01-BS1.e574b7c4-31a6-48fb-b00f-ee52d1d3f181.svs	b6845aad26fbf621386b0778a2afc4b6	93940363	validated	TCGA-04-1638	ov_tcga	1	55.39	1
c9715e87-f398-449e-b18d-7ed1d14df84f	TCGA-30-1891-01A-01-BS1.038ab98b-6a36-43b4-b37b-11775670647a.svs	8ccca19cc585f6c844971544b7b198c6	207877235	validated	TCGA-30-1891	ov_tcga	1	30.03	0
197413bb-4473-435e-bba8-ab46b320c501	TCGA-29-1692-02A-01-BS1.74a30586-0bc3-46b0-8618-a80f9569e533.svs	4ff82a5324cf2118ece4d949de0747cb	290748691	validated	TCGA-29-1692	ov_tcga	1	94.35	1
1c77af52-6cf3-4f26-8459-b6a748cba8e2	TCGA-25-1627-01A-01-TS1.7d635326-16a2-4ed8-a60f-297b62e42fc0.svs	23f3b1ba7293cb66c0461087993ac4e1	482007543	validated	TCGA-25-1627	ov_tcga	1	12.94	0
c15cae41-ac51-442f-81ba-e68b2ccabed1	TCGA-25-1312-01A-01-BS1.01f182af-46ce-4838-9897-7a489c40734e.svs	fd7c829296c266e32ad9201d1ba6dce5	629974795	validated	TCGA-25-1312	ov_tcga	1	1.02	0
7d301713-c214-4110-b294-183d1bb5b64a	TCGA-13-1510-01A-02-BS2.870506d6-ca79-4aa2-b3b0-86f7f49f6427.svs	83b8b8215e41bf289bf76f3d85016289	347930643	validated	TCGA-13-1510	ov_tcga	1	44.65	1
18ab0062-67f2-46c8-a6b2-130443d753f8	TCGA-24-1562-01A-01-BS1.7a3a55d0-2158-442e-a14c-89627c590101.svs	ce7363854d36a2bbb8f89f5501edc399	105629125	validated	TCGA-24-1562	ov_tcga	1	45.47	1
aa112f7a-49f4-4591-974f-198f03c724e9	TCGA-25-2401-01A-01-BS1.8c7e8e52-32b5-4abc-831a-1e32c7780162.svs	973c5c88c1186a2fb4e0cc675a242a55	304403467	validated	TCGA-25-2401	ov_tcga	1	2.96	0
07f4054a-7f46-49bc-b63e-02e49387f18d	TCGA-24-2023-11A-01-BS1.e147aecb-c7eb-4ff5-b872-4616989a217c.svs	1dd4f4edd761b0ed04d5503e7c60b8da	37460239	validated	TCGA-24-2023	ov_tcga	1	44.81	1
25ffaa7a-a849-45ff-8ebd-36864a521146	TCGA-13-0768-01A-01-TS1.209a6162-13a3-4fd1-8395-83488491ab9b.svs	6b8ed300afd958032899dcf0aec057b7	296910693	validated	TCGA-13-0768	ov_tcga	1	58.61	1
bf13625a-73a5-4dac-9695-f8b7cd82246c	TCGA-61-1916-11A-01-BS1.5214e5c4-99e5-4841-bc23-e8b85676c6bf.svs	b1ad873c0c9a282ea09a9168b2860df6	47775015	validated	TCGA-61-1916	ov_tcga	1	15.6	0

## Sheet: validating_fold_2
id	filename	md5	size	state	case.id	Study ID	OS_STATUS	OS_MONTHS	y
07f2509c-7db2-4057-98b7-2ee081c7179b	TCGA-04-1530-01A-01-BS1.8cb941db-9ee8-49cc-b0c2-211af61b347e.svs	c07a7e30bdb58bb2f9f9c39c7eda7854	97624299	validated	TCGA-04-1530	ov_tcga	1	118.99	1
f7b222ab-93e7-407b-9f60-b4f305b74b1e	TCGA-24-1431-01A-01-TS1.56af0d60-12ff-42cd-bf25-1a6e1282bf6e.svs	9ec320cd20daa272b72558a83713a127	317511683	validated	TCGA-24-1431	ov_tcga	1	18.63	0
d1c2a221-ea41-4ec9-ba49-d504bf0f6f9e	TCGA-24-1923-01A-01-TS1.efa7fe61-eeee-4f33-a76e-def9e1e4347b.svs	82ec62db31968e5efa1ca98e5e6d9c96	218394369	validated	TCGA-24-1923	ov_tcga	1	22.67	0
46526b73-ba6f-4902-b545-6a2f629a452b	TCGA-04-1638-01A-01-BS1.77c11b6c-d934-4d90-8091-759898a577c2.svs	68b4e0a460960c7af144084739cd5dca	115436455	validated	TCGA-04-1638	ov_tcga	1	55.39	1
1eb68219-5563-407d-a185-e7859c565ba1	TCGA-29-1762-01A-01-TS1.30a33cd4-4485-4a15-9eb6-2d2bb79ab844.svs	6e48befbc3a8c479f6676cfb27311eab	145095793	validated	TCGA-29-1762	ov_tcga	1	86.53	1
d02cbee9-e80d-4638-9bde-27f4dd1db878	TCGA-24-1852-02A-01-TS1.c73a3b58-6e7e-4949-9a39-77a32e8fcf47.svs	657cd82c492d0fe9382e43582292df16	123160519	validated	TCGA-24-1852	ov_tcga	1	72.31	1
422a20d6-eabb-48f9-a707-55c2b1c2ca03	TCGA-25-1318-01A-01-BS1.71909c29-59a7-45ec-945b-d7965aeec9a5.svs	dc32c39383fddc81157352b20b91318e	294687277	validated	TCGA-25-1318	ov_tcga	1	34.95	0
e894320e-b69c-4b28-8926-7df1789e2c12	TCGA-30-1887-01A-01-TS1.fe7e1b16-2b5c-403a-8c8a-884ab9683ded.svs	ededc1bd6139230a75af20ef7d500aeb	76502821	validated	TCGA-30-1887	ov_tcga	1	24.24	0
51bcb947-6737-42c0-9933-2774f0939dfb	TCGA-13-0758-01A-01-BS1.cbfcbe05-64c9-4ed4-a349-0788bcf843e8.svs	a5773249201ec229158b6cd5563cda58	122539277	validated	TCGA-13-0758	ov_tcga	1	11.37	0
e9a7531c-733a-4824-a9ad-3806f2f67a18	TCGA-59-2372-01A-01-BS1.c071ae8f-1a61-4e9b-bb18-c5bc3643dc2e.svs	91405e7758c64186a73c018e50715040	109067695	validated	TCGA-59-2372	ov_tcga	1	44.78	1
9863a488-c054-4fd5-83b2-49ed90669f6e	TCGA-04-1648-11A-01-TS1.f88857d9-9bb6-4c1b-bde0-3b016b18002a.svs	b5d83561febe0085ab831b6382bc74b4	41718531	validated	TCGA-04-1648	ov_tcga	1	28.61	0
3b288d96-66fa-4e3e-ad63-ea46d9f65d39	TCGA-23-2081-01A-01-BS1.a28a9267-eff3-4e25-aa28-3397f0b0773c.svs	8472f6b64288154394dddbe9dae2fcda	73688509	validated	TCGA-23-2081	ov_tcga	1	76.94	1
2696b81b-6f30-4faa-9506-d10b28194b39	TCGA-13-0894-01B-01-TS1.8e814284-4815-4e1b-a811-c2f41aaab591.svs	043c1039e5122ab75f1d6947062f3954	303129639	validated	TCGA-13-0894	ov_tcga	1	49.57	1
0f769f82-5e7c-43f1-bdc0-0b8b4c58c0b6	TCGA-13-0760-01A-01-BS1.47216554-8878-4390-ab9c-497c94fa9e09.svs	7c4375921ab71b97700b05c345eac4c5	147641781	validated	TCGA-13-0760	ov_tcga	1	11.53	0
89760700-ff7d-4aaf-a962-3a819b35e620	TCGA-13-0908-01B-01-BS1.c5bc1ddd-1c6c-4ab1-aee0-e0885990e553.svs	4d4ab0ee12ba6485163304aab76b753a	170513471	validated	TCGA-13-0908	ov_tcga	1	60.55	1
6c5ef0b4-3868-44ed-bdf3-d1069a0d7fa2	TCGA-13-1409-01A-01-TS1.4226415a-3f9d-4a34-b017-1af964c8be5a.svs	d548e970bd994e625deb52090465aa6a	459690017	validated	TCGA-13-1409	ov_tcga	1	57.23	1
d2f1340b-ff13-487f-9abe-a6234d8acdab	TCGA-61-2110-01A-01-BS1.e42d96bc-a002-4f4c-817b-d3a5b1af1172.svs	fa05eab03085ba1e14c844002fffda5a	44025927	validated	TCGA-61-2110	ov_tcga	1	44.48	1
cd27bb01-a0b4-424a-9e54-c5d41cfb226f	TCGA-24-2293-01A-01-TS1.bbb53d55-4e3b-46a6-aa7a-98b79d7b6591.svs	12f656ed30fdd529f4b9b18eb6201ceb	170264615	validated	TCGA-24-2293	ov_tcga	1	16.62	0
402609a1-2bd3-4f9e-b329-77c168f4409a	TCGA-24-1464-01A-01-TS1.33baf922-5467-4b79-8191-fbba9f70c972.svs	86f0cc8c912504ace9c7fe0d87d7c0a4	157774031	validated	TCGA-24-1464	ov_tcga	1	12.45	0
6f6ec4b7-d473-4b58-969e-e534e1effd3f	TCGA-25-2391-01A-01-BS1.36d1284c-605f-4346-b6c6-048f71df6393.svs	de22367511aa6273cc23141ed894b07d	303857241	validated	TCGA-25-2391	ov_tcga	1	49.01	1
2f797713-dafb-40fa-83ad-066da0fe7142	TCGA-61-1918-01A-01-BS1.2839dfd5-d116-494f-b31e-512aad6fc514.svs	6a11b85505b1abfbe45d6a9a6cd99bf3	298569973	validated	TCGA-61-1918	ov_tcga	1	15.74	0
d28c7d0f-4b49-4ada-86c2-99c07c920b1e	TCGA-29-1705-01A-01-TS1.b4cec7c6-267d-4b63-bb60-1e9b618ea03e.svs	9bb8cc3d24591d5b2d9074efb58e3270	245140625	validated	TCGA-29-1705	ov_tcga	1	18.23	0
eb56cfa7-448e-4ba3-b9ac-ea21ad3af9fe	TCGA-13-0761-01A-01-BS1.73063369-b448-4bb0-9930-3ccb7ed909e8.svs	aad23ca66a9a6055ca13d04b3ac6c167	84517269	validated	TCGA-13-0761	ov_tcga	1	37.98	1
d68858d4-89ef-4165-9cae-06cf4bf6703e	TCGA-13-1501-01A-01-TS1.955ec489-489b-4ec1-8410-3f5e0bccc505.svs	cb0baef3cbaf49fdcb9d676f0a81cf12	333897207	validated	TCGA-13-1501	ov_tcga	1	43.17	1
a1795c50-fd74-4253-818f-b0fab88c00df	TCGA-24-2020-11A-01-BS1.0f1b10e7-d373-497d-808f-043291df1be4.svs	45e0428e7928b1f4099905ae9242e8e7	89240877	validated	TCGA-24-2020	ov_tcga	1	151.91	1
e805719f-de36-4cc7-ac20-c21ed1b9ffe8	TCGA-09-1664-11A-01-TS1.951f9a91-2081-416c-b030-04650d11ef75.svs	d03c3a659be8e5ba5e883dceb6f85d41	148424231	validated	TCGA-09-1664	ov_tcga	1	74.87	1
01fd5b4d-772a-4adc-ad06-70fdb5550198	TCGA-23-1122-01A-01-BS1.e47c346e-2941-41b9-910b-713b18c0113d.svs	7861f0aad4a179c278798db2b5fdd0fb	65192231	validated	TCGA-23-1122	ov_tcga	1	39.06	1
0578df11-eaf4-4f23-ab25-19395cd04bfc	TCGA-23-1027-01A-01-BS1.ae48dc7c-b645-4baf-8aa9-e4db50ad6c3d.svs	6dbd00e62b9f626f6e3f4f07ac228ca7	129657487	validated	TCGA-23-1027	ov_tcga	1	32.06	0
1f06efa9-a0d2-4e99-a8a2-cc386aa6a9dc	TCGA-29-1785-01A-01-TS1.92dd91fb-debd-463d-bc19-8e9912f80cfc.svs	b9caa2a0a4590ed7490ea0fb21ea4e00	163376381	validated	TCGA-29-1785	ov_tcga	1	36.27	1
a05682bb-9f88-4820-b167-4c7c7a6e107b	TCGA-61-2101-11A-01-BS1.6127cc5b-7d29-4437-9c8c-2541ba86bc57.svs	85ea69bb33f9fb8eaa55a1d2f2c5afa3	71493319	validated	TCGA-61-2101	ov_tcga	1	55.45	1
727c35b7-cd5b-4551-8ab5-0ef4ff640600	TCGA-10-0933-01A-01-TS1.4193c207-aac8-400e-be84-1ff6ebccd090.svs	265472603b777a51053f83cd9903e09c	85379701	validated	TCGA-10-0933	ov_tcga	1	14.65	0
40a89fe2-8db2-49d5-9c12-1ff5887f1ce1	TCGA-59-2354-01A-01-BS1.660ad7d8-618f-4b6e-ab96-a070c05adcd9.svs	03ef1c5baf28608af02d4400817587d9	201893201	validated	TCGA-59-2354	ov_tcga	1	34.36	0
aee57af5-e103-45af-a366-65a159ec71d2	TCGA-29-1710-02A-01-TS1.a955d77c-35b3-4257-90ba-7ed2a91acbb4.svs	d2a31a6f882852cd0a81ac4f6bb3fe5d	18222195	validated	TCGA-29-1710	ov_tcga	1	31.24	0
510f20b1-a9bf-4680-ae42-f63d65a789f4	TCGA-25-1325-01A-01-BS1.68a208dd-5b50-4871-ab19-a6159bc95c87.svs	5d2a0cc09083274a390bf5f9e8e36f82	442210905	validated	TCGA-25-1325	ov_tcga	1	32.06	0
f5bb216e-2cd2-4267-8991-69c3d12e5b58	TCGA-13-0807-01B-01-BS1.14c39b21-47ad-49c3-8449-86d0d6bcf709.svs	071fc75db42130dff3182ed162b98ffd	147115297	validated	TCGA-13-0807	ov_tcga	1	13.6	0
5db5910f-657f-43e6-a1eb-8c323a620c4c	TCGA-30-1856-01A-01-TS1.81cdd81e-5115-405e-8750-368028e50845.svs	3116878f7e2305d8622ab814735653dd	199376555	validated	TCGA-30-1856	ov_tcga	1	15.67	0
65dbcc63-08f3-4aeb-9222-a5a9fbbcde16	TCGA-25-1316-01A-01-TS1.050f7f9f-a802-4a8e-8467-e40a36e90503.svs	cdf65ee80b079c7d13c400c508334deb	467836875	validated	TCGA-25-1316	ov_tcga	1	42.02	1
60da0ea3-e2d5-4ea1-80c9-03f3fcae3f26	TCGA-04-1349-01A-01-BS1.92de50a7-1788-4064-9cb2-0038db8f270d.svs	4fc725aaf825a1312e800e1a4021a75b	197474383	validated	TCGA-04-1349	ov_tcga	1	21.55	0
f4e43145-b56a-4614-8bd3-373ea3623f52	TCGA-24-2024-11A-01-BS1.1c1d04e2-5041-42ed-a463-05ad6afe7f76.svs	e66647d8d242e551ef44c056cf65b14c	236017213	validated	TCGA-24-2024	ov_tcga	1	58.11	1
525e99fd-2d3f-49b9-bf2f-bbacce843c16	TCGA-42-2588-01A-01-TS1.cc3b36dc-1ce9-4db3-998b-fa73058fe4fd.svs	9f04fbc5ce72fabcb0a1009372df12c5	116102537	validated	TCGA-42-2588	ov_tcga	1	28.91	0
a20a6cb2-2da0-491d-a22a-3bd74fb3062e	TCGA-13-1484-01A-01-BS1.dfebf9da-d2d8-42cd-a949-313d5220afb4.svs	17bad5ae203854c3fa27beeaeb1d51ce	271158307	validated	TCGA-13-1484	ov_tcga	1	124.34	1
6566335b-3f5d-46ba-8419-819f71d3bd39	TCGA-61-2110-11A-01-TS1.92c81f02-922c-459c-9a12-f9b95ea031e1.svs	8c46e98a425f631a189846d95973d0b0	34389987	validated	TCGA-61-2110	ov_tcga	1	44.48	1
326f2bab-610d-4579-acec-df9156f869e2	TCGA-24-1616-01A-01-TS1.8b605a9a-3f71-4af6-b7eb-1bb33efa45ed.svs	70fafd7ff942ed0063d2ec08fd1876b6	146666401	validated	TCGA-24-1616	ov_tcga	1	38.21	1
dab7c89c-0ea4-4de5-98c0-7e88f658404e	TCGA-09-2054-11A-01-BS1.ec845ed0-82be-4f9b-9505-7e5376bd3313.svs	9f99f8fe8c6f715a0eba5e47eb0a0396	106717471	validated	TCGA-09-2054	ov_tcga	1	20.93	0
57beeefd-4e25-4a64-a5a9-fb31107d61c2	TCGA-24-1435-01A-01-TS1.d678e541-f8bc-4a7e-87ca-e1df06b156ec.svs	ed4086ea4c47876cafed0bc5353837fd	418259435	validated	TCGA-24-1435	ov_tcga	1	43.5	1
0a74f969-5a4f-4ca9-8937-b864622cbacc	TCGA-13-0894-01B-01-BS1.0ced2778-9908-4b70-ad5e-45aaaabc1b39.svs	cbc2d5f997513f0368a9407c50ed29a8	259927779	validated	TCGA-13-0894	ov_tcga	1	49.57	1
5b04c790-30b6-40c7-a91b-e962c880bb6a	TCGA-24-1105-01A-01-BS1.6aefaf25-f9ca-4d2e-8fe1-c76af069cfb9.svs	7607cf9f9cdcfcf3b4b2f2c9bb30e610	242633373	validated	TCGA-24-1105	ov_tcga	1	47.37	1
1958405e-a5a7-42f4-a248-8debc85ae4e6	TCGA-09-1665-11B-01-TS1.e95b25fc-7d09-4d09-b384-4a4000c0833f.svs	2486932156ea0396436ef6fa4818677e	80390141	validated	TCGA-09-1665	ov_tcga	1	41.59	1
b1effda1-6646-409f-acc6-cd4f78fcbdcf	TCGA-24-1549-01A-01-BS1.9d2f28ad-f2d5-491d-8df7-54afaf3133cc.svs	a2d6dbf5493dd3aa5c6425037d434b59	123368419	validated	TCGA-24-1549	ov_tcga	1	56.54	1
d47220e6-0e1e-454d-b5b9-dd0fbf1145d7	TCGA-13-1482-01A-01-TS1.37b613d9-d73a-4160-992e-35d2aa54520b.svs	8cc1c5bbc46dbb0c00bfd70e54530730	346123741	validated	TCGA-13-1482	ov_tcga	1	61.66	1
80de6c51-16b3-4d70-90ab-7cd1cffa3baf	TCGA-25-2397-01A-01-TS1.ebe0e5f3-86fd-4550-9b05-fa5ee9c47fdf.svs	47998efd0946174450fa556bf61c4fcb	136093953	validated	TCGA-25-2397	ov_tcga	1	11.99	0
ba09b7f2-a514-427e-93da-b415cbaced6c	TCGA-36-1580-01A-01-TS1.b317174e-d87f-4853-bb63-edcaa569f579.svs	bb135a0430352b3ea7954ead50eb94b1	210035233	validated	TCGA-36-1580	ov_tcga	1	24.21	0
2f7a174c-0baf-436f-adf4-85a736a8bf03	TCGA-29-1697-01A-01-TS1.e1588d4d-264d-4973-9cf9-5ade9a3ff5ca.svs	8af967f7eb2b9a92714dcba449795713	108876031	validated	TCGA-29-1697	ov_tcga	1	31.18	0
a9b1a354-8a8d-419b-be9c-3928f88c052f	TCGA-24-2260-11A-01-BS1.2374a3e8-e970-4275-959f-1f20c158b27b.svs	be69d9034745d3a9c09a44b1402de687	129170261	validated	TCGA-24-2260	ov_tcga	1	36.14	1
b797df08-482d-4275-a8cd-653e895ce538	TCGA-13-0891-01A-01-BS1.8d1ded3e-bb87-402e-8103-f421b6ee27dd.svs	2fb6849d3d51a27216950d4a519a5062	242031621	validated	TCGA-13-0891	ov_tcga	1	102.76	1
6d01a1a6-21f5-48c5-9bc5-04c0ee9e3c96	TCGA-13-1477-01A-01-BS1.5e469773-19c9-47e2-a141-a9023f02fb54.svs	7f3fe97c77244dfed785027b197b9b21	271941531	validated	TCGA-13-1477	ov_tcga	1	54.6	1
3a31e63d-fe46-4102-b06e-d12322acee4c	TCGA-42-2582-01A-01-BS1.412d99bf-a807-48b1-879f-5e710d665eca.svs	edb0d661c06888c83e778ce5c3702bf2	126499717	validated	TCGA-42-2582	ov_tcga	1	47.54	1
96b4d5d4-e9fe-4db0-9df6-065959b7ec77	TCGA-25-1317-01A-01-TS1.c33273aa-4977-48d6-ac62-00d1f61260c8.svs	5073c457c8b515246681d3c92e2fcfb5	205825499	validated	TCGA-25-1317	ov_tcga	1	2	0
8762d908-f09f-450a-bf40-124912b2cb14	TCGA-04-1514-01A-01-TS1.0a727057-86e2-47b9-be79-eeec6e07542b.svs	30081af6b7e3722a14b780d24e2913fd	96537985	validated	TCGA-04-1514	ov_tcga	1	56.5	1
10e22ceb-27a3-401c-9291-dc6d2e87bc95	TCGA-13-2071-01A-02-BS2.f6520f68-3a61-4799-8ab1-6998727698e2.svs	248284775ba241870db7e754af8e5558	536709977	validated	TCGA-13-2071	ov_tcga	1	25.39	0
1b7d2eb8-0d53-44c1-b70d-691956ca371e	TCGA-29-1694-01A-01-BS1.68cc12ec-6b18-48d1-bfda-6b45bafac0da.svs	bc459c093783425ae5ee864b13f4a809	142882559	validated	TCGA-29-1694	ov_tcga	1	38.99	1
b96404ad-b588-4cea-9772-f6f0e0fbff6e	TCGA-24-2023-11A-01-TS1.9a64a121-2646-4a16-a579-1de6988c155e.svs	14a8fd249e5a6ab71aa0c7ad669e63d0	63993591	validated	TCGA-24-2023	ov_tcga	1	44.81	1
17351178-6fb1-41b8-a78c-4f86ac13cf1c	TCGA-25-1314-01A-01-TS1.9b4cf016-a495-48c9-b3dc-8ae0663d66e7.svs	a44c66f2bd0790b50215682ff0523e52	747451271	validated	TCGA-25-1314	ov_tcga	1	32.98	0
09b50b6b-7094-4014-b17b-a6e6ba80df3b	TCGA-24-2293-01A-01-BS1.96b19260-6a66-40bb-b472-749fb3caea6e.svs	e334346312fabd2afab943ee63dc1cd5	141232989	validated	TCGA-24-2293	ov_tcga	1	16.62	0
d1ce044a-8081-49dd-a7de-352a04f112b4	TCGA-29-1694-01A-01-TS1.d9e65542-f4c3-4c27-96ae-1d8d3f48862b.svs	2b004d8df10aed44da4babfe92189603	181138929	validated	TCGA-29-1694	ov_tcga	1	38.99	1
8fcded83-784e-43c9-8765-8c7f800967f0	TCGA-13-0897-01A-01-TS1.06f71559-c811-4995-9983-f16452175b36.svs	658ae59efb4164dcebcdca7ea38dc140	170081295	validated	TCGA-13-0897	ov_tcga	1	71.68	1
c736ddb9-5da9-4ad9-996e-8ba17da2443f	TCGA-29-1692-01B-01-TS1.2f5a7806-6d45-4669-81be-06a732632f54.svs	929a445a6108706a7bd72612a963beb5	28246813	validated	TCGA-29-1692	ov_tcga	1	94.35	1
b5f95096-9c2a-4559-9ae4-0fb18a42da61	TCGA-24-0970-01B-01-TS1.97d1c7d0-939c-4b4d-900a-32bde4406a8b.svs	15c82f915daf91c5773b17a170da530f	489777359	validated	TCGA-24-0970	ov_tcga	1	11.63	0
77011065-a63b-4486-9924-dae484b1e614	TCGA-10-0936-01A-01-TS1.e5976a6c-f284-43bd-9597-6f9d3b5439dc.svs	577d673d4309baa32cc9594a8c8e2086	60613423	validated	TCGA-10-0936	ov_tcga	1	36.89	1
837dc1f3-2fe0-4f21-98d2-4b78ce51d80a	TCGA-42-2593-01A-01-BS1.f32da966-5246-47e3-8242-e5e7ccf45ce1.svs	a882d151ee62864527b97f8ca6acf17c	97523535	validated	TCGA-42-2593	ov_tcga	1	1.48	0
2cf3a269-ae0b-4366-ae73-564bbd1f5962	TCGA-13-0804-01A-01-TS1.b9fae803-f9dd-47ee-8417-3f7af1bbf123.svs	6f6289042bd77390f7e051786dcbc957	503567537	validated	TCGA-13-0804	ov_tcga	1	35.25	0
adfc7bae-6299-4949-b9c7-377a09558898	TCGA-25-1878-01A-01-BS1.ed331319-86b3-4231-b58d-248b0063b8a9.svs	28b8683a973158016a82d7b0a1182a6f	96064465	validated	TCGA-25-1878	ov_tcga	1	84.99	1
a12c9b57-88df-490d-a79c-2de25bcd34b0	TCGA-10-0938-01A-01-BS1.22a8ea74-7de1-453c-857c-2e7001fa42fe.svs	88d2d0f4861e72ae583e8069c997befa	118293433	validated	TCGA-10-0938	ov_tcga	1	20.89	0
68d0ae3a-3ac6-4637-b553-480709d77843	TCGA-25-1633-01A-01-BS1.8a63b727-ea03-48ea-9f9f-7cc786eea30b.svs	191fcc2586b54d38c9e54f988202a91c	237928591	validated	TCGA-25-1633	ov_tcga	1	62.12	1
787e07af-f384-491f-a662-414c161e3d8c	TCGA-25-2398-01A-01-BS1.6cd65019-046f-4701-ba45-95c5a357e0f4.svs	e84443a9a4dfab8141d653a739f19fc2	409494153	validated	TCGA-25-2398	ov_tcga	1	44.97	1
082f3c57-854e-48ad-9d0d-3279c9608881	TCGA-10-0931-11A-01-BS1.c669b00e-ae1d-4186-924e-2e8ff2643be9.svs	419b38b50ae19268b30a03526021c334	65975669	validated	TCGA-10-0931	ov_tcga	1	32.85	0
2235d26a-520b-43c1-9579-d2162403da5e	TCGA-13-1504-01A-01-BS1.8b60e9fd-1119-4e92-a606-881b1daecbf6.svs	bb957ac29e9580a42ebd5bc00a7b1672	306778405	validated	TCGA-13-1504	ov_tcga	1	34.79	0
13a4bc25-dba9-48e7-8ec1-cb169f605442	TCGA-10-0931-11A-01-TS1.56b4e806-d890-469b-9106-4f5ef4cedf06.svs	38ac6f87b3ed8bfaba7923db01660b1d	56631107	validated	TCGA-10-0931	ov_tcga	1	32.85	0
868a910f-dddb-4462-ac8f-df937eec18a6	TCGA-13-0725-01A-01-BS1.6cd2a2f7-689b-4674-a98e-a7ab00beaa84.svs	ba1c345f6c72390ffd2e2a354c298f20	162892609	validated	TCGA-13-0725	ov_tcga	1	12.39	0
3baf9fe6-2939-40d9-91f8-b11f9fe0689b	TCGA-13-0884-01B-01-BS1.48ab706e-f243-4f72-b7c5-8b4a5b5dbcc0.svs	ce5bc716b1f1656b8ec5370a98b5030f	245637407	validated	TCGA-13-0884	ov_tcga	1	107.1	1
57e7485b-0551-4b1b-b8ec-86f234c94381	TCGA-61-1901-11A-01-TS1.386d4229-605a-493a-9bf3-c173876f0c24.svs	177b32c94c2c57290008118abb035634	176562013	validated	TCGA-61-1901	ov_tcga	1	11.4	0
b9a2170c-32c7-4d85-adc0-a7cc5fef51fa	TCGA-24-0980-01A-01-TS1.7eb8d1c5-bb80-48b4-bd87-7374bff12101.svs	d57e48e4f15717fa8ad6421921272efb	201693903	validated	TCGA-24-0980	ov_tcga	1	7.65	0
e71801b2-20be-4a18-8e7a-c2887566e614	TCGA-29-1766-01A-01-TS1.b06eb26c-0803-4278-b5bb-8a23e94145e0.svs	b39b4df1ef9d3c85b9081309e46860c2	121852273	validated	TCGA-29-1766	ov_tcga	1	39.39	1
52e778f4-d98d-428c-b264-30d4240e8f01	TCGA-61-1738-01A-01-TS1.cbef3d98-4444-4703-b76e-0474439cb502.svs	c00663fc290a3e351c36bb1dc7ae7100	189416875	validated	TCGA-61-1738	ov_tcga	1	35.78	0
5e786027-84b9-4b67-b4e2-2ba282bd4ee3	TCGA-25-1626-01A-01-BS1.a288053e-86fd-4189-8dba-641155072fc7.svs	1aeb4f3cc50bb5976a82ea8ba678ec3d	137857593	validated	TCGA-25-1626	ov_tcga	1	17.02	0
4d32d69d-e118-497e-9f68-90c5e94ab54e	TCGA-42-2588-01A-01-BS1.e2068a61-9aba-438b-97a0-a96ade88c47d.svs	befdf407b9c722b9366f95f38d8e52cc	142883561	validated	TCGA-42-2588	ov_tcga	1	28.91	0
eec6364a-8e60-477e-863f-9edc22fbf4a6	TCGA-24-1558-01A-01-BS1.64a012b1-90d0-4df7-8b7b-9c3f0ca584b9.svs	c9b94522178d10a6291399f789696f39	296603165	validated	TCGA-24-1558	ov_tcga	1	19.51	0
700d52bd-3a7f-47d9-878d-56324d000c60	TCGA-24-2297-11A-01-TS1.db542639-c174-4e08-befb-e19683a42aa6.svs	08365faf6cb25c45227a4b13ef9ca352	58410851	validated	TCGA-24-2297	ov_tcga	1	55.81	1
c0dc855d-bd94-427b-a759-a2b341e133b3	TCGA-24-2298-11A-01-BS1.ec247a4e-1efd-40bd-a26e-3f825dd69689.svs	a5533d295e958767b27dfc828304c815	93967739	validated	TCGA-24-2298	ov_tcga	1	53.22	1
c573ee9c-06de-4b48-9e29-f392d85b7736	TCGA-13-2066-01A-01-BS1.665d85a4-5eea-408b-be3b-055803e5a179.svs	07d89a0f15bb1c1248d0dda56a1ea92a	554555227	validated	TCGA-13-2066	ov_tcga	1	70.07	1
33909229-accd-42c1-afde-db3a71ce2d3e	TCGA-09-1662-01A-01-TS1.991a3778-5f86-4d75-93d3-93b24310153c.svs	50d980072191cd0815ad34cd43abef10	133425547	validated	TCGA-09-1662	ov_tcga	1	89.26	1
3c433b4d-442b-4cfc-84a1-615704934e02	TCGA-13-1485-01A-02-BS2.d33cd2ff-9521-4ae7-a458-6cd672e3048d.svs	2945f0e3984587a0aa2d3c09e1d8daa7	288070331	validated	TCGA-13-1485	ov_tcga	1	20.66	0
81caf0f9-3aab-4355-9bbd-b3dc8e8a990c	TCGA-61-1724-11A-01-TS1.61307b21-e39a-454e-b12a-6ed706fa1255.svs	ad99922cbf0bb3a86cd97a3ba8ebb6cc	46682313	validated	TCGA-61-1724	ov_tcga	1	20.93	0
283d45fc-5305-41a3-87fa-ccacee80b47f	TCGA-04-1337-01A-01-BS1.e91fb11f-2366-47ab-96f3-e92e78c85602.svs	169a4d6f16cfdf20d07d81cd961c623d	71545237	validated	TCGA-04-1337	ov_tcga	1	2	0
60e74816-9926-429a-a366-2d075f97cfaf	TCGA-59-2352-01A-01-TS1.ef2a283e-ca0f-47fe-aff7-c10c4423c09a.svs	b4627bd8098162ba45d110ffabb41431	187922775	validated	TCGA-59-2352	ov_tcga	1	9.4	0
8b00d9f2-269d-4040-a311-6599764f847a	TCGA-61-2102-01A-01-TS1.560f25cb-a79f-4eee-ad74-a0130d207db1.svs	ad371f07617e229a1c2aa0448eb43fc6	113036627	validated	TCGA-61-2102	ov_tcga	1	6.47	0
9cb265e9-0a30-4674-b0df-7399d956497b	TCGA-29-1761-01A-01-TS1.26b76609-e133-4641-93f1-5497015975a4.svs	fb0c222a75c8a2f71dae613abb05f6f9	105227871	validated	TCGA-29-1761	ov_tcga	1	17.35	0
cdba915a-bd57-4385-b4ec-8045d06254da	TCGA-24-1614-01A-01-BS1.901a9b9d-adab-4c2b-be94-7ddc3e2d16e8.svs	19cbc11d72ca99ba2328159c16425407	80147109	validated	TCGA-24-1614	ov_tcga	1	48.29	1
e039e116-8ba4-4e71-9b18-489d5fbfad3d	TCGA-61-1917-11A-01-BS1.14cc7a08-8a35-4193-8e4a-ddd96f55eb39.svs	8bc64bf5913c10be12aa471106923ceb	29666169	validated	TCGA-61-1917	ov_tcga	1	43.4	1
efe8a97a-101a-409d-a6a3-f9fc8262fac6	TCGA-61-2612-01A-01-TS1.99d37374-5619-4342-86df-ed7c6c806e1f.svs	016bd9a4a485515b49b32d5e2f699890	373648385	validated	TCGA-61-2612	ov_tcga	1	6.34	0
c1fc3a5a-7ae7-460a-8245-fc1b2e9e0228	TCGA-24-1434-01A-01-TS1.5c90f4ac-d2c5-4ecc-903e-15c0501db247.svs	f491b2e3077d5f6b37cf0cede82b869a	256261367	validated	TCGA-24-1434	ov_tcga	1	18.66	0
c263af25-46d6-4828-bc5a-117ba955d4eb	TCGA-24-1560-01A-01-BS1.f5e67453-b8d9-4f8d-84be-05608fca2722.svs	bd5cd4fdcd6b1fda1a3f85faa51bccdd	161596393	validated	TCGA-24-1560	ov_tcga	1	44.05	1
9eb7c9d5-49b8-4aaa-95d8-7877ee3e98f3	TCGA-13-0893-01B-01-TS1.c090cde5-476a-4ba5-a3eb-9ed8e0a04085.svs	308c52c774b4de4f265f8016e6d14836	264843277	validated	TCGA-13-0893	ov_tcga	1	43.33	1
90c28739-32a4-4179-b217-5ff217ce286c	TCGA-04-1654-11A-01-TS1.dc8c9f0e-f202-4c51-a477-c30c7497f6bc.svs	de2e2e6055ce4f0630060c5fe0dd6fae	66029335	validated	TCGA-04-1654	ov_tcga	1	47.67	1
af9c3870-7cfc-4b58-8373-1fa950f5c7c2	TCGA-13-1488-01A-01-TS1.3972462a-d30c-473e-a62b-dae7de1ef2bd.svs	67b218016afce741f96b677c40e066e2	349718859	validated	TCGA-13-1488	ov_tcga	1	70.76	1
9f19ff8a-bf9e-474d-bd4d-40b0ae9375e9	TCGA-24-1430-01A-01-BS1.da84d3c2-9588-4907-9a03-4ea2847621aa.svs	56a989c1308d966adadf7a50a50d4c1a	332790961	validated	TCGA-24-1430	ov_tcga	1	28.35	0
c09d05d4-0b3e-4256-a5cc-10a500d1917b	TCGA-04-1525-01A-01-BS1.eb648605-dfb5-4790-b027-d5f4b8fc21cf.svs	cab3936f7d9e7a0c26d38c423a1578ee	90590603	validated	TCGA-04-1525	ov_tcga	1	38.34	1
088a7212-f8d6-48e6-b8cb-f0c021ce0eeb	TCGA-13-0804-01A-01-BS1.bc23d958-ae94-4d3f-ad5c-2a42dbc98154.svs	484d3daa3874838fc8a74f091685f976	264421275	validated	TCGA-13-0804	ov_tcga	1	35.25	0
36ff87d2-7284-4d02-b1cc-5d9044346f55	TCGA-59-2355-01A-01-TS1.07a67953-f1fe-4440-9bc3-a51e2a4a8ab7.svs	2e38b9fc6fc76a62a5a959edecda8550	47030535	validated	TCGA-59-2355	ov_tcga	1	2.14	0
0f588d07-7040-4bf2-8a10-afc6dafeda2c	TCGA-57-1582-11A-01-TS1.4054d24b-7f2e-440e-a6ee-855758457a88.svs	84c7efdb17c634da8137ae016348e81c	63173525	validated	TCGA-57-1582	ov_tcga	1	24.01	0
de33f512-914f-44a0-912c-57dd80bdb1b1	TCGA-24-2035-01A-01-BS1.1ea4d2d3-feff-446e-a198-cd91ce4d56b7.svs	b6a6b2177107ccc78d806406d12c9af9	68879653	validated	TCGA-24-2035	ov_tcga	1	28.15	0
4d360d10-8c87-4c35-8a4b-a4e9a4698ca4	TCGA-10-0934-01A-02-BS2.9d515b55-0fa2-4ce2-9997-6a906c044489.svs	099a17c4f13f65b94e9985b6407d4268	196410575	validated	TCGA-10-0934	ov_tcga	1	6.7	0
dbfd6ec6-baf2-4a0f-a22e-e5f3c797eced	TCGA-10-0934-01A-01-BS1.01aac644-35c3-4a9d-baaa-74f6c5322362.svs	e8d726d46e5c68e74f0e760a1488d62e	136243627	validated	TCGA-10-0934	ov_tcga	1	6.7	0
4d3fc78c-5d40-4ebc-8990-d6ee8ec6aa1f	TCGA-61-2095-02A-01-TS1.0194ea0f-cd29-4eb5-b91a-c5309eb368c9.svs	998e08adf900ee723d5fbd3b545c37ea	111578951	validated	TCGA-61-2095	ov_tcga	1	61.6	1
a6b72d76-a6ba-4f9b-8942-4747ed7240b6	TCGA-23-1117-01A-01-BS1.07e61daa-26ba-4954-94a0-6a06d08b2c21.svs	ca4654d8956cd72695a8917628cf70e7	92952639	validated	TCGA-23-1117	ov_tcga	1	33.28	0
6283f99c-4e0d-4db1-ae30-4982caa6cc83	TCGA-13-0908-01B-01-TS1.ee2524ac-c719-4a1f-8e39-a71d08e033dc.svs	8ea481e380e475dd64e44ffff888333c	282665945	validated	TCGA-13-0908	ov_tcga	1	60.55	1

## Sheet: training_fold_3
id	filename	md5	size	state	case.id	Study ID	OS_STATUS	OS_MONTHS	y
d0417312-e803-4748-9b35-0137f904ef28	TCGA-24-1551-01A-01-BS1.41335e52-92cb-47c1-b5d6-cfaf07041b09.svs	333f3b58d9b39ea4443c0395cbd54bfe	119708583	validated	TCGA-24-1551	ov_tcga	1	51.87	1
9f9d8f37-855c-4878-a7f2-3dec6055dffd	TCGA-23-1124-01A-01-BS1.bce719cf-462c-418c-8646-c52770efe5e0.svs	55bf4fc571b16570c80d6d0291af2cc8	205522237	validated	TCGA-23-1124	ov_tcga	1	58.08	1
07f2509c-7db2-4057-98b7-2ee081c7179b	TCGA-04-1530-01A-01-BS1.8cb941db-9ee8-49cc-b0c2-211af61b347e.svs	c07a7e30bdb58bb2f9f9c39c7eda7854	97624299	validated	TCGA-04-1530	ov_tcga	1	118.99	1
f7b222ab-93e7-407b-9f60-b4f305b74b1e	TCGA-24-1431-01A-01-TS1.56af0d60-12ff-42cd-bf25-1a6e1282bf6e.svs	9ec320cd20daa272b72558a83713a127	317511683	validated	TCGA-24-1431	ov_tcga	1	18.63	0
d1c2a221-ea41-4ec9-ba49-d504bf0f6f9e	TCGA-24-1923-01A-01-TS1.efa7fe61-eeee-4f33-a76e-def9e1e4347b.svs	82ec62db31968e5efa1ca98e5e6d9c96	218394369	validated	TCGA-24-1923	ov_tcga	1	22.67	0
02dc3c23-e803-44e6-9651-ee8742372efd	TCGA-42-2593-01A-01-TS1.0aa136c4-90e2-49f3-adf8-73d334f9e6ec.svs	584ec7accd16228f85cf350351238ba9	19198595	validated	TCGA-42-2593	ov_tcga	1	1.48	0
28e97eff-18d9-4c41-ad10-07805be09f15	TCGA-13-1489-02A-01-TS1.acc6b322-9319-4b2b-b0e5-4d54d649a56d.svs	7e0d1df91a65391f687d7f7ac0323ade	209097259	validated	TCGA-13-1489	ov_tcga	1	83.87	1
5bf0fd26-d8a8-4262-9ba0-ec02d9625958	TCGA-24-2298-01A-01-TS1.17f016db-5fb5-4bdb-a5b3-5d3ae85e69fb.svs	44f3e3a084e0625506e4cbe1b1426ec0	108305353	validated	TCGA-24-2298	ov_tcga	1	53.22	1
12b94893-0c56-4c79-b184-0b85f449f130	TCGA-13-0912-01A-01-TS1.736e083a-e666-4cd2-a6ea-81488dee1f63.svs	2719bcd6d4f6f6463363f65ea62452a0	179524385	validated	TCGA-13-0912	ov_tcga	1	37.61	1
e514cf6f-d0d7-4db7-b1b9-debb8e12aecb	TCGA-24-0975-01A-01-BS1.d32e86c9-9517-4e76-8e5c-d0022828bbdd.svs	2ef8ec3f9624ce86e18685030819fb27	175005563	validated	TCGA-24-0975	ov_tcga	1	21.78	0
f11060e6-8fd1-4b72-a546-e4d4d2718547	TCGA-24-2261-01A-01-TS1.be1df9a9-9cb9-43e5-a447-56368f965041.svs	3a7b18d9b4125f22028de2ae34efa38c	257226819	validated	TCGA-24-2261	ov_tcga	1	0.79	0
d11e29af-366c-48a0-9975-4edf990d6f2d	TCGA-13-1511-01A-01-TS1.4fb08454-15fa-40f8-9d21-d7b75fa68fbe.svs	2d1836d41101da51d9340bbfd2ecc41a	577843009	validated	TCGA-13-1511	ov_tcga	1	54.2	1
7e43eff3-327b-4258-9c22-97e5a05430ca	TCGA-04-1536-11A-01-TS1.0a362bbd-1f22-499a-b95b-4e35a9cccc8f.svs	5afcbadf9a60eba46f3874747a6850b7	89613505	validated	TCGA-04-1536	ov_tcga	1	29.07	0
707a4b6f-9706-4eed-b17c-61510a72bf54	TCGA-23-1117-01A-02-BS2.3fdc6214-2606-447c-b91d-f00036594866.svs	f1ed29b7a807a70566bdd41a92a12e67	130555741	validated	TCGA-23-1117	ov_tcga	1	33.28	0
cece1e67-06de-406c-be97-eeb967405edb	TCGA-24-2271-01A-01-BS1.bed2de0b-65ae-49a2-8fc6-a1ad85be2972.svs	45c2a53c6796dd2cc6be5221c65b4c2a	126641871	validated	TCGA-24-2271	ov_tcga	1	31.6	0
46526b73-ba6f-4902-b545-6a2f629a452b	TCGA-04-1638-01A-01-BS1.77c11b6c-d934-4d90-8091-759898a577c2.svs	68b4e0a460960c7af144084739cd5dca	115436455	validated	TCGA-04-1638	ov_tcga	1	55.39	1
38bdffaa-c5b7-4f7c-8baa-7579b610d5a6	TCGA-61-1738-11A-01-TS1.306f5117-9c9c-4615-8d2b-4b545b13de65.svs	2ce22699aca789eaba6a483d40e94b18	72109157	validated	TCGA-61-1738	ov_tcga	1	35.78	0
2f9297d0-4623-4e10-a8e3-268bb84675d4	TCGA-24-1852-01A-01-TS1.f1175914-dced-464e-b2f3-db266ce7e3ae.svs	df1075f1211e0bc5ef56c8621f45578d	55750403	validated	TCGA-24-1852	ov_tcga	1	72.31	1
1eb68219-5563-407d-a185-e7859c565ba1	TCGA-29-1762-01A-01-TS1.30a33cd4-4485-4a15-9eb6-2d2bb79ab844.svs	6e48befbc3a8c479f6676cfb27311eab	145095793	validated	TCGA-29-1762	ov_tcga	1	86.53	1
4b31785a-b972-48d3-8fb1-f55393106067	TCGA-13-1501-01A-01-BS1.8fabb2f9-a340-49c1-ab64-9208a2fe1760.svs	231b3bd46a0fe978c1cfa96cce3cddda	252781307	validated	TCGA-13-1501	ov_tcga	1	43.17	1
ba7b6fcd-2ea5-47b6-b3d9-fbef601b2d86	TCGA-42-2590-01A-01-BS1.a2121dc9-b4c8-46df-a743-3d44fea9e4c7.svs	ce96921f1772d89a7b858262ee8b6332	355288785	validated	TCGA-42-2590	ov_tcga	1	10.41	0
ca674757-a366-48da-8e03-367b20731649	TCGA-30-1855-01A-01-BS1.aef422e1-e675-4917-a6a3-0a8aeed50cf2.svs	59795a493e095c0d2da1f65d5f8f5ea2	168300799	validated	TCGA-30-1855	ov_tcga	1	2.46	0
af2a3684-d5ee-4e2b-ac1c-1432bbe7a292	TCGA-13-1492-01A-01-TS1.893fd41e-d481-4430-b8e3-b7952e9a4f6a.svs	d4bc00916a75761d2fdd2e6855058bbd	627793287	validated	TCGA-13-1492	ov_tcga	1	125.46	1
131cc077-16f2-4ecf-b86a-df75ebb0c818	TCGA-13-1817-01A-01-BS1.c86e17e9-0cf6-402b-974d-1f00d6b16a0a.svs	3d4172bf370616be1f8380ee83040aef	241126349	validated	TCGA-13-1817	ov_tcga	1	33.64	0
86ef9ec4-7c89-4a21-a977-d3b70601e33c	TCGA-10-0928-01A-01-BS1.7e1a20f2-31da-4b50-8d26-005e67baa47c.svs	7a5c90ed296f2fc46199f45884326bc2	146225079	validated	TCGA-10-0928	ov_tcga	1	18.5	0
d02cbee9-e80d-4638-9bde-27f4dd1db878	TCGA-24-1852-02A-01-TS1.c73a3b58-6e7e-4949-9a39-77a32e8fcf47.svs	657cd82c492d0fe9382e43582292df16	123160519	validated	TCGA-24-1852	ov_tcga	1	72.31	1
d807ad3a-cf62-402a-8de3-7d15178cf598	TCGA-09-2045-11A-01-BS1.893d9759-2b40-4b68-9e57-2e80dffe9a58.svs	8d6152a33a188202fc7b1b3230c5a04f	57434849	validated	TCGA-09-2045	ov_tcga	1	35.12	0
745c7947-2b1e-4d6f-997f-6ff0025c0015	TCGA-10-0935-01A-01-BS1.c189cb52-4472-44b6-8c4c-399aa04aecf2.svs	c4b10d5a5063a2a88499b38e59a03021	85066977	validated	TCGA-10-0935	ov_tcga	1	35.41	0
781f9fb2-a124-457d-9eb9-fae0749a07ec	TCGA-59-2350-11A-01-TS1.050ac402-a680-42ae-94b1-d8baca93843c.svs	d6cc7e5d101c1b7e33c9ef72547060e9	81828769	validated	TCGA-59-2350	ov_tcga	1	22.31	0
adb6fcbc-64de-406d-8a00-18474064c0ad	TCGA-13-0730-01A-01-TS1.fde90bcb-ed7b-45b6-954f-fbf94f6aa317.svs	fa52551bd4d67cdba72dd460a93d38ac	135261959	validated	TCGA-13-0730	ov_tcga	1	17.81	0
422a20d6-eabb-48f9-a707-55c2b1c2ca03	TCGA-25-1318-01A-01-BS1.71909c29-59a7-45ec-945b-d7965aeec9a5.svs	dc32c39383fddc81157352b20b91318e	294687277	validated	TCGA-25-1318	ov_tcga	1	34.95	0
66f39f5c-234d-4848-a97c-c97c26454b2f	TCGA-13-1403-01A-01-BS1.ac764ada-e3f7-4b8e-9ba5-6a15e4d53224.svs	f8bf91c4aeb38a9ef9297abbb90a9b58	210742383	validated	TCGA-13-1403	ov_tcga	1	77.04	1
7718cb74-4903-49a8-97fb-4335714f87c1	TCGA-13-0768-01A-01-BS1.a3e6fc49-57bd-4ae6-ab13-bf5e86f13ccf.svs	77ef34547f767a09529e14fa09a74877	71191269	validated	TCGA-13-0768	ov_tcga	1	58.61	1
a2140bde-709a-4f6f-8bdd-9ba011491da2	TCGA-25-1870-01A-01-TS1.e29642cc-97ec-4d8b-b09d-ba85be57dd44.svs	04349e24b8b92b9dcf1e851b343232ab	80928775	validated	TCGA-25-1870	ov_tcga	1	14.95	0
e894320e-b69c-4b28-8926-7df1789e2c12	TCGA-30-1887-01A-01-TS1.fe7e1b16-2b5c-403a-8c8a-884ab9683ded.svs	ededc1bd6139230a75af20ef7d500aeb	76502821	validated	TCGA-30-1887	ov_tcga	1	24.24	0
f2d2434d-68f9-4cc7-8f5d-658ddbfbc58c	TCGA-13-0802-01A-01-TS1.f68ca53f-ee25-4804-be4c-081eee227a92.svs	beaf0c3086cf379062e05e88d0e350ac	424155841	validated	TCGA-13-0802	ov_tcga	1	50.99	1
3158b032-2215-43ea-886c-ff6f6e417b82	TCGA-25-1326-01A-01-TS1.0fbff408-12f4-429e-9d63-c51e858c6971.svs	a11fdad2f1486d61627075e59178bd8d	382175913	validated	TCGA-25-1326	ov_tcga	1	41.03	1
2ae2bbb1-6846-4415-a60a-074f96ca8ad1	TCGA-13-0888-01A-01-TS1.ffd7136c-4224-4e96-b6bd-91271f3be8be.svs	10e134513e18527a33842019f9e336b0	185388049	validated	TCGA-13-0888	ov_tcga	1	92.35	1
51bcb947-6737-42c0-9933-2774f0939dfb	TCGA-13-0758-01A-01-BS1.cbfcbe05-64c9-4ed4-a349-0788bcf843e8.svs	a5773249201ec229158b6cd5563cda58	122539277	validated	TCGA-13-0758	ov_tcga	1	11.37	0
f35f9ef2-9def-49e5-b857-a171be6f8081	TCGA-61-2101-01A-01-TS1.d5aab1ba-183b-4f16-8f4c-5902e34d5ea3.svs	975b349f9bd71b136dfc15b1e7a4171d	59264935	validated	TCGA-61-2101	ov_tcga	1	55.45	1
c68ca7d2-0b88-496a-ae18-c344b893f9c4	TCGA-61-2101-01A-01-BS1.ea43cb3b-f8d4-4869-bf64-ce0af7638a57.svs	1a33752ad0e823f803b757ab8d9965e0	271161763	validated	TCGA-61-2101	ov_tcga	1	55.45	1
e9a7531c-733a-4824-a9ad-3806f2f67a18	TCGA-59-2372-01A-01-BS1.c071ae8f-1a61-4e9b-bb18-c5bc3643dc2e.svs	91405e7758c64186a73c018e50715040	109067695	validated	TCGA-59-2372	ov_tcga	1	44.78	1
d1752586-e4e6-4d46-bfaf-a53d9cbd9c73	TCGA-30-1867-01A-01-TS1.d765a6d5-cce5-4218-b21c-7835e7638557.svs	4fc5d73015137522cc16eff6ebec43ee	34161453	validated	TCGA-30-1867	ov_tcga	1	1.22	0
3ea31a58-1c02-4403-8dd1-ff020584e953	TCGA-25-2393-01A-01-BS1.57857d1a-37a7-4981-805a-609817bcbe0e.svs	4c889d763e88be4477695f6caf569e3b	194568285	validated	TCGA-25-2393	ov_tcga	1	38.01	1
c031fe82-f245-4dbb-a623-7f977581e6d6	TCGA-24-2024-01A-02-BS2.bb2cc430-c917-437d-b85e-f8fb69028121.svs	59236c348bd2e9ee7985c61453e4aa30	153576193	validated	TCGA-24-2024	ov_tcga	1	58.11	1
9863a488-c054-4fd5-83b2-49ed90669f6e	TCGA-04-1648-11A-01-TS1.f88857d9-9bb6-4c1b-bde0-3b016b18002a.svs	b5d83561febe0085ab831b6382bc74b4	41718531	validated	TCGA-04-1648	ov_tcga	1	28.61	0
ea22cf79-61e0-4fd8-9ab5-0714df6dc344	TCGA-30-1892-01A-01-TS1.65549f07-9148-43b5-8c8c-94d17148a918.svs	eb2272eaf00263958b9c4ccf5455000d	59289365	validated	TCGA-30-1892	ov_tcga	1	48.75	1
b5cd8cae-f1ad-47b8-b4b6-5b8d28cd0fbb	TCGA-30-1866-01A-02-BS2.c7539c9f-48aa-4af8-a182-233f4b6d3068.svs	343c041673f969568fdd04d8a122d5e1	144925423	validated	TCGA-30-1866	ov_tcga	1	36.6	1
72f67848-310f-41de-bb38-de9664705c11	TCGA-61-2095-11A-01-TS1.fd64789b-5cb2-4e23-8a07-558207cc70d4.svs	acb175047f3023830807115ec9da4c4a	42241409	validated	TCGA-61-2095	ov_tcga	1	61.6	1
3b288d96-66fa-4e3e-ad63-ea46d9f65d39	TCGA-23-2081-01A-01-BS1.a28a9267-eff3-4e25-aa28-3397f0b0773c.svs	8472f6b64288154394dddbe9dae2fcda	73688509	validated	TCGA-23-2081	ov_tcga	1	76.94	1
515c848b-2c26-4d3e-906f-1f951dbb0741	TCGA-25-1320-01A-01-TS1.7baccc6e-48b9-4f66-b04a-5a550b77dfce.svs	1a436e0f2325fb212fb09c1b06036d96	524330057	validated	TCGA-25-1320	ov_tcga	1	37.94	1
8ba86e4b-afb9-4ff5-b21f-1b9bee1304bc	TCGA-13-0805-01A-01-BS1.05a4c632-54ef-4184-a768-a3c97402256e.svs	da2c5393ec1811168789612229fa989c	127751989	validated	TCGA-13-0805	ov_tcga	1	35.28	0
2696b81b-6f30-4faa-9506-d10b28194b39	TCGA-13-0894-01B-01-TS1.8e814284-4815-4e1b-a811-c2f41aaab591.svs	043c1039e5122ab75f1d6947062f3954	303129639	validated	TCGA-13-0894	ov_tcga	1	49.57	1
b9d29d27-8d3d-456b-bfb1-e0279603bc25	TCGA-13-1506-01A-01-BS1.790a38ba-47d7-4ac4-a25e-50a17f9a2a87.svs	406d0ed5d83eb05a9119372caa5d042d	166013851	validated	TCGA-13-1506	ov_tcga	1	34.13	0
cd104e75-5c65-40e0-8c6b-4f67d3d54c5b	TCGA-04-1651-01A-01-TS1.246daec2-ff44-40f4-a856-89da1f342016.svs	dd68d6dfb7bb3c1f62558a192600b1bb	135136571	validated	TCGA-04-1651	ov_tcga	1	36.2	1
c746e783-4b66-4c2a-8f9e-28f95738ae1b	TCGA-25-1318-01A-01-TS1.328597ad-7246-4ca7-a534-1d265e9c9a59.svs	c9abbe40c378776ede194c4191c51642	312090111	validated	TCGA-25-1318	ov_tcga	1	34.95	0
415d2d2e-1df1-428f-8fec-e358caf0cf8a	TCGA-24-1431-01A-01-BS1.cd2b0ba2-18ee-45d6-9b65-28574f20525c.svs	dc697e3ef0cc0aa3e8120fe6b31ced1a	217851879	validated	TCGA-24-1431	ov_tcga	1	18.63	0
0f769f82-5e7c-43f1-bdc0-0b8b4c58c0b6	TCGA-13-0760-01A-01-BS1.47216554-8878-4390-ab9c-497c94fa9e09.svs	7c4375921ab71b97700b05c345eac4c5	147641781	validated	TCGA-13-0760	ov_tcga	1	11.53	0
01a84ba9-d148-4fb5-9758-2188780a6d8a	TCGA-23-1109-01A-01-TS1.97b03fed-53f2-4f0d-92f8-bd428a8727c9.svs	cff9a68a9efd0630d16d8b3c0a79d12b	78817497	validated	TCGA-23-1109	ov_tcga	1	51.31	1
a09ff8a5-1623-47e4-bfad-f267b1532e82	TCGA-25-1315-01A-01-BS1.2ea40aad-f13d-46af-89a6-0e04116a5d54.svs	d9126877ee375832dee2b2098cc6bcac	815277423	validated	TCGA-25-1315	ov_tcga	1	52	1
9af42b8f-098d-4df6-bd3c-05840735b9fb	TCGA-25-1627-01A-01-BS1.42532801-bad3-4503-8e89-c92084458b14.svs	df128e6015f60c153e70f761f9266050	295090133	validated	TCGA-25-1627	ov_tcga	1	12.94	0
89760700-ff7d-4aaf-a962-3a819b35e620	TCGA-13-0908-01B-01-BS1.c5bc1ddd-1c6c-4ab1-aee0-e0885990e553.svs	4d4ab0ee12ba6485163304aab76b753a	170513471	validated	TCGA-13-0908	ov_tcga	1	60.55	1
f87d79f6-48f1-4058-8dfc-59624a2f7417	TCGA-25-1323-01A-01-BS1.a400c51c-77e2-41e2-be66-b1c4cd67cf7a.svs	54a9e90c67ee0591af9db891f1c66548	640619453	validated	TCGA-25-1323	ov_tcga	1	12.98	0
5804a2c9-cc3b-4b4f-b0ef-185865ca139e	TCGA-13-0723-01A-01-BS1.90d4491d-8fa8-48a6-a4e3-857e23ea5486.svs	b5729ac5f9d662a0dd0df9c51f4c60d0	104930095	validated	TCGA-13-0723	ov_tcga	1	39.55	1
302c66f8-3787-4351-8b2d-bb23b139e494	TCGA-29-1768-01A-01-BS1.0bd351c0-aed9-4bb2-a773-e56918399ad5.svs	fb96a4658d8bd7a129a89fd602833c6d	134498251	validated	TCGA-29-1768	ov_tcga	1	31.27	0
7f5a183a-4773-42e6-aa80-39826db508dd	TCGA-23-1124-01A-01-TS1.048e65b0-5b06-475d-8186-71e43eba8b12.svs	ab0c8df64b4949f153e8999c4c8d4d5f	33655427	validated	TCGA-23-1124	ov_tcga	1	58.08	1
6c5ef0b4-3868-44ed-bdf3-d1069a0d7fa2	TCGA-13-1409-01A-01-TS1.4226415a-3f9d-4a34-b017-1af964c8be5a.svs	d548e970bd994e625deb52090465aa6a	459690017	validated	TCGA-13-1409	ov_tcga	1	57.23	1
a720a19d-a6eb-4b3d-a664-629993a202cf	TCGA-13-1487-01A-01-BS1.a695ac28-7c81-420e-9940-f4cc99483200.svs	ae5cd23ce03b30822bef7480dd3f1aa9	265207921	validated	TCGA-13-1487	ov_tcga	1	22.37	0
af8b5a3a-8cd8-4e2f-ac25-bed2922600e4	TCGA-25-1625-01A-01-TS1.e40d6e75-c7b0-4835-9e09-ff2efc2e1a27.svs	d54c3b0dec50fdd9ed9271ef8ad4b2f3	288378837	validated	TCGA-25-1625	ov_tcga	1	27.6	0
186c2e7b-9bc8-4a5a-a9f7-c48d8c641deb	TCGA-57-1585-11A-01-TS1.1497c983-dc07-400e-aa0c-f4fa7bf3bcfd.svs	c6ab4322ce0857fdfade287c06364aa0	19795639	validated	TCGA-57-1585	ov_tcga	1	1.74	0
f0ca223c-8b52-4d8b-be26-df648a5c0f2d	TCGA-29-1702-01A-01-TS1.d7ec5a33-2840-4e3b-a587-272f42e1ffc9.svs	2f855ee5bffc7fbbbed00667826b3224	177158243	validated	TCGA-29-1702	ov_tcga	1	23.92	0
2abda166-b60d-45f2-a9dc-62c8132ed6e5	TCGA-13-0755-01A-01-BS1.49bb794c-7825-40f0-89f0-d4a22419e043.svs	f8d9a51029a375bcf0c80837b5d565bf	103410489	validated	TCGA-13-0755	ov_tcga	1	2.5	0
d2f1340b-ff13-487f-9abe-a6234d8acdab	TCGA-61-2110-01A-01-BS1.e42d96bc-a002-4f4c-817b-d3a5b1af1172.svs	fa05eab03085ba1e14c844002fffda5a	44025927	validated	TCGA-61-2110	ov_tcga	1	44.48	1
241984d5-b8d2-47e7-baf1-dce1e4018b11	TCGA-13-1411-01A-01-TS1.8b721a35-974d-4831-90d5-6874833d2a2d.svs	a961f208f42dd8faeb7ea9edd6cb821e	440157113	validated	TCGA-13-1411	ov_tcga	1	17.44	0
d71657a5-d4cb-41dc-b41b-e845adfdf87b	TCGA-30-1855-01A-01-TS1.1829cd37-82d6-4958-b2e3-15aa55f1ee99.svs	2d6e1d5bae49c15722aba5d3223f316f	178495813	validated	TCGA-30-1855	ov_tcga	1	2.46	0
c43c2fa4-1429-4959-a736-3a0a324f6208	TCGA-13-1496-01A-01-TS1.6e8bc620-4631-48ed-8bf8-866854ef6500.svs	599802ce9923acaefba5524bad7c5139	420133177	validated	TCGA-13-1496	ov_tcga	1	4.24	0
3232d9ca-014f-4bac-86b8-abe604619353	TCGA-23-1116-01A-01-TS1.e0a68198-f101-4469-9dbf-f9b0c9c8ca63.svs	19c2d8a792ddc2a7f7e62442dc223522	86394107	validated	TCGA-23-1116	ov_tcga	1	19.45	0
cd27bb01-a0b4-424a-9e54-c5d41cfb226f	TCGA-24-2293-01A-01-TS1.bbb53d55-4e3b-46a6-aa7a-98b79d7b6591.svs	12f656ed30fdd529f4b9b18eb6201ceb	170264615	validated	TCGA-24-2293	ov_tcga	1	16.62	0
997badba-fa70-44d6-93f1-873682dbbea4	TCGA-10-0927-01A-01-BS1.9a7313d6-6b16-4e4f-b530-2a37dbc98170.svs	483036810a7c645db458458439257c7a	141402245	validated	TCGA-10-0927	ov_tcga	1	81.8	1
010fc715-0098-4967-a36f-a8922c03e40e	TCGA-13-0920-01A-01-BS1.b7b9daea-d790-433c-93b2-db5e26827f30.svs	44b614f043726fa3e5c22337477921b4	112205535	validated	TCGA-13-0920	ov_tcga	1	48.75	1
3e7a2cb1-a827-449c-92dd-4da289a7c239	TCGA-29-1703-01A-01-BS1.bac4f162-fe80-42ee-91c2-7a3fa4486957.svs	98ac094268d911e9570a802c4240d389	213088359	validated	TCGA-29-1703	ov_tcga	1	59.63	1
f42a9e32-d240-4cfb-bf67-7803c9072b36	TCGA-24-1927-01A-01-BS1.17fb54bb-1537-4c82-bfa5-537e250fc0f8.svs	6f541d8d19c1b1e78b5ac68a0b9af9b6	190182371	validated	TCGA-24-1927	ov_tcga	1	16.43	0
3ad44eaa-b3e5-4317-b4f4-434e15976438	TCGA-13-0761-01A-01-TS1.8c70bf6d-48ea-466c-8a47-d0c2c7bc26d0.svs	2b34c046692ea7d6241334eeb28ec846	145125309	validated	TCGA-13-0761	ov_tcga	1	37.98	1
f14e222f-64c7-4596-a810-c2a7d665623f	TCGA-24-1852-01A-01-BS1.17a514b8-d32c-4245-987a-ca1d028eed80.svs	57d1953fd0d10e4c3973fc3954210712	108384639	validated	TCGA-24-1852	ov_tcga	1	72.31	1
2042f48a-26cc-499b-90bb-e5cc4856f63d	TCGA-29-1705-01A-01-BS1.febc5de5-d46e-4d34-a597-501782af363a.svs	14a0f871482a8c6f2dfff33ca8b93f86	408594059	validated	TCGA-29-1705	ov_tcga	1	18.23	0
2d378c59-9b16-413c-8087-c76434a2c607	TCGA-30-1714-01A-01-BS1.d9272491-1098-49d2-9bec-c1dfa452548d.svs	ed369f0e7a0f8e1691fdea14b9075d51	108307149	validated	TCGA-30-1714	ov_tcga	1	38.04	1
8341bc39-d77d-4538-8081-0bb5f68f3003	TCGA-25-1317-01A-01-BS1.7237ad91-a258-4544-a2c4-1fb411af658a.svs	7431d2e2c7e0ab796ab6d77825a96dac	171700211	validated	TCGA-25-1317	ov_tcga	1	2	0
402609a1-2bd3-4f9e-b329-77c168f4409a	TCGA-24-1464-01A-01-TS1.33baf922-5467-4b79-8191-fbba9f70c972.svs	86f0cc8c912504ace9c7fe0d87d7c0a4	157774031	validated	TCGA-24-1464	ov_tcga	1	12.45	0
6f6ec4b7-d473-4b58-969e-e534e1effd3f	TCGA-25-2391-01A-01-BS1.36d1284c-605f-4346-b6c6-048f71df6393.svs	de22367511aa6273cc23141ed894b07d	303857241	validated	TCGA-25-2391	ov_tcga	1	49.01	1
a3d0274d-3ba6-45a5-8555-279f05b9d130	TCGA-61-1919-11A-01-BS1.96c56cd9-f884-4492-87c6-86c03c27f997.svs	3988eda75e5b0061b9529bcbd7621ae9	59435399	validated	TCGA-61-1919	ov_tcga	1	38.14	1
5c0bd990-e465-484a-be9a-02b8b5a009e8	TCGA-25-1325-01A-01-TS1.a7cb8e2d-ed1b-4c35-95f9-6da43fcfeb14.svs	12164150d59749ddf1a6fb36d13920ac	315187043	validated	TCGA-25-1325	ov_tcga	1	32.06	0
4f55b161-f217-46cd-a442-b9e04b913cd8	TCGA-13-0897-01A-01-BS1.dcac13fe-5762-4440-8ef6-f20f7add987c.svs	53d1e59d449d3c54194d70eeb1750690	155980483	validated	TCGA-13-0897	ov_tcga	1	71.68	1
f95398ce-d26d-4ca9-9a23-248bd2ecb780	TCGA-30-1714-01A-02-BS2.d261005c-31b3-4a48-9530-3e24454a3d98.svs	746e180dcee93b92840f3d3fa6dbb679	92711135	validated	TCGA-30-1714	ov_tcga	1	38.04	1
2f797713-dafb-40fa-83ad-066da0fe7142	TCGA-61-1918-01A-01-BS1.2839dfd5-d116-494f-b31e-512aad6fc514.svs	6a11b85505b1abfbe45d6a9a6cd99bf3	298569973	validated	TCGA-61-1918	ov_tcga	1	15.74	0
bc0acd0c-9da2-40e9-a15e-f1e58ef15bb6	TCGA-61-1906-01A-01-BS1.925b4bd2-67ec-4004-9550-bf52442c594d.svs	278052ac59e482ae522cace18d8e1b0d	127447263	validated	TCGA-61-1906	ov_tcga	1	34.1	0
d28c7d0f-4b49-4ada-86c2-99c07c920b1e	TCGA-29-1705-01A-01-TS1.b4cec7c6-267d-4b63-bb60-1e9b618ea03e.svs	9bb8cc3d24591d5b2d9074efb58e3270	245140625	validated	TCGA-29-1705	ov_tcga	1	18.23	0
f6b6ac38-8c65-4866-af61-d98cbe803f80	TCGA-59-2372-01A-01-TS1.f9bb37dc-a6c8-432c-b628-25a83fef88b1.svs	432824c95160aa03081a5649b52de90c	63944523	validated	TCGA-59-2372	ov_tcga	1	44.78	1
4c90835a-125c-41a1-a2db-42d5a578c4f7	TCGA-25-1635-01A-01-TS1.e3fb13c5-3313-4116-9aff-2dd97b81cace.svs	c3ab37ec807838c15042be1d5822c4da	438392073	validated	TCGA-25-1635	ov_tcga	1	52	1
eb56cfa7-448e-4ba3-b9ac-ea21ad3af9fe	TCGA-13-0761-01A-01-BS1.73063369-b448-4bb0-9930-3ccb7ed909e8.svs	aad23ca66a9a6055ca13d04b3ac6c167	84517269	validated	TCGA-13-0761	ov_tcga	1	37.98	1
40d113d2-190f-4818-87e2-b01e15b1ddef	TCGA-30-1859-01A-01-TS1.4e743337-464c-4a82-80a4-7df2bb74ca98.svs	32a7de2e9a69be42204c01851bbf20f7	96873811	validated	TCGA-30-1859	ov_tcga	1	48.06	1
e81e592e-55d3-4d52-8056-2fb7528d68d0	TCGA-13-1507-01A-01-TS1.d693a034-776b-4726-b248-fa02fce6680e.svs	623ea9368cfffd910aa39ae79c6c2141	347977767	validated	TCGA-13-1507	ov_tcga	1	65.47	1
d68858d4-89ef-4165-9cae-06cf4bf6703e	TCGA-13-1501-01A-01-TS1.955ec489-489b-4ec1-8410-3f5e0bccc505.svs	cb0baef3cbaf49fdcb9d676f0a81cf12	333897207	validated	TCGA-13-1501	ov_tcga	1	43.17	1
abc47e2e-cfb3-4359-a3aa-307ec21fb1fe	TCGA-09-2045-01A-01-TS1.0abe6ecb-c4ba-492f-939f-9dfa84b0af35.svs	540f5d6f3848b0bb3b7d53d9a1cf4a43	168625125	validated	TCGA-09-2045	ov_tcga	1	35.12	0
b36deed1-0993-43f0-9c1b-a44ccc6b00f1	TCGA-30-1857-01A-01-BS1.392b4bb4-7991-4797-b75c-ffe3d94a4599.svs	9689bad21af89acfd1dbcef6ddc431aa	145783267	validated	TCGA-30-1857	ov_tcga	1	0.26	0
d8bff1f3-87e1-4e5b-9858-3eb0fdf72022	TCGA-24-2297-11A-01-BS1.d7a72efc-8683-4fdb-9ee5-e4c40a073a2b.svs	3c38f2ed49fb8ba208a6775b8929893a	117949463	validated	TCGA-24-2297	ov_tcga	1	55.81	1
f36fe1f7-1e60-49fd-9f54-45d5fd164b8f	TCGA-30-1853-01A-02-BS2.59402746-32fc-4ce7-ac6f-235da20da619.svs	72a6bad45c144c9d579941cdfe28c6e3	113731437	validated	TCGA-30-1853	ov_tcga	1	36.24	1
ac4339d2-2941-4a76-bca9-c35823e45a3c	TCGA-23-1031-01A-01-TS1.8cff6ca1-8a40-42c7-b537-38c25f5301a1.svs	39fb51eb6c744a6a86d65b6257c9f6d0	72149871	validated	TCGA-23-1031	ov_tcga	1	18.89	0
f959d500-b057-4fd5-bb1a-c1c2959e3ac4	TCGA-04-1652-11A-01-TS1.81c245cd-bc76-46f2-85e3-9cae2c80803c.svs	f183812541db64f2ad904dc6e5468a83	77204975	validated	TCGA-04-1652	ov_tcga	1	31.83	0
a1795c50-fd74-4253-818f-b0fab88c00df	TCGA-24-2020-11A-01-BS1.0f1b10e7-d373-497d-808f-043291df1be4.svs	45e0428e7928b1f4099905ae9242e8e7	89240877	validated	TCGA-24-2020	ov_tcga	1	151.91	1
30ee56f3-540f-469b-a6b9-e94c070ed9e6	TCGA-13-0727-01A-01-BS1.aeb63964-0616-4be1-9203-91ea1c0794d4.svs	8b9af25e6f77cc8ab89299ba08804990	119312381	validated	TCGA-13-0727	ov_tcga	1	15.18	0
e805719f-de36-4cc7-ac20-c21ed1b9ffe8	TCGA-09-1664-11A-01-TS1.951f9a91-2081-416c-b030-04650d11ef75.svs	d03c3a659be8e5ba5e883dceb6f85d41	148424231	validated	TCGA-09-1664	ov_tcga	1	74.87	1
01fd5b4d-772a-4adc-ad06-70fdb5550198	TCGA-23-1122-01A-01-BS1.e47c346e-2941-41b9-910b-713b18c0113d.svs	7861f0aad4a179c278798db2b5fdd0fb	65192231	validated	TCGA-23-1122	ov_tcga	1	39.06	1
9821e531-2c4a-4ed8-a4ac-b7a13e9c4ab5	TCGA-30-1859-01A-01-BS1.9b1c22d2-ef67-4cb4-8627-2af44eba2e6a.svs	192543078112551dac31ef6af478e1e4	105863677	validated	TCGA-30-1859	ov_tcga	1	48.06	1
ffea0670-cc16-4753-aace-a2fecf71fd56	TCGA-24-2262-11A-01-TS1.bfca3f3a-bbc4-4ff5-9d7d-4ce9eb0b9fb3.svs	856647bcdfae2f29c5231b89daf63594	82196273	validated	TCGA-24-2262	ov_tcga	1	0.36	0
0578df11-eaf4-4f23-ab25-19395cd04bfc	TCGA-23-1027-01A-01-BS1.ae48dc7c-b645-4baf-8aa9-e4db50ad6c3d.svs	6dbd00e62b9f626f6e3f4f07ac228ca7	129657487	validated	TCGA-23-1027	ov_tcga	1	32.06	0
d8268c09-d61b-4bad-95b4-7c2978634957	TCGA-13-0911-01A-01-BS1.fbd48661-17fb-44b5-be12-fe788a09667c.svs	94f0f3d5f92d1a0703d12aa9bfa9f894	424284197	validated	TCGA-13-0911	ov_tcga	1	44.51	1
18d3f0df-966a-4ebd-a38d-c4328a843fdd	TCGA-61-1918-11A-01-BS1.d042b625-6a0d-4f2c-a118-6bee5be240f6.svs	d77a54c7322f7d36cb50536b442a3c57	65487209	validated	TCGA-61-1918	ov_tcga	1	15.74	0
50cbf7ab-3c70-4e1a-a4c1-06e45d41ca83	TCGA-24-2290-01A-01-BS1.f5d185e3-f27f-4ad4-9f81-8721b109da1d.svs	b05b4597b5cbe8d8ab9984ad78f1f1a3	253240105	validated	TCGA-24-2290	ov_tcga	1	36.2	1
1f06efa9-a0d2-4e99-a8a2-cc386aa6a9dc	TCGA-29-1785-01A-01-TS1.92dd91fb-debd-463d-bc19-8e9912f80cfc.svs	b9caa2a0a4590ed7490ea0fb21ea4e00	163376381	validated	TCGA-29-1785	ov_tcga	1	36.27	1
a05682bb-9f88-4820-b167-4c7c7a6e107b	TCGA-61-2101-11A-01-BS1.6127cc5b-7d29-4437-9c8c-2541ba86bc57.svs	85ea69bb33f9fb8eaa55a1d2f2c5afa3	71493319	validated	TCGA-61-2101	ov_tcga	1	55.45	1
2dd6e350-6cdf-4a8d-9d93-92b5ae78bb55	TCGA-59-2350-01A-01-TS1.57e502c7-e6b8-4ccc-9ff7-6719c58f48e0.svs	933a2e5c53e8de3d48641533f317dd85	62098243	validated	TCGA-59-2350	ov_tcga	1	22.31	0
11dd5fed-dbe3-4491-819c-abe6b3e77d45	TCGA-24-1555-01A-01-BS1.dc5cdfbc-c7c9-44e2-97f4-176329e01371.svs	fcb5823840a94fe8f281004dc26ca2c2	62337985	validated	TCGA-24-1555	ov_tcga	1	88.44	1
727c35b7-cd5b-4551-8ab5-0ef4ff640600	TCGA-10-0933-01A-01-TS1.4193c207-aac8-400e-be84-1ff6ebccd090.svs	265472603b777a51053f83cd9903e09c	85379701	validated	TCGA-10-0933	ov_tcga	1	14.65	0
ed3ab741-49c2-45bd-97ba-59ffb713fc56	TCGA-61-2612-01A-01-BS1.09aaa7ac-b1d2-4859-898d-4b72857b201b.svs	49c6935e1bc2bfa661a493290c1a9f0c	526637695	validated	TCGA-61-2612	ov_tcga	1	6.34	0
699fe6f6-05b1-4ba5-b1f0-93c44ddfe48b	TCGA-13-1504-01A-01-TS1.2224d488-a25a-4d13-bf62-6b8518cc67d4.svs	dfcf62172f09bf93862781a11c81797a	423275281	validated	TCGA-13-1504	ov_tcga	1	34.79	0
40a89fe2-8db2-49d5-9c12-1ff5887f1ce1	TCGA-59-2354-01A-01-BS1.660ad7d8-618f-4b6e-ab96-a070c05adcd9.svs	03ef1c5baf28608af02d4400817587d9	201893201	validated	TCGA-59-2354	ov_tcga	1	34.36	0
6ef921cf-b2dc-425e-8b92-cda4549d2594	TCGA-23-1123-01A-01-TS1.9d6036ea-f3bb-4e32-b1b1-51d0a4363b3a.svs	b29a4ca071a20407c57a634c57604703	84340167	validated	TCGA-23-1123	ov_tcga	1	33.44	0
247cc1a3-d334-4a6e-bdca-216a9d583096	TCGA-25-2404-01A-01-BS1.08aa7e79-0ec6-475e-90bd-4ee3feaf12d1.svs	0dd4fe2abb7962f3e6d4f36d392029ef	285634385	validated	TCGA-25-2404	ov_tcga	1	29.01	0
aee57af5-e103-45af-a366-65a159ec71d2	TCGA-29-1710-02A-01-TS1.a955d77c-35b3-4257-90ba-7ed2a91acbb4.svs	d2a31a6f882852cd0a81ac4f6bb3fe5d	18222195	validated	TCGA-29-1710	ov_tcga	1	31.24	0
af5daed5-e091-4d13-b625-b64032a2cc3f	TCGA-61-1901-01A-01-BS1.e1591507-f350-43c0-a8d1-de76d48f3280.svs	d913cd4484b8a6bf438784f87199bbcf	189357703	validated	TCGA-61-1901	ov_tcga	1	11.4	0
510f20b1-a9bf-4680-ae42-f63d65a789f4	TCGA-25-1325-01A-01-BS1.68a208dd-5b50-4871-ab19-a6159bc95c87.svs	5d2a0cc09083274a390bf5f9e8e36f82	442210905	validated	TCGA-25-1325	ov_tcga	1	32.06	0
1b131273-caf3-4776-826c-8d787805d542	TCGA-24-1928-01A-01-TS1.590660da-409a-4caf-891f-c804870b37ef.svs	377e98ead5cece64e71dad386bfe78c3	295199261	validated	TCGA-24-1928	ov_tcga	1	11.04	0
f5bb216e-2cd2-4267-8991-69c3d12e5b58	TCGA-13-0807-01B-01-BS1.14c39b21-47ad-49c3-8449-86d0d6bcf709.svs	071fc75db42130dff3182ed162b98ffd	147115297	validated	TCGA-13-0807	ov_tcga	1	13.6	0
5db5910f-657f-43e6-a1eb-8c323a620c4c	TCGA-30-1856-01A-01-TS1.81cdd81e-5115-405e-8750-368028e50845.svs	3116878f7e2305d8622ab814735653dd	199376555	validated	TCGA-30-1856	ov_tcga	1	15.67	0
5baea124-0c49-40f7-aff2-1ceb589e304d	TCGA-24-1927-01A-01-TS1.a5829c6d-ecf9-4bb7-8310-727c42a5c417.svs	e42ea425357b3d1f24613886325bf09d	201891609	validated	TCGA-24-1927	ov_tcga	1	16.43	0
88e97e5e-1579-46ae-85a3-5bbf56bd539a	TCGA-24-1466-01A-01-TS1.90ac3e75-11bd-4104-bc7c-836dad2884d4.svs	ea53c1a3975be5bc3fd37eece5145093	174388033	validated	TCGA-24-1466	ov_tcga	1	45.11	1
65dbcc63-08f3-4aeb-9222-a5a9fbbcde16	TCGA-25-1316-01A-01-TS1.050f7f9f-a802-4a8e-8467-e40a36e90503.svs	cdf65ee80b079c7d13c400c508334deb	467836875	validated	TCGA-25-1316	ov_tcga	1	42.02	1
4db4fc32-3b72-4c80-9df6-084842751a47	TCGA-24-1603-01A-01-TS1.41cdbaf5-d3cc-43d2-91ce-9176ab694e1b.svs	bf6215c3b715690280d7f7810600bc98	188640669	validated	TCGA-24-1603	ov_tcga	1	90.08	1
6ecafdb6-ffa8-407a-b0c5-8d0e5a11e804	TCGA-04-1542-01A-01-BS1.ab989ce3-156d-40d7-96ff-88a9f77206d2.svs	01d6f9ed929bb36fbd095f6a9e559aaf	49156713	validated	TCGA-04-1542	ov_tcga	1	84.13	1
60da0ea3-e2d5-4ea1-80c9-03f3fcae3f26	TCGA-04-1349-01A-01-BS1.92de50a7-1788-4064-9cb2-0038db8f270d.svs	4fc725aaf825a1312e800e1a4021a75b	197474383	validated	TCGA-04-1349	ov_tcga	1	21.55	0
317ca2ae-09f2-411f-b7b1-c3e4af9bd53a	TCGA-13-0912-01A-01-BS1.c34364a5-8bb3-4f84-8226-e0183c6874b9.svs	740d50e2a1534005fa11e6c8d00a5b88	139288585	validated	TCGA-13-0912	ov_tcga	1	37.61	1
f4e43145-b56a-4614-8bd3-373ea3623f52	TCGA-24-2024-11A-01-BS1.1c1d04e2-5041-42ed-a463-05ad6afe7f76.svs	e66647d8d242e551ef44c056cf65b14c	236017213	validated	TCGA-24-2024	ov_tcga	1	58.11	1
034323ff-d3b1-4cc8-a3dd-9e68034d9812	TCGA-09-0367-01A-01-TS1.e8d46b30-6655-4c5b-9354-0a193e9467b9.svs	e9722889295af0e7facd82f6f761bf04	29936929	validated	TCGA-09-0367	ov_tcga	1	17.97	0
5fd16cd9-631a-475a-90fa-3c845f8ec40d	TCGA-04-1652-01A-01-BS1.fb25d8c5-3ac6-4783-a946-af40e87e504c.svs	485732d1ab214f106a1f810ba4707c92	153609849	validated	TCGA-04-1652	ov_tcga	1	31.83	0
525e99fd-2d3f-49b9-bf2f-bbacce843c16	TCGA-42-2588-01A-01-TS1.cc3b36dc-1ce9-4db3-998b-fa73058fe4fd.svs	9f04fbc5ce72fabcb0a1009372df12c5	116102537	validated	TCGA-42-2588	ov_tcga	1	28.91	0
5127d592-257a-49b8-95e3-a971d703e8f9	TCGA-24-1422-01A-01-TS1.aafeef2d-1616-480b-a3c6-4b9567c5e2ab.svs	969288af9e1c9de1ce94b774a990e10a	208134411	validated	TCGA-24-1422	ov_tcga	1	0.76	0
26c6dae5-f15a-4dcd-afa9-aec2efa69371	TCGA-24-2288-01A-01-BS1.a45d4cd8-d5c7-4d1c-9911-335e306097da.svs	987222fef61cebcef262a7217c1882df	111360147	validated	TCGA-24-2288	ov_tcga	1	0.82	0
d3455990-09f1-4e06-a42e-983df5c33a49	TCGA-13-1492-01A-01-BS1.8f143732-b6e9-4ce4-bc41-b2aa51955587.svs	f55a93aede1593417adeca0cdd6e8ccf	481521613	validated	TCGA-13-1492	ov_tcga	1	125.46	1
4314ef69-58e3-48c6-8bcf-c36dec14c675	TCGA-10-0931-01A-01-BS1.0d63b5df-9fa6-4bdf-bd67-69e60e710137.svs	047b1b5822f9cfb14715ff8063531782	140567667	validated	TCGA-10-0931	ov_tcga	1	32.85	0
a20a6cb2-2da0-491d-a22a-3bd74fb3062e	TCGA-13-1484-01A-01-BS1.dfebf9da-d2d8-42cd-a949-313d5220afb4.svs	17bad5ae203854c3fa27beeaeb1d51ce	271158307	validated	TCGA-13-1484	ov_tcga	1	124.34	1
fe584763-0131-4966-9c58-78365083327c	TCGA-24-1550-01A-01-TS1.3c468906-1fe3-4438-af83-46db12f8a8cc.svs	0c00427790e94e6bdd15e94b8a99bbf3	154561197	validated	TCGA-24-1550	ov_tcga	1	41.03	1
a5c9761b-c54b-41a0-b0ee-aed76d413d70	TCGA-29-1768-01A-01-TS1.62464711-a212-4d0b-8ae8-d4e75c238043.svs	6038c59c6cd2c50e006bdebe0b59b8aa	108865647	validated	TCGA-29-1768	ov_tcga	1	31.27	0
a6e96bbe-980e-4061-910d-3ef70e3641cd	TCGA-25-1631-01A-01-TS1.64da2a3d-515c-4393-9b63-f70b3ddef2b8.svs	5ac4ba0e5a0edabdbabeb08cb9897c73	504210339	validated	TCGA-25-1631	ov_tcga	1	0.3	0
73eeb90d-89c4-4fc7-a268-43d1b1243c8e	TCGA-25-2042-01A-01-BS1.682d08f1-28cd-4f93-a65b-7d735574c7db.svs	c0ac23c166aca494d2fcf2a5448a6c21	98497485	validated	TCGA-25-2042	ov_tcga	1	13.01	0
9f8e5ba2-8f27-41d4-ba88-2f5aa101c877	TCGA-25-1326-01A-01-BS1.04f4d76d-fa58-4f40-97d0-c67616253bfb.svs	d64033fdcdd6e83cb5902c14beeb673c	632655815	validated	TCGA-25-1326	ov_tcga	1	41.03	1
fc04bc19-2db2-44ba-816f-33c995bc7da8	TCGA-57-1582-01A-01-TS1.9e678536-fc06-43d6-8e9b-82f6376eda8e.svs	b04c267434b83ea1c1c7a3c960b4ce17	44614161	validated	TCGA-57-1582	ov_tcga	1	24.01	0
b9c76c30-4e62-4352-ace5-faa1f299d2d1	TCGA-24-1548-01A-01-TS1.6114d437-d41e-412e-a3ca-80b15ddf73cd.svs	4423c9779e7ec030029a611025d7449b	81696765	validated	TCGA-24-1548	ov_tcga	1	16.2	0
6566335b-3f5d-46ba-8419-819f71d3bd39	TCGA-61-2110-11A-01-TS1.92c81f02-922c-459c-9a12-f9b95ea031e1.svs	8c46e98a425f631a189846d95973d0b0	34389987	validated	TCGA-61-2110	ov_tcga	1	44.48	1
b0596219-9293-45e5-a4b7-db2492990799	TCGA-24-2262-01A-01-TS1.2458cc8d-8541-420a-a725-db4e4d1e3e6f.svs	88a53451b30a3647695857b92127c600	135297821	validated	TCGA-24-2262	ov_tcga	1	0.36	0
2bdbf190-f8de-487f-a869-126479740f42	TCGA-13-1408-01A-01-TS1.8ba1c97e-931d-4dab-8ee6-438648815551.svs	1033b9f59c87b37baf6fcaee868e936c	410847381	validated	TCGA-13-1408	ov_tcga	1	55.19	1
35e1e3cb-1511-4cbb-a2f1-34d58c770dc0	TCGA-61-2613-01A-01-BS1.a03e1b6b-eb1f-4956-8ed9-87326fbbe9fc.svs	afb6a448b6e089b1af0067b67b8788b3	139845765	validated	TCGA-61-2613	ov_tcga	1	31.04	0
326f2bab-610d-4579-acec-df9156f869e2	TCGA-24-1616-01A-01-TS1.8b605a9a-3f71-4af6-b7eb-1bb33efa45ed.svs	70fafd7ff942ed0063d2ec08fd1876b6	146666401	validated	TCGA-24-1616	ov_tcga	1	38.21	1
efd6c5b1-da76-46ce-a951-4a4c46a1a8e7	TCGA-09-0365-01A-02-BS2.1d81c850-3161-4aab-b772-cfba72a6d66e.svs	37c755e4bc870d08d511fa62831e80e6	62585741	validated	TCGA-09-0365	ov_tcga	1	9.46	0
03be13cd-f8b3-43a6-ac80-886ee5caa2c6	TCGA-25-1316-01A-01-BS1.14e296ac-b3bd-43b1-b67d-0f0e6446f94c.svs	7c4a5c0762048a765c8e9832edeeada4	404792277	validated	TCGA-25-1316	ov_tcga	1	42.02	1
dab7c89c-0ea4-4de5-98c0-7e88f658404e	TCGA-09-2054-11A-01-BS1.ec845ed0-82be-4f9b-9505-7e5376bd3313.svs	9f99f8fe8c6f715a0eba5e47eb0a0396	106717471	validated	TCGA-09-2054	ov_tcga	1	20.93	0
4db07e99-7c4c-434a-ba70-f3611ad42da5	TCGA-13-0755-01A-01-TS1.eb8f41b0-f350-471c-a799-da5b1f4b38a1.svs	2a8b9f738ceb41aa19e929cc5cf62dbf	366227083	validated	TCGA-13-0755	ov_tcga	1	2.5	0
0e703219-cf2e-44e5-a523-1d89d0859d8d	TCGA-13-0899-01A-01-TS1.2685cda5-6261-4f47-b643-cbb7d9a70dd6.svs	ef935a67cf642925460a89ee2394c404	307049073	validated	TCGA-13-0899	ov_tcga	1	66.1	1
41e743c1-6dd9-4691-878c-13a9e22f880b	TCGA-13-2071-01A-01-BS1.e97d97ef-580e-4ac0-858f-29e41dac0b86.svs	a7fa57cfd36325541729503bdfbf79c9	534448011	validated	TCGA-13-2071	ov_tcga	1	25.39	0
5d267c22-5277-4507-9484-9c764bc69dff	TCGA-29-1691-01A-01-TS1.cd851d1b-0bd5-4564-bbe0-4dc4aa293b37.svs	8272f6ad0434d5f2f3c687cb9a407527	84630693	validated	TCGA-29-1691	ov_tcga	1	48.29	1
65ef79e3-e8d8-4e5b-9647-acf2b516196a	TCGA-04-1369-01A-01-BS1.149f133d-6e85-4a1b-b6dd-e3a64c82a7e1.svs	02b331ce4691b06985f0059835d72e9f	202032625	validated	TCGA-04-1369	ov_tcga	1	21.09	0
26c17780-9bce-409b-9eaa-67fcf477d6c7	TCGA-29-2414-02A-01-BS1.d98dd76c-5162-4b4d-b0fa-0604d8a40117.svs	20aabcce5a3cc176d7a04cc83a10f48c	99911659	validated	TCGA-29-2414	ov_tcga	1	86.1	1
fa2ae591-611c-4f2c-bfc9-a67264fe88dc	TCGA-04-1337-01A-01-TS1.fcf8e211-01f7-4937-b0b1-7a18fd936c09.svs	048135f9c4427895d8473c4f30263c3b	155923781	validated	TCGA-04-1337	ov_tcga	1	2	0
b1471f72-cdf2-4b07-bf6e-ba788353b099	TCGA-25-1320-01A-01-BS1.61670b41-a75a-42e1-a67e-17b3c9e5d31c.svs	0ead987e9c293f93e0b61656e00d27b3	884481429	validated	TCGA-25-1320	ov_tcga	1	37.94	1
1a1c4dd8-708c-40ce-ab08-5757693de69b	TCGA-24-1930-01A-01-BS1.0e6935ab-52a7-41ec-b55a-af0ffd17022c.svs	243504c5dbbb9cf01132293291d9418e	149328313	validated	TCGA-24-1930	ov_tcga	1	81.04	1
b39877eb-c61b-43a4-b374-6a6384962890	TCGA-23-1022-01A-02-BS2.d08fdaaf-e78f-4e6d-ba65-1663cc37ab02.svs	fa95d2c5b2f92692f030b8907df44bd8	65968463	validated	TCGA-23-1022	ov_tcga	1	49.64	1
f65e450e-4883-439a-93a1-e4d506c8c73a	TCGA-36-2543-01A-01-TS1.5bff4f4d-fbb4-47a2-a1cd-1de842a19b50.svs	f4991493d6ca03b9176ed1db5dfe8700	652339173	validated	TCGA-36-2543	ov_tcga	1	2.23	0
57beeefd-4e25-4a64-a5a9-fb31107d61c2	TCGA-24-1435-01A-01-TS1.d678e541-f8bc-4a7e-87ca-e1df06b156ec.svs	ed4086ea4c47876cafed0bc5353837fd	418259435	validated	TCGA-24-1435	ov_tcga	1	43.5	1
0a74f969-5a4f-4ca9-8937-b864622cbacc	TCGA-13-0894-01B-01-BS1.0ced2778-9908-4b70-ad5e-45aaaabc1b39.svs	cbc2d5f997513f0368a9407c50ed29a8	259927779	validated	TCGA-13-0894	ov_tcga	1	49.57	1
5b04c790-30b6-40c7-a91b-e962c880bb6a	TCGA-24-1105-01A-01-BS1.6aefaf25-f9ca-4d2e-8fe1-c76af069cfb9.svs	7607cf9f9cdcfcf3b4b2f2c9bb30e610	242633373	validated	TCGA-24-1105	ov_tcga	1	47.37	1
fc0b2a18-7a79-423d-ac7e-848d380603e5	TCGA-57-1583-11A-01-TS1.e7fd462b-c8ba-4881-84f9-75ddb68827c1.svs	ed92d3c0fae986c88ab8dfd5f3932030	45177097	validated	TCGA-57-1583	ov_tcga	1	11.37	0
4c5da5b3-b4c9-4a1f-969e-b7836d0fa9eb	TCGA-13-1491-01A-01-TS1.20c890d9-734c-49d1-a3b6-23350454f978.svs	713a5d3fef673984ac01d19f808bf47e	410141035	validated	TCGA-13-1491	ov_tcga	1	52.4	1
2b5ed364-d0e1-4c04-be85-461c9ab18dd7	TCGA-10-0935-01A-02-BS2.78f47e7f-e0d2-40df-a5f4-879b84cfbf3a.svs	174610e30e0a069de2281dfd20f2328d	143015707	validated	TCGA-10-0935	ov_tcga	1	35.41	0
2973d3f1-6c39-4614-83b0-01d7578878db	TCGA-13-0888-01A-01-BS1.958e8b83-20ce-4ec9-9e0f-62be3c6ba1cb.svs	616d95bfb975053368e71c2d6f1457eb	163689149	validated	TCGA-13-0888	ov_tcga	1	92.35	1
fbfd86f9-d4a6-4f08-83a1-24656edae5aa	TCGA-04-1369-01A-02-BS2.707c075d-19d8-487d-8b7c-744613c39cd9.svs	a27f671b2251db65e0d174c039d72428	78978321	validated	TCGA-04-1369	ov_tcga	1	21.09	0
b8c203d2-6b25-4501-9c44-d2e75987dacd	TCGA-24-1557-01A-01-TS1.37ecb22e-99d5-46d8-b90f-34c35bb96139.svs	8f83fefe09156091144c4e6399ec9681	153053117	validated	TCGA-24-1557	ov_tcga	1	39.85	1
01a7033b-575a-4543-bc33-773f1d54b2a7	TCGA-13-1496-01A-01-BS1.b3b8a7eb-c3a4-406b-8725-ffe82e1427c3.svs	b1928cee35ec4733b69a66bdacda4b68	214550273	validated	TCGA-13-1496	ov_tcga	1	4.24	0
1958405e-a5a7-42f4-a248-8debc85ae4e6	TCGA-09-1665-11B-01-TS1.e95b25fc-7d09-4d09-b384-4a4000c0833f.svs	2486932156ea0396436ef6fa4818677e	80390141	validated	TCGA-09-1665	ov_tcga	1	41.59	1
6075c48a-170d-40ac-a041-ffcc87f8e8f6	TCGA-04-1350-01A-01-BS1.5c94303e-4b9a-48d9-8e64-2541eade8a6b.svs	9e59e4c56eb1c84f6340e88023feec30	148174631	validated	TCGA-04-1350	ov_tcga	1	63.93	1
dd420af8-5c73-4c38-a02b-52c16ac1795a	TCGA-24-1558-01A-01-TS1.88c2fa99-388d-4924-93a4-44e541bfc064.svs	ce8dfec8a6a17177d8f5e90bfd65ab55	245877029	validated	TCGA-24-1558	ov_tcga	1	19.51	0
ef2c5b73-5e7b-4eb9-bc68-afab30757afe	TCGA-25-1630-01A-01-TS1.cd9becbf-211f-473b-9a38-ff0fecc7ea57.svs	98ff9730ac0fa5b562f3de1f1f25fe4a	229629497	validated	TCGA-25-1630	ov_tcga	1	38.17	1
b1effda1-6646-409f-acc6-cd4f78fcbdcf	TCGA-24-1549-01A-01-BS1.9d2f28ad-f2d5-491d-8df7-54afaf3133cc.svs	a2d6dbf5493dd3aa5c6425037d434b59	123368419	validated	TCGA-24-1549	ov_tcga	1	56.54	1
29e53b6e-37fd-46a0-acda-6c6f16b05756	TCGA-04-1536-01A-01-TS1.08041de2-b6e7-434e-af1a-d616e2e6bf36.svs	5fceaf5655e17011372b36ef79a2643c	214186187	validated	TCGA-04-1536	ov_tcga	1	29.07	0
3aca4d52-6b4a-4d2b-a579-b8361cdbb873	TCGA-04-1654-01A-02-BS2.e288d3a0-e868-4b5c-9ea5-34ceb70f88c2.svs	b96e074f2861d89bb72929ca37828a0c	73740705	validated	TCGA-04-1654	ov_tcga	1	47.67	1
d47220e6-0e1e-454d-b5b9-dd0fbf1145d7	TCGA-13-1482-01A-01-TS1.37b613d9-d73a-4160-992e-35d2aa54520b.svs	8cc1c5bbc46dbb0c00bfd70e54530730	346123741	validated	TCGA-13-1482	ov_tcga	1	61.66	1
82bc4fa3-97ba-4929-83d4-be9a2740979d	TCGA-13-1403-01A-01-TS1.d9d6de3c-5c5c-4966-b028-b914002e89c6.svs	435ffd7f2b8c3c957d137d28b8ecc6b7	271291895	validated	TCGA-13-1403	ov_tcga	1	77.04	1
fb3d295c-1834-4756-a44b-a994edfd5f6e	TCGA-25-1634-01A-01-TS1.4345be84-2118-4725-8b31-1f16902d64b7.svs	3680c603854584c043505ca005142043	252954409	validated	TCGA-25-1634	ov_tcga	1	35.84	0
745d7108-dd8e-4417-b01b-078e71d4e7f4	TCGA-29-1699-01A-01-TS1.afdc3c80-fb8c-473f-9195-c680a82bfc74.svs	4f9cf29b3370aedac2ef0260e7ba4d86	164889893	validated	TCGA-29-1699	ov_tcga	1	36.33	1
eb29e7be-308c-434a-83f3-995f7616d246	TCGA-23-1022-01A-01-TS1.8e55f9a0-4044-4413-a4f8-e30004575fc3.svs	981feea8b247fac3a5e7001c33a8f21d	76925255	validated	TCGA-23-1022	ov_tcga	1	49.64	1
911a7d13-030e-416f-a6a9-feb6653da017	TCGA-61-1736-11A-01-TS1.c31f1365-8ee3-464d-8e45-f1e2f76a32df.svs	fa0b5590ea1bebefb1f93ae2f4c98df2	116963793	validated	TCGA-61-1736	ov_tcga	1	48.75	1
4038e0e2-2844-42ba-9f22-abdead7f4720	TCGA-13-0891-01A-01-TS1.720d6bab-786c-4ec2-a692-c70414ced567.svs	5b99d19446ceb2365f4da2e64d41a228	308219525	validated	TCGA-13-0891	ov_tcga	1	102.76	1
fc762f94-9b37-46e2-a2c0-b749f33fb2f0	TCGA-13-2066-01A-01-TS1.4c6de535-d73a-441c-96a6-49dbde8888be.svs	1857303155961f8fa9f20412d4a8b742	601282333	validated	TCGA-13-2066	ov_tcga	1	70.07	1
4756ee9e-f1f8-485b-91fd-bf2b96040d41	TCGA-13-0765-01A-01-BS1.8f9bff9c-ecb0-4f82-aef3-6b55da5dc88c.svs	26d4c84052cdaf46962a181f3c134527	90502659	validated	TCGA-13-0765	ov_tcga	1	45.63	1
6aaf7b15-8728-424c-9db1-ff2b0acc32e9	TCGA-10-0937-01A-02-BS2.d5858cfe-47d7-442a-a3a0-fde1e69b919e.svs	59e13086b55d3b11d37b4caac59006da	100385873	validated	TCGA-10-0937	ov_tcga	1	19.97	0
80de6c51-16b3-4d70-90ab-7cd1cffa3baf	TCGA-25-2397-01A-01-TS1.ebe0e5f3-86fd-4550-9b05-fa5ee9c47fdf.svs	47998efd0946174450fa556bf61c4fcb	136093953	validated	TCGA-25-2397	ov_tcga	1	11.99	0
ba09b7f2-a514-427e-93da-b415cbaced6c	TCGA-36-1580-01A-01-TS1.b317174e-d87f-4853-bb63-edcaa569f579.svs	bb135a0430352b3ea7954ead50eb94b1	210035233	validated	TCGA-36-1580	ov_tcga	1	24.21	0
2f7a174c-0baf-436f-adf4-85a736a8bf03	TCGA-29-1697-01A-01-TS1.e1588d4d-264d-4973-9cf9-5ade9a3ff5ca.svs	8af967f7eb2b9a92714dcba449795713	108876031	validated	TCGA-29-1697	ov_tcga	1	31.18	0
009c5739-98fe-410e-ada0-dcfa71831e8a	TCGA-29-1701-01A-01-TS1.1e5a96c0-8c8b-49fe-8083-4e9b2248d324.svs	8d97939b424f33f2df5a317a4d24cce9	101766631	validated	TCGA-29-1701	ov_tcga	1	16.92	0
b6aab9c8-ee7c-40e0-8180-59bb199099ae	TCGA-61-1901-11A-01-BS1.d2484697-6df8-4dd7-9c26-7bf684960627.svs	ca110f667a0a3d4f8c74cbc9c2be1851	143386407	validated	TCGA-61-1901	ov_tcga	1	11.4	0
6976e0ad-b77a-44dc-9be1-85b0c19bd6d9	TCGA-24-1104-01A-01-BS1.c0b24512-3855-4e5f-9214-1823828394ef.svs	e2849e1508cf621c7981257e1f08edf9	247003693	validated	TCGA-24-1104	ov_tcga	1	63.5	1
ce44a10b-eada-46ca-8c9f-5eda137a9dc7	TCGA-29-1697-01A-01-BS1.a93e70b2-87b6-41db-ba0d-f370e0abc3c9.svs	4a2f8faa8b77914a4b9f76cf3ed3bbba	133249205	validated	TCGA-29-1697	ov_tcga	1	31.18	0
bcd9eb97-4c64-417b-a570-0f61707e13b2	TCGA-24-1551-01A-01-TS1.681cb51e-c47d-4877-8041-54e92143e106.svs	d836689623401192097af74526d6c994	98917765	validated	TCGA-24-1551	ov_tcga	1	51.87	1
8a9565e0-3ba3-483e-982e-33d2c4c1ecb8	TCGA-61-1916-11A-01-TS1.449cb057-aafd-4134-baf8-14ffb616aa84.svs	16eaf7ae29720ccfc4b133e1de9ca937	62537803	validated	TCGA-61-1916	ov_tcga	1	15.6	0
e788ee22-d0a9-456e-9b78-cc6f28922244	TCGA-13-1487-01A-01-TS1.b14479d4-1994-4b5b-9d2e-ef20b92f57a5.svs	18fe41cb5055c741be2acd0935bb6c2f	325382273	validated	TCGA-13-1487	ov_tcga	1	22.37	0
6ace375b-b305-4d36-be78-dba692bd2ce9	TCGA-24-2290-01A-01-TS1.298bd41d-f2e2-4db3-9582-62d0be13aa8c.svs	4ab6be8ae3088ea4e9f5f271bb1deec0	268407187	validated	TCGA-24-2290	ov_tcga	1	36.2	1
b8d98fd1-dd9b-4032-9d79-9424ddb7c07f	TCGA-30-1856-01A-01-BS1.19828c18-168f-4e00-b58a-2f037945386b.svs	5fdf06712c5e976e86e5907f70d130b6	89105339	validated	TCGA-30-1856	ov_tcga	1	15.67	0
67d78a66-e6a1-4c58-aac9-4cec4d90933a	TCGA-25-2398-01A-01-TS1.db9bffbb-cffb-48c6-9494-10677a3fc7aa.svs	5685d045d311cbb212e17222bd0e13f1	366651551	validated	TCGA-25-2398	ov_tcga	1	44.97	1
82d6cadb-467c-4e40-a18d-d85e45e7e9f0	TCGA-24-1928-01A-01-BS1.909bd06c-69c4-4de3-a83f-8f84522e9594.svs	c5c8647fe85176dbf837896302d8103d	52433307	validated	TCGA-24-1928	ov_tcga	1	11.04	0
a9b1a354-8a8d-419b-be9c-3928f88c052f	TCGA-24-2260-11A-01-BS1.2374a3e8-e970-4275-959f-1f20c158b27b.svs	be69d9034745d3a9c09a44b1402de687	129170261	validated	TCGA-24-2260	ov_tcga	1	36.14	1
0c0c8b51-cf9e-4339-9703-3259061a91bd	TCGA-13-0758-01A-01-TS1.1473e3cd-a7b0-442b-8ecc-cc7f8ac64121.svs	0e77214474c644e38cadc8eac0267f19	394972839	validated	TCGA-13-0758	ov_tcga	1	11.37	0
2ab5b619-dfc8-48a3-b83c-a0d52da61cd0	TCGA-24-2298-01A-01-BS1.3257628a-82df-49ba-ba4c-5ab509434c97.svs	939af02d5ecd2fb32de0263fef4fcdda	95770897	validated	TCGA-24-2298	ov_tcga	1	53.22	1
c162435c-d1a3-4d2e-b16c-a943a16d5461	TCGA-29-2429-01A-01-TS1.d4991386-2009-4a00-bd35-511f6322473c.svs	1acb2f66764fc84273ceef98b54db300	56295875	validated	TCGA-29-2429	ov_tcga	1	13.83	0
b0287f78-c85c-410f-85a7-cc65e616e7d0	TCGA-61-2611-02A-01-BS1.b795cfd0-7a6c-44c9-b643-8a3e6738f40b.svs	b15b576f1971d1e1ff082b8470462c00	142840923	validated	TCGA-61-2611	ov_tcga	1	15.87	0
b797df08-482d-4275-a8cd-653e895ce538	TCGA-13-0891-01A-01-BS1.8d1ded3e-bb87-402e-8103-f421b6ee27dd.svs	2fb6849d3d51a27216950d4a519a5062	242031621	validated	TCGA-13-0891	ov_tcga	1	102.76	1
6d01a1a6-21f5-48c5-9bc5-04c0ee9e3c96	TCGA-13-1477-01A-01-BS1.5e469773-19c9-47e2-a141-a9023f02fb54.svs	7f3fe97c77244dfed785027b197b9b21	271941531	validated	TCGA-13-1477	ov_tcga	1	54.6	1
7243f6d6-84f9-4b8c-bd0e-9079807e9558	TCGA-61-1901-01A-01-TS1.2b2da3fd-9ec4-49d2-a609-3cfad03dc222.svs	859a32f853e6030c88bacbd76d3b4f98	145152607	validated	TCGA-61-1901	ov_tcga	1	11.4	0
c87b3861-6ebb-476f-827f-24403f59e292	TCGA-13-0883-01A-01-BS1.a00b3891-5c61-43b1-a0d3-9857ac0d942a.svs	36493d9628e60d7642c15445f7e70f4a	250842873	validated	TCGA-13-0883	ov_tcga	1	68.89	1
3a31e63d-fe46-4102-b06e-d12322acee4c	TCGA-42-2582-01A-01-BS1.412d99bf-a807-48b1-879f-5e710d665eca.svs	edb0d661c06888c83e778ce5c3702bf2	126499717	validated	TCGA-42-2582	ov_tcga	1	47.54	1
286ae192-4204-4dba-8da8-9618583f2765	TCGA-13-1500-01A-01-BS1.4e76ec10-d855-4a1e-904c-2670ce67f144.svs	76da293fe7bfed313ea0444ce6ca0a28	361253163	validated	TCGA-13-1500	ov_tcga	1	13.96	0
1d31b689-dd3a-447b-b88c-aefcc8415fc7	TCGA-24-1466-01A-01-BS1.8d2c7ac8-7c82-4bd1-9a5d-453ee808de57.svs	cd73decdc1c3b21d7a60cc6917a60662	342109111	validated	TCGA-24-1466	ov_tcga	1	45.11	1
87294280-a32e-4f17-8208-dd751179ab67	TCGA-25-2409-01A-01-BS1.91c79a10-fdff-4095-929c-b1b1e1c3b9a0.svs	0e229f836abcac26b02871b6030e29d5	492518619	validated	TCGA-25-2409	ov_tcga	1	26.97	0
96b4d5d4-e9fe-4db0-9df6-065959b7ec77	TCGA-25-1317-01A-01-TS1.c33273aa-4977-48d6-ac62-00d1f61260c8.svs	5073c457c8b515246681d3c92e2fcfb5	205825499	validated	TCGA-25-1317	ov_tcga	1	2	0
8762d908-f09f-450a-bf40-124912b2cb14	TCGA-04-1514-01A-01-TS1.0a727057-86e2-47b9-be79-eeec6e07542b.svs	30081af6b7e3722a14b780d24e2913fd	96537985	validated	TCGA-04-1514	ov_tcga	1	56.5	1
8cc6e81a-319b-4606-9da5-5e20ff9b433a	TCGA-04-1536-01A-01-BS1.269c835e-ebb2-4a0b-a428-8eacb2774937.svs	a7b031d38f30b2eeee1d21bff1acc4d8	159093149	validated	TCGA-04-1536	ov_tcga	1	29.07	0
1de9f421-2396-4f47-89a0-202342ee8984	TCGA-25-2404-01A-01-TS1.cc560f7f-9491-4242-80ac-74f2ff537b1b.svs	78225b25ab5be6d8a139ef89e2a9a9f5	224618573	validated	TCGA-25-2404	ov_tcga	1	29.01	0
10e22ceb-27a3-401c-9291-dc6d2e87bc95	TCGA-13-2071-01A-02-BS2.f6520f68-3a61-4799-8ab1-6998727698e2.svs	248284775ba241870db7e754af8e5558	536709977	validated	TCGA-13-2071	ov_tcga	1	25.39	0
c98a8c8e-3dcf-407d-a2fd-768592932062	TCGA-10-0930-01A-01-TS1.3ec1ee42-18e6-4a31-96de-f5852709af5b.svs	965c10e4996a8728ccd79a550b225db6	23084547	validated	TCGA-10-0930	ov_tcga	1	34.17	0
79a73028-94eb-43e0-a1f3-284f0f081810	TCGA-09-1665-01B-01-TS1.34964afd-a82c-411c-9e7e-c3cffa29f204.svs	0121655fd45a5ebb08a166b38f2eb8f3	111312695	validated	TCGA-09-1665	ov_tcga	1	41.59	1
1b7d2eb8-0d53-44c1-b70d-691956ca371e	TCGA-29-1694-01A-01-BS1.68cc12ec-6b18-48d1-bfda-6b45bafac0da.svs	bc459c093783425ae5ee864b13f4a809	142882559	validated	TCGA-29-1694	ov_tcga	1	38.99	1
b96404ad-b588-4cea-9772-f6f0e0fbff6e	TCGA-24-2023-11A-01-TS1.9a64a121-2646-4a16-a579-1de6988c155e.svs	14a8fd249e5a6ab71aa0c7ad669e63d0	63993591	validated	TCGA-24-2023	ov_tcga	1	44.81	1
17351178-6fb1-41b8-a78c-4f86ac13cf1c	TCGA-25-1314-01A-01-TS1.9b4cf016-a495-48c9-b3dc-8ae0663d66e7.svs	a44c66f2bd0790b50215682ff0523e52	747451271	validated	TCGA-25-1314	ov_tcga	1	32.98	0
a87db7da-9959-43c3-bb88-7122d3bc6af7	TCGA-23-2072-01A-01-BS1.60992d4e-c12d-4552-8f4d-bf8fdbb707bf.svs	b0bcaef430748907830fdc108ebf2f30	130265611	validated	TCGA-23-2072	ov_tcga	1	24.93	0
aca15b62-7708-4921-a47b-8dba0c25dbf9	TCGA-10-0935-01A-01-TS1.4c722f9c-5c74-4fa3-a5db-83777e788280.svs	b3c446c1886a0ceeadfcb770bd1efbc0	54512077	validated	TCGA-10-0935	ov_tcga	1	35.41	0
b6431f03-d169-4bc9-af71-088ba8bf64c5	TCGA-24-2036-01A-01-TS1.a09a994b-2da2-4b47-a479-2ac663d0fa9f.svs	e8e80aa268df29a2a0554fc3b61d73b7	142469813	validated	TCGA-24-2036	ov_tcga	1	63.96	1
30e18987-aeb5-4e19-9e63-6c221c24ca60	TCGA-13-0795-01A-01-TS1.715a85bd-eb61-468f-8e17-dc8088b4af18.svs	a1e8f92e27fc3b60efb025dfec7b3ba5	208377755	validated	TCGA-13-0795	ov_tcga	1	20.34	0
254a635e-03b7-46c8-ab6b-e97798b12b9f	TCGA-13-0724-01A-01-TS1.bb70ca78-9511-406f-b555-917d69bbdddf.svs	19bd1cab87759daaf35969dafd0d1fac	211701365	validated	TCGA-13-0724	ov_tcga	1	2.73	0
ca52cab4-a686-4204-91d1-42954af63d92	TCGA-61-2102-11A-01-TS1.de7e6ee6-805c-4df0-b4f3-d9788c27e384.svs	af268bccf8c5c77dbac6ab0f18cfbaa9	58849667	validated	TCGA-61-2102	ov_tcga	1	6.47	0
2578ea96-854a-404d-ad76-e9502cf63587	TCGA-30-1718-01A-01-TS1.882c0856-601e-4428-b950-0d13f28e8da0.svs	3a3dce30d6b8fb42a63f7f9a5c73bd86	131395531	validated	TCGA-30-1718	ov_tcga	1	51.87	1
4cbd00c1-57d5-4fed-953d-9df41f4a57aa	TCGA-24-2036-01A-01-BS1.b5e4a123-5f0d-459a-9ab3-7ba94d6f7244.svs	1b625e587897266a55a863f1fc38cfc9	128149789	validated	TCGA-24-2036	ov_tcga	1	63.96	1
09b50b6b-7094-4014-b17b-a6e6ba80df3b	TCGA-24-2293-01A-01-BS1.96b19260-6a66-40bb-b472-749fb3caea6e.svs	e334346312fabd2afab943ee63dc1cd5	141232989	validated	TCGA-24-2293	ov_tcga	1	16.62	0
b2fc5e87-628b-4436-a169-b97710eb76c9	TCGA-61-1736-01B-01-TS1.c1c6008e-be3b-453c-8182-6392ee9a02a3.svs	8d6f03dfe16c0a5341a1aef9ae5d60da	140110259	validated	TCGA-61-1736	ov_tcga	1	48.75	1
9e14608b-5044-4ad0-afc9-98c7e9b8d3b0	TCGA-13-1510-01A-01-BS1.a9adcc98-382e-48ca-bd92-c7fdd1007305.svs	dbdfafb3b56ee372ca570d7d18ff7b51	366101687	validated	TCGA-13-1510	ov_tcga	1	44.65	1
90f4f10d-bfd3-4f27-9e6d-bd60e44bb787	TCGA-24-2297-01A-01-BS1.7addcb34-e944-4d8d-84e7-03fb2c107745.svs	34a610f4931f7e421f9dcc249d5e5f02	57117501	validated	TCGA-24-2297	ov_tcga	1	55.81	1
68b3a1ad-f732-46ce-902f-43c6a29c8060	TCGA-24-1549-01A-01-TS1.e8282ab7-a954-4aaf-80fb-ca80fc8891c8.svs	c8c690d919450ffa6b58a98f20f4f10d	81869445	validated	TCGA-24-1549	ov_tcga	1	56.54	1
f540664b-adbf-411c-9047-e09182945778	TCGA-10-0927-01A-02-BS2.34116420-64e7-415c-bcf4-d6c5c7ba3e7c.svs	fa9e3665b425bfa24b6240d8484a0308	63646267	validated	TCGA-10-0927	ov_tcga	1	81.8	1
a41a6ede-d08d-49b6-bf01-b3e25a6b95e6	TCGA-24-2289-01A-01-TS1.4f5337c4-78ae-449f-8452-71be5ba1dd69.svs	4791fae64f5c04bd741b06060eb26800	195655709	validated	TCGA-24-2289	ov_tcga	1	67.31	1
a5593b36-657f-4799-9c77-1e6113c6b897	TCGA-61-1740-11A-01-TS1.b7ebbdc0-ba28-4425-a2b3-a87ed70fdeb3.svs	094f91043463cb81faaca3ea4aa9b56b	69338941	validated	TCGA-61-1740	ov_tcga	1	2.43	0
d1ce044a-8081-49dd-a7de-352a04f112b4	TCGA-29-1694-01A-01-TS1.d9e65542-f4c3-4c27-96ae-1d8d3f48862b.svs	2b004d8df10aed44da4babfe92189603	181138929	validated	TCGA-29-1694	ov_tcga	1	38.99	1
a985008d-73d1-4437-a662-7d4566a6dd33	TCGA-61-2612-11A-01-BS1.471ed8ea-a82f-4ee4-b6ba-0e8cc3f0634d.svs	a94e4fb214d25ff238b786fc8e08158c	156988921	validated	TCGA-61-2612	ov_tcga	1	6.34	0
2e2696ce-79e1-4ff3-8563-3dc8f9b6eb3f	TCGA-61-1917-01A-01-BS1.f2019c54-70c5-4120-8bf5-8ec49d415ab8.svs	0d2bf9f474319e8159f433ef517df985	115519099	validated	TCGA-61-1917	ov_tcga	1	43.4	1
8cfcfd27-4baf-4886-8ae4-409270d47886	TCGA-61-1916-02A-01-BS1.676672ea-6bd9-4ec5-b405-460e6873010a.svs	132020fdf49e54d15aa22fb3cbddc07a	147694879	validated	TCGA-61-1916	ov_tcga	1	15.6	0
8fcded83-784e-43c9-8765-8c7f800967f0	TCGA-13-0897-01A-01-TS1.06f71559-c811-4995-9983-f16452175b36.svs	658ae59efb4164dcebcdca7ea38dc140	170081295	validated	TCGA-13-0897	ov_tcga	1	71.68	1
11fbc293-9a83-4836-9d3e-17aeea393fa7	TCGA-61-2610-02A-01-BS1.1612ab29-c206-4fcb-a9de-58338fc4133b.svs	32b873065112bdb8b635b193ca9b3072	99862949	validated	TCGA-61-2610	ov_tcga	1	51.87	1
62edc2a8-edc3-45ab-9030-ba2e237890ca	TCGA-13-1405-01A-01-BS1.75a754e9-5c31-4b53-b8a9-fe6deec738ab.svs	5e154e1e00c2ea8f3fc2881ba2606401	345038501	validated	TCGA-13-1405	ov_tcga	1	28.52	0
c736ddb9-5da9-4ad9-996e-8ba17da2443f	TCGA-29-1692-01B-01-TS1.2f5a7806-6d45-4669-81be-06a732632f54.svs	929a445a6108706a7bd72612a963beb5	28246813	validated	TCGA-29-1692	ov_tcga	1	94.35	1
df179f4c-5842-43ec-8889-b8fa84b93097	TCGA-24-1557-01A-01-BS1.d09c8628-1498-4b56-8be4-82531a96b579.svs	2679732a127884f66669176087f755f3	188463179	validated	TCGA-24-1557	ov_tcga	1	39.85	1
b5f95096-9c2a-4559-9ae4-0fb18a42da61	TCGA-24-0970-01B-01-TS1.97d1c7d0-939c-4b4d-900a-32bde4406a8b.svs	15c82f915daf91c5773b17a170da530f	489777359	validated	TCGA-24-0970	ov_tcga	1	11.63	0
e68ee5e9-e3ba-4348-80bf-2e082a519ecb	TCGA-13-0726-01A-01-BS1.a58bbed2-b315-4182-8965-023c55e37725.svs	67bc6f156f781b8a0e3743db51fa9ed0	135288817	validated	TCGA-13-0726	ov_tcga	1	31.18	0
407e4aeb-d9ba-4cb4-9d3c-7a015944796b	TCGA-23-1021-01B-01-TS1.80c2d0cc-5647-4f11-973d-7ef404254284.svs	4175e94b4f8f767728811d560cdb4969	67363749	validated	TCGA-23-1021	ov_tcga	1	47.5	1
77011065-a63b-4486-9924-dae484b1e614	TCGA-10-0936-01A-01-TS1.e5976a6c-f284-43bd-9597-6f9d3b5439dc.svs	577d673d4309baa32cc9594a8c8e2086	60613423	validated	TCGA-10-0936	ov_tcga	1	36.89	1
b5a9f9f8-0313-4c44-af71-d2562354f4fb	TCGA-13-1489-01A-01-BS1.89a1069f-7323-4169-9dbd-3dd204338851.svs	c044e4a50d77cc634203892e3b37c301	363464443	validated	TCGA-13-1489	ov_tcga	1	83.87	1
4e4902ce-3286-4ab2-8278-b29322d08212	TCGA-13-1488-01A-01-BS1.783d5d20-6ac1-4777-9bf8-dc82d203c7d6.svs	06a4a44d6a479ea00207fabbb7adee89	256074203	validated	TCGA-13-1488	ov_tcga	1	70.76	1
4eb199e4-fae9-412b-8559-efc7c9e0ea3c	TCGA-61-2109-11A-01-TS1.bba0f75b-ac9d-4275-9b43-c93c430dc2cb.svs	1fee1e256628d97a407ba22e5a72cfe7	28514795	validated	TCGA-61-2109	ov_tcga	1	20.66	0
5f204a0b-b5ec-4c05-bece-6c0f32649121	TCGA-25-1313-01A-01-BS1.737ad7a3-621b-4690-aed5-2c8f6fe5a4e6.svs	39d316ef0aef89ca8beac5028d2f1a5a	379792917	validated	TCGA-25-1313	ov_tcga	1	26.94	0
0112596f-c8a3-4498-b34b-e258c0389af8	TCGA-24-1467-01A-01-BS1.2a7d2b3c-a015-48eb-9ca7-da9e52c29a19.svs	1c1693df705ad3faaec3df95c5409395	246331813	validated	TCGA-24-1467	ov_tcga	1	105.91	1
837dc1f3-2fe0-4f21-98d2-4b78ce51d80a	TCGA-42-2593-01A-01-BS1.f32da966-5246-47e3-8242-e5e7ccf45ce1.svs	a882d151ee62864527b97f8ca6acf17c	97523535	validated	TCGA-42-2593	ov_tcga	1	1.48	0
2cf3a269-ae0b-4366-ae73-564bbd1f5962	TCGA-13-0804-01A-01-TS1.b9fae803-f9dd-47ee-8417-3f7af1bbf123.svs	6f6289042bd77390f7e051786dcbc957	503567537	validated	TCGA-13-0804	ov_tcga	1	35.25	0
2cb618d5-07bc-4230-baa6-b06c09095193	TCGA-23-2084-01A-01-BS1.55a32aa7-50fb-4a0a-ac8a-6c62173174ab.svs	7abea9e851786b7bfb7f02d9070f7737	74846195	validated	TCGA-23-2084	ov_tcga	1	49.8	1
627f2a22-7387-454d-ab50-0f3ba04fa4a4	TCGA-24-2038-01A-01-BS1.bfb2b2d1-9854-418f-b254-834554b1f0aa.svs	1ae616f1f943a936e06ce14726582176	102016699	validated	TCGA-24-2038	ov_tcga	1	44.48	1
8649d166-4c97-409d-9d86-0b6d1bedb1bf	TCGA-13-1482-01A-01-BS1.721cf135-b705-4810-b65e-9e37ab895a34.svs	0348a5cc71165c847fa7e33250dff3c5	431813557	validated	TCGA-13-1482	ov_tcga	1	61.66	1
177089f6-3a28-45cb-910c-96a5283981e8	TCGA-04-1332-01A-01-BS1.0f52bd8b-65e8-4648-b6b8-05ddc60f143a.svs	10b9b221f81ff5eb5294ab85de0d94cf	148444261	validated	TCGA-04-1332	ov_tcga	1	40.97	1
909f7b6f-1ea0-4ad0-bc8e-594f5d107f2f	TCGA-23-1113-01A-01-TS1.57c411b9-9c95-4c31-a3b5-110683e0e020.svs	10782a35bbb64d0d13b7568983cf5eb8	65939007	validated	TCGA-23-1113	ov_tcga	1	31.18	0
a30d24b2-3ae7-4f1b-ac0a-bca144e564de	TCGA-59-2350-11A-01-BS1.7339d269-817e-477a-8b77-8f239960668b.svs	32e8a6b56085fd5941035bcc8eee8a27	97683903	validated	TCGA-59-2350	ov_tcga	1	22.31	0
d02fead1-a9d8-4856-816a-3b56d7ad42e4	TCGA-13-1484-01A-01-TS1.c6df9072-78a4-40f9-a081-b0ca35de65e3.svs	13df95ed00679942cae7f4d5ba02f567	259753453	validated	TCGA-13-1484	ov_tcga	1	124.34	1
adfc7bae-6299-4949-b9c7-377a09558898	TCGA-25-1878-01A-01-BS1.ed331319-86b3-4231-b58d-248b0063b8a9.svs	28b8683a973158016a82d7b0a1182a6f	96064465	validated	TCGA-25-1878	ov_tcga	1	84.99	1
a2ff442d-4f7e-42ef-8dc9-72fc207b3436	TCGA-10-0931-01A-01-TS1.f6dbb223-2348-40fe-8da2-e93c3071d823.svs	a0dd95c0ac0411e3e572ce11fbd88b88	57186197	validated	TCGA-10-0931	ov_tcga	1	32.85	0
b9d5fc47-9a39-4e99-a108-3ad3382a2ec6	TCGA-10-0925-01B-01-TS1.99e79d6a-c335-4f6e-97b3-ff91f48dd7be.svs	3dc15867108e4048bd39a5c3e5703637	89580525	validated	TCGA-10-0925	ov_tcga	1	54.27	1
0a825494-17d5-497c-8089-68690a41c14a	TCGA-04-1350-01A-01-TS1.0013c195-a6a5-45d3-8d87-1025e5a8f258.svs	a3ced5f478c37301f85cddf350c95ec9	151337635	validated	TCGA-04-1350	ov_tcga	1	63.93	1
7753cc5d-11d4-4d99-8331-79f330d78985	TCGA-23-1107-01A-01-TS1.f36ddc6a-25ec-441b-9e70-57810d827977.svs	19ee8616444c1d1a04248d30ce052c22	57276243	validated	TCGA-23-1107	ov_tcga	1	0.3	0
a12c9b57-88df-490d-a79c-2de25bcd34b0	TCGA-10-0938-01A-01-BS1.22a8ea74-7de1-453c-857c-2e7001fa42fe.svs	88d2d0f4861e72ae583e8069c997befa	118293433	validated	TCGA-10-0938	ov_tcga	1	20.89	0
68d0ae3a-3ac6-4637-b553-480709d77843	TCGA-25-1633-01A-01-BS1.8a63b727-ea03-48ea-9f9f-7cc786eea30b.svs	191fcc2586b54d38c9e54f988202a91c	237928591	validated	TCGA-25-1633	ov_tcga	1	62.12	1
3942091d-ad71-4cbd-b12e-32fda0b70322	TCGA-24-1553-01A-01-TS1.335b5d27-d22e-4631-a772-ad33e0e3fc49.svs	313378186992572c49a03483618187fe	433030983	validated	TCGA-24-1553	ov_tcga	1	58.05	1
382bb2ec-3a70-4081-b106-a24d633138d5	TCGA-57-1585-01A-01-TS1.7964fedc-0a0c-4908-95a8-a5a8be5d8023.svs	41a6259e166acdff75d214e30a24b423	96834281	validated	TCGA-57-1585	ov_tcga	1	1.74	0
352f8e1f-fa88-4f55-8732-3193ad91dae9	TCGA-61-1906-11A-01-BS1.6658eb79-3de3-47c1-870f-5a145ecd5234.svs	a7d63c4c50ae94714f19038d04e28b0c	97320519	validated	TCGA-61-1906	ov_tcga	1	34.1	0
90ff3871-de41-471d-9f0a-a71e36d4e9fe	TCGA-13-0726-01A-01-TS1.2a8707fc-2d7b-459a-9707-96c5b4e11f43.svs	ddf5fad9b073cac5130516bb2358ebfa	263573467	validated	TCGA-13-0726	ov_tcga	1	31.18	0
1260c746-7703-4d48-9999-9ee69fb6a948	TCGA-04-1514-01A-01-BS1.e6ce9cf7-7fb0-4dd2-a322-a84becdb2bdc.svs	b5c4cee6a363e25c83beb5c4f082b3b1	82430245	validated	TCGA-04-1514	ov_tcga	1	56.5	1
02bff622-eb4d-4738-8fb5-f8a3cf00adc1	TCGA-09-0365-01A-01-BS1.986f3321-713d-4c9c-9910-fa3d521060ce.svs	440761cd1af01881a97c7d1b1777f56f	65598351	validated	TCGA-09-0365	ov_tcga	1	9.46	0
1a44c7f4-5b31-48e8-8659-3b6eed37ff39	TCGA-13-0757-01A-01-TS1.8c284a34-e8c9-4399-adb4-fa37cf12c72d.svs	674f04b489932a668fe572a737b190f6	265278325	validated	TCGA-13-0757	ov_tcga	1	11.17	0
c280071a-b47a-4f27-9311-ac1fb9990aa7	TCGA-09-0367-01A-01-BS1.03399067-8b76-4a57-aa39-ba0a642ebe2c.svs	05f24f068b101f54d80e037534ff4e18	87608883	validated	TCGA-09-0367	ov_tcga	1	17.97	0
77e7cbc3-913a-4e5c-97f3-a4c217b43edd	TCGA-59-2355-01A-01-BS1.d33e6280-0dad-46b2-bb0f-397d05a2f7da.svs	7f694a67ff53bb9c96e33641a13a4e31	60358963	validated	TCGA-59-2355	ov_tcga	1	2.14	0
2798ca84-95d2-413e-bbf9-728b0366808d	TCGA-04-1651-11A-01-TS1.d64e1066-8bdb-4eac-b686-941b77f1eeba.svs	e453d44f970f9fe6f78d5a0dbb35b0c8	103937917	validated	TCGA-04-1651	ov_tcga	1	36.2	1
fe58629d-5fb1-4fec-94f0-08ec550b1eb6	TCGA-04-1530-01A-02-BS2.c78fa438-630d-4e54-bd7e-e914836f66bb.svs	3ced02432a991678a57e36a2e6973ccc	71004919	validated	TCGA-04-1530	ov_tcga	1	118.99	1
bbb60d26-58a7-4d3e-95d0-c12e725b4bba	TCGA-23-1027-01A-02-BS2.08a84ac3-d0b4-4056-b4df-ef6fa85c9008.svs	bced20e41de67f65e3547a8513e01a11	83869265	validated	TCGA-23-1027	ov_tcga	1	32.06	0
787e07af-f384-491f-a662-414c161e3d8c	TCGA-25-2398-01A-01-BS1.6cd65019-046f-4701-ba45-95c5a357e0f4.svs	e84443a9a4dfab8141d653a739f19fc2	409494153	validated	TCGA-25-2398	ov_tcga	1	44.97	1
082f3c57-854e-48ad-9d0d-3279c9608881	TCGA-10-0931-11A-01-BS1.c669b00e-ae1d-4186-924e-2e8ff2643be9.svs	419b38b50ae19268b30a03526021c334	65975669	validated	TCGA-10-0931	ov_tcga	1	32.85	0
2e11dfd4-2e55-4f3f-bb28-556e1dba7446	TCGA-13-1411-01A-01-BS1.6ad1b17a-2edc-4e90-a769-781e192666b7.svs	36f1431d312c52c33227c49e70dac0a0	339582147	validated	TCGA-13-1411	ov_tcga	1	17.44	0
fcdff595-74b8-400a-b78c-e675af2bea48	TCGA-13-0760-01A-01-TS1.197ab768-241c-411d-875f-c84c5c3de1eb.svs	6dfd1faf6792754dc642f071537a9576	408657017	validated	TCGA-13-0760	ov_tcga	1	11.53	0
2235d26a-520b-43c1-9579-d2162403da5e	TCGA-13-1504-01A-01-BS1.8b60e9fd-1119-4e92-a606-881b1daecbf6.svs	bb957ac29e9580a42ebd5bc00a7b1672	306778405	validated	TCGA-13-1504	ov_tcga	1	34.79	0
0aa4709a-345b-4478-9b25-9de8c4826422	TCGA-61-2611-02A-01-TS1.b2205ed4-39b1-4276-a974-edd03dd8cb45.svs	ac5193b3d5be5f84b6b51435af16cd92	55275727	validated	TCGA-61-2611	ov_tcga	1	15.87	0
511167e5-6e53-4253-ae54-8e749fb70b0c	TCGA-20-0987-01A-01-BS1.5bd6ee19-dc60-48ab-bdb1-b28ed0c70f4c.svs	7e867334ab6185b1d6759b4fd197f989	259394937	validated	TCGA-20-0987	ov_tcga	1	23.03	0
ce1de4b2-e453-436d-90b8-c7623a688090	TCGA-09-2045-01A-01-BS1.0f965c79-cfe6-499e-98a9-a696bfe83f6f.svs	10cbb502a305cf42a28b68ddf1493323	255407509	validated	TCGA-09-2045	ov_tcga	1	35.12	0
13a4bc25-dba9-48e7-8ec1-cb169f605442	TCGA-10-0931-11A-01-TS1.56b4e806-d890-469b-9106-4f5ef4cedf06.svs	38ac6f87b3ed8bfaba7923db01660b1d	56631107	validated	TCGA-10-0931	ov_tcga	1	32.85	0
5ca62c74-f61e-4eba-b440-886b80f10247	TCGA-WR-A838-01A-01-TS1.E8CA96CD-A253-4090-86BA-60E7192B72FD.svs	ee0e4031528a8ef3254baa8c63cbafc3	118505981	validated	TCGA-WR-A838	ov_tcga	1	9.99	0
70ff73ba-0d5f-40b4-9e10-3a31acea5d7f	TCGA-13-1494-01A-01-TS1.8c48501b-eb93-4ca6-85b4-5f1f50495934.svs	be21e0929a0ad3f9472598d2f05870d6	313730191	validated	TCGA-13-1494	ov_tcga	1	93.82	1
ed27525d-60cf-447a-bd00-f580ba328d49	TCGA-24-1852-02A-01-BS1.52881700-5ae8-41cd-b1f1-030018c7dce7.svs	35f7bac1e8ad737f17d48765f5e043ae	177291401	validated	TCGA-24-1852	ov_tcga	1	72.31	1
22d7fd2e-5d73-490f-8418-b772fbad48c0	TCGA-24-2024-01A-01-BS1.0467ab38-1f2d-4fbb-a6c4-0e38d2e0de33.svs	adc91ebda86a68eadc348dc53b4b8fb8	163350045	validated	TCGA-24-2024	ov_tcga	1	58.11	1
31a522ba-d5a5-4b63-a5cc-2df6eebac1ee	TCGA-24-2033-01A-01-TS1.88804778-148e-4bc9-9ea2-958f6e212d0c.svs	d8ef9757c33d7c31de1f8fc61ee1e287	157124701	validated	TCGA-24-2033	ov_tcga	1	18.46	0
85166290-6fe0-4763-a693-afb9d29b44c4	TCGA-10-0930-01A-02-BS2.88672071-8558-4a27-8842-b1bb58c22830.svs	2a6359b6000b8623c45b189b3b0651c9	69871473	validated	TCGA-10-0930	ov_tcga	1	34.17	0
868a910f-dddb-4462-ac8f-df937eec18a6	TCGA-13-0725-01A-01-BS1.6cd2a2f7-689b-4674-a98e-a7ab00beaa84.svs	ba1c345f6c72390ffd2e2a354c298f20	162892609	validated	TCGA-13-0725	ov_tcga	1	12.39	0
50b09ef9-30ce-4506-8220-bdb50e917bf0	TCGA-04-1517-11A-01-TS1.65d23488-0e27-4d5e-81ee-aef15c5aaed8.svs	a4e1585babe3ad0ffde6296ba4f2b1b1	68160367	validated	TCGA-04-1517	ov_tcga	1	19.97	0
2275aff7-7c70-47e7-a957-eca239f9a8f0	TCGA-25-2397-01A-01-BS1.456a71e7-5889-4716-afab-88b5626885df.svs	f8220c7e0043622063aa8038cb060988	202650551	validated	TCGA-25-2397	ov_tcga	1	11.99	0
0c5b4885-a8db-444e-9b15-dad2bbdd3cd0	TCGA-61-1738-01A-01-BS1.941a44db-9fde-4bcb-9a7e-88c3a8afa74c.svs	b5bfdc5e1dd0f12444fd8a62c3af4232	237461447	validated	TCGA-61-1738	ov_tcga	1	35.78	0
3baf9fe6-2939-40d9-91f8-b11f9fe0689b	TCGA-13-0884-01B-01-BS1.48ab706e-f243-4f72-b7c5-8b4a5b5dbcc0.svs	ce5bc716b1f1656b8ec5370a98b5030f	245637407	validated	TCGA-13-0884	ov_tcga	1	107.1	1
0cea4c52-9b07-44f4-a75c-e30593c1e76a	TCGA-24-1464-01A-01-BS1.4629f765-e185-4cee-b30e-2024f6fad17d.svs	6712b04c6604a0c0ec4f65d2af44db45	126956949	validated	TCGA-24-1464	ov_tcga	1	12.45	0
57e7485b-0551-4b1b-b8ec-86f234c94381	TCGA-61-1901-11A-01-TS1.386d4229-605a-493a-9bf3-c173876f0c24.svs	177b32c94c2c57290008118abb035634	176562013	validated	TCGA-61-1901	ov_tcga	1	11.4	0
ab83df8f-71f4-4e1d-bb90-07c7dd438509	TCGA-25-1628-01A-01-TS1.35d35463-e15c-4be7-b62e-9a8e169c005a.svs	0b4efa068cc8ad825ca0e2e844755701	275442033	validated	TCGA-25-1628	ov_tcga	1	20.6	0
bcc74a44-d415-4f46-8850-4e3beef49727	TCGA-24-2260-01A-01-BS1.4b0ef85c-e125-4b7b-9c89-34ea64a651c7.svs	4505272cc152e1a5a4be0c1404c2b4b9	153878431	validated	TCGA-24-2260	ov_tcga	1	36.14	1
9a2d3fbe-720c-464e-9025-1eaa5709a216	TCGA-13-1491-01A-01-BS1.81e6c22e-6e3c-44a9-851c-056211af422a.svs	f2b94dbb700b959ae4d819296a8d7575	387973011	validated	TCGA-13-1491	ov_tcga	1	52.4	1
d630fc23-851b-4c01-9d79-34b4a219b6c1	TCGA-23-1113-01A-01-BS1.2458fccf-526c-4639-84fa-54061bcc3cd5.svs	821b7dbd151ff18a10224f199da780c5	162024475	validated	TCGA-23-1113	ov_tcga	1	31.18	0
9708fa6a-6256-4010-9a01-1d3147863b3f	TCGA-09-2048-01A-01-TS1.a6b08202-bed9-476e-8919-8a4300021f11.svs	890d511f738812fd694098caaf771d56	68675127	validated	TCGA-09-2048	ov_tcga	1	4.53	0
b9a2170c-32c7-4d85-adc0-a7cc5fef51fa	TCGA-24-0980-01A-01-TS1.7eb8d1c5-bb80-48b4-bd87-7374bff12101.svs	d57e48e4f15717fa8ad6421921272efb	201693903	validated	TCGA-24-0980	ov_tcga	1	7.65	0
b04f21fc-0992-4c09-aefb-6da4ec4ba2fb	TCGA-13-0751-01A-01-TS1.cc04b26d-9b2b-4840-b980-69480ef92d24.svs	420ae36e16474e077888d47694a576c9	164489793	validated	TCGA-13-0751	ov_tcga	1	55.12	1
7e7d6821-d8ac-4a61-95da-f4140c42a3b1	TCGA-24-2297-01A-01-TS1.ef97e135-54be-4846-9f87-c9fe3ab2ddf4.svs	788edb0dad912c0293f2f7af105dd34f	75858629	validated	TCGA-24-2297	ov_tcga	1	55.81	1
f7a2b0d1-68c5-4c9c-a8fc-da47feb5bf03	TCGA-25-1313-01A-01-TS1.b3bd676b-4dfb-4ab3-9f96-5615490ade91.svs	50e25c04f7928205af87c828788f59ea	191578665	validated	TCGA-25-1313	ov_tcga	1	26.94	0
d4f3ee09-c6ee-4863-8e23-e1556841a53b	TCGA-59-2354-11A-01-BS1.5993f858-b3a3-4df6-b7b8-dad445c4606a.svs	0b78849200249537797e5b53268f833d	127127551	validated	TCGA-59-2354	ov_tcga	1	34.36	0
d7109640-5ae3-4a60-8902-a0722ac4e7a1	TCGA-24-1104-01A-01-TS1.5f113d14-b733-4f7d-ad0d-3d2a0771bb8b.svs	444a94f72f02b134e629e176b01bc04b	315482103	validated	TCGA-24-1104	ov_tcga	1	63.5	1
e71801b2-20be-4a18-8e7a-c2887566e614	TCGA-29-1766-01A-01-TS1.b06eb26c-0803-4278-b5bb-8a23e94145e0.svs	b39b4df1ef9d3c85b9081309e46860c2	121852273	validated	TCGA-29-1766	ov_tcga	1	39.39	1
6ae33662-7ac1-4d6b-b57e-fb0f75f4902a	TCGA-61-2109-01A-01-TS1.031075e9-b603-438c-89cb-a22f24f0da61.svs	4e4d89b74e61ed33feb1e8e7f226a519	258770901	validated	TCGA-61-2109	ov_tcga	1	20.66	0
c7385f2c-4808-4a9b-b261-adddf7063230	TCGA-23-1022-01A-01-BS1.b230a1dc-5e45-4d8a-9668-91a9e105d1a1.svs	9ae0c2a5edbb6ec21cb0017972919c91	132247279	validated	TCGA-23-1022	ov_tcga	1	49.64	1
9b83823f-bd88-4b26-92c8-9af5165ecc69	TCGA-24-2033-01A-01-BS1.c452734b-3ab3-4067-b7d3-fce4e584a18e.svs	a9f6360ad684465cffc88807513c5748	81749667	validated	TCGA-24-2033	ov_tcga	1	18.46	0
52e778f4-d98d-428c-b264-30d4240e8f01	TCGA-61-1738-01A-01-TS1.cbef3d98-4444-4703-b76e-0474439cb502.svs	c00663fc290a3e351c36bb1dc7ae7100	189416875	validated	TCGA-61-1738	ov_tcga	1	35.78	0
e9185565-3a50-4282-9159-5f48f698cd28	TCGA-24-1544-01A-01-BS1.8b67402c-67b0-4909-b96c-f8a7f9e85ced.svs	8304358a6491169f5bec8584c1629a2a	134980611	validated	TCGA-24-1544	ov_tcga	1	26.94	0
299adbf1-6df5-41cb-89df-f619efc8d6cd	TCGA-13-1408-01A-01-BS1.daf88d62-ca7c-4479-b027-16e04a5c66e4.svs	0ccc5e0947f403be99bdd8c2ed0a946b	222111751	validated	TCGA-13-1408	ov_tcga	1	55.19	1
89da6f9e-7aca-4aa3-b34b-9c6a6e28301f	TCGA-24-1548-01A-01-BS1.f934c9c9-8ca7-4dfa-acf9-9776b6604001.svs	57c765ccbefad428ff62f7905e1e4434	143162143	validated	TCGA-24-1548	ov_tcga	1	16.2	0
5e786027-84b9-4b67-b4e2-2ba282bd4ee3	TCGA-25-1626-01A-01-BS1.a288053e-86fd-4189-8dba-641155072fc7.svs	1aeb4f3cc50bb5976a82ea8ba678ec3d	137857593	validated	TCGA-25-1626	ov_tcga	1	17.02	0
4d32d69d-e118-497e-9f68-90c5e94ab54e	TCGA-42-2588-01A-01-BS1.e2068a61-9aba-438b-97a0-a96ade88c47d.svs	befdf407b9c722b9366f95f38d8e52cc	142883561	validated	TCGA-42-2588	ov_tcga	1	28.91	0
1cd70249-833b-4969-9158-3022aec170e2	TCGA-61-2610-02A-01-TS1.aade8dd8-10dc-446d-a06b-39baf5dc92d2.svs	e5ec3e45bea0000e9adf339803c14612	54596853	validated	TCGA-61-2610	ov_tcga	1	51.87	1
0c495824-5b75-4044-a3c1-5fd41fb7d946	TCGA-09-1661-01B-01-BS1.0f6d83b1-1a23-4b61-b9c7-6b73071f3d24.svs	06d0754909238300adf5f7c1557a770a	29676053	validated	TCGA-09-1661	ov_tcga	1	38.4	1
791fcddb-3b17-41d7-8850-7fac5d80dda4	TCGA-13-1483-01A-01-BS1.ddf45f15-dac1-461f-8937-3ac159a33d50.svs	1cb38d813746a7f4bbb9ada862876266	266764005	validated	TCGA-13-1483	ov_tcga	1	29.4	0
eec6364a-8e60-477e-863f-9edc22fbf4a6	TCGA-24-1558-01A-01-BS1.64a012b1-90d0-4df7-8b7b-9c3f0ca584b9.svs	c9b94522178d10a6291399f789696f39	296603165	validated	TCGA-24-1558	ov_tcga	1	19.51	0
4614278a-2926-4aeb-ac92-cf6abc847368	TCGA-24-2261-11A-01-TS1.997eb28e-622d-4bd4-a591-3d6639d9bc1f.svs	0d4a1d87b7257d48960a5d5785b9313d	71431161	validated	TCGA-24-2261	ov_tcga	1	0.79	0
26438d97-7bd3-4f4c-9f09-38d5cef705a0	TCGA-29-2414-02A-01-TS1.9e8b6cda-a655-40f9-a448-d45218dc54c8.svs	04cb8fd6eb96121626209cea1cf993d5	99784483	validated	TCGA-29-2414	ov_tcga	1	86.1	1
f407e2a3-8305-47fb-8a08-027bac95840a	TCGA-25-2396-01A-01-BS1.cfdcc756-47ed-4f58-a6b5-825c9eba0da5.svs	ed5f9f55479e3b2110fa373045ab2694	164067431	validated	TCGA-25-2396	ov_tcga	1	3.02	0
700d52bd-3a7f-47d9-878d-56324d000c60	TCGA-24-2297-11A-01-TS1.db542639-c174-4e08-befb-e19683a42aa6.svs	08365faf6cb25c45227a4b13ef9ca352	58410851	validated	TCGA-24-2297	ov_tcga	1	55.81	1
c813852d-0cbb-4d1f-a3c8-4bcbd7bb1da2	TCGA-23-1114-01B-01-TS1.453252ed-fb64-497a-ad1e-366b5737eaac.svs	1319d75bd7e7dff884566e884cca7736	68250471	validated	TCGA-23-1114	ov_tcga	1	68.63	1
c0dc855d-bd94-427b-a759-a2b341e133b3	TCGA-24-2298-11A-01-BS1.ec247a4e-1efd-40bd-a26e-3f825dd69689.svs	a5533d295e958767b27dfc828304c815	93967739	validated	TCGA-24-2298	ov_tcga	1	53.22	1
c486bcd5-06f5-4bf6-a67e-473acb471f1c	TCGA-59-2354-01A-01-TS1.f9f56cfd-8248-451e-96e1-c803113982fd.svs	f81c461689adcec94142c3d7fb762647	145118611	validated	TCGA-59-2354	ov_tcga	1	34.36	0
1d132e6c-d0b8-423d-abdc-2c14f51a7bc4	TCGA-61-1919-11A-01-TS1.f5245653-fd05-42e6-b386-f9fe533fa07e.svs	3be1b89fccb9a35c091240e10ff005f1	57719615	validated	TCGA-61-1919	ov_tcga	1	38.14	1
9e2aebb0-b2e7-429f-ba5c-0b2c00f5fe8b	TCGA-25-2392-01A-01-BS1.67d64f48-5192-4066-882d-a373ed1fb8f1.svs	9469774128d554ec6cd47f55a87b50e4	189824063	validated	TCGA-25-2392	ov_tcga	1	1.02	0
bc50994e-89d1-41ec-bf55-ba530debb4e5	TCGA-24-1604-01A-01-BS1.723beda5-e12c-4e4a-8023-fd758839a322.svs	e103efeab012792c9986623ba7747b54	227688019	validated	TCGA-24-1604	ov_tcga	1	88.3	1
abfd40e1-9639-4d11-8b6a-5051d29b25da	TCGA-29-1766-01A-01-BS1.6edc8a3d-a3a8-44b5-8c3e-ed9021de767b.svs	09caa44376b7e863ad0bc3d40edf6486	257893369	validated	TCGA-29-1766	ov_tcga	1	39.39	1
e872ed87-07cf-4f15-9c72-7db51e449677	TCGA-24-1924-01A-01-BS1.624ef7e2-100f-40c8-b153-82b50e3f35ba.svs	ae6485b81df5ae885aef4ea0f448a8d7	50793071	validated	TCGA-24-1924	ov_tcga	1	30.19	0
c78e5360-ca8f-4d17-9882-ba3dec78e986	TCGA-13-0883-01A-02-BS2.b3603594-ed44-4e5e-861a-52aa4eeb71de.svs	94766d9170c8f9276cb513ec953ab0fc	237603445	validated	TCGA-13-0883	ov_tcga	1	68.89	1
aab8d857-8c23-478f-a93c-4b6a10c1ac61	TCGA-29-1690-01A-01-BS1.93d3d15e-ec2b-4359-ba33-8bc7e19384eb.svs	507fc277470ec87e37db6b2d300ad846	296218051	validated	TCGA-29-1690	ov_tcga	1	47.57	1
880b3913-8b7e-40b3-9f0a-0af873342097	TCGA-13-0714-01A-01-BS1.26bf9350-7b7e-441a-ab21-86861194cb19.svs	36634301e0bd99b000a6a9e88b243f9b	69682813	validated	TCGA-13-0714	ov_tcga	1	6.21	0
765f6939-ac8e-4821-9f3e-604e328dfde0	TCGA-24-2260-01A-01-TS1.2d95e5d5-4325-424d-8eae-7b904a95c006.svs	8099f6a974318e85fb0031f51402675a	184605165	validated	TCGA-24-2260	ov_tcga	1	36.14	1
2492f077-3f2d-45e2-a45b-8d112ea1b1d9	TCGA-09-1665-01B-01-BS1.5a6cb79c-8270-4d29-89f5-ccf0a2192634.svs	93172fc8451dc6f69389238545c47378	156566035	validated	TCGA-09-1665	ov_tcga	1	41.59	1
47b4922b-e25b-4a1a-98bc-6ff1afefc985	TCGA-13-1500-01A-01-TS1.95e6bd03-3d90-44bd-a889-64466383d9fc.svs	d057f66c84ef082d2b93bff9d48649c9	514723167	validated	TCGA-13-1500	ov_tcga	1	13.96	0
c573ee9c-06de-4b48-9e29-f392d85b7736	TCGA-13-2066-01A-01-BS1.665d85a4-5eea-408b-be3b-055803e5a179.svs	07d89a0f15bb1c1248d0dda56a1ea92a	554555227	validated	TCGA-13-2066	ov_tcga	1	70.07	1
654964b5-5075-4f8a-9eb3-d7c3d376a597	TCGA-61-2095-01A-01-TS1.4b9d42fd-49cc-43ef-9ec3-6fc41e6ab132.svs	d56121a4aa7a89eb37b5926fb1864381	288836445	validated	TCGA-61-2095	ov_tcga	1	61.6	1
0751c568-64d6-46df-85a2-6dbf6fbd8b45	TCGA-61-2016-01A-01-TS1.594dfeaa-7d8f-4611-a598-47bd791e4340.svs	1741854f5c39358d69e05efdd512981f	138518159	validated	TCGA-61-2016	ov_tcga	1	1.18	0
47c34dfa-19e1-463d-aa03-6e1124d1afff	TCGA-24-2035-01A-01-TS1.219f3d14-d927-4732-acfe-9fb918296c53.svs	43015af18957f5b7165d2501f8597b51	31887589	validated	TCGA-24-2035	ov_tcga	1	28.15	0
33909229-accd-42c1-afde-db3a71ce2d3e	TCGA-09-1662-01A-01-TS1.991a3778-5f86-4d75-93d3-93b24310153c.svs	50d980072191cd0815ad34cd43abef10	133425547	validated	TCGA-09-1662	ov_tcga	1	89.26	1
450ed3dd-1cd7-47fd-a5f6-50cf1b9ec705	TCGA-04-1369-11A-01-TS1.09dba94c-a5ea-42af-9c09-60388557fc67.svs	a32a6f10d254c19363d0c20e78d17b37	83879487	validated	TCGA-04-1369	ov_tcga	1	21.09	0
663908b4-04e4-4d53-bad4-a7ffc6b9f1c1	TCGA-24-2261-11A-01-BS1.58250262-076d-4330-a5c6-49bcd0fa1106.svs	e2563fdbc40656974206daadbb3d2926	60017905	validated	TCGA-24-2261	ov_tcga	1	0.79	0
0828c298-2fe1-476b-a33f-a554069e4363	TCGA-61-1916-01A-01-BS1.e0ac51f5-9ca5-4151-8570-d806e5190527.svs	a0b37e978b3dc2a87b8aecbace151a41	178242937	validated	TCGA-61-1916	ov_tcga	1	15.6	0
c93c1950-f726-4107-9a5e-303f7df7babd	TCGA-61-1741-01A-01-BS1.816f2ee6-2268-4214-8cb3-36bc58a5a060.svs	435a1629f8b58a9dcd0c4f25946728ed	440598319	validated	TCGA-61-1741	ov_tcga	1	33.64	0
3c433b4d-442b-4cfc-84a1-615704934e02	TCGA-13-1485-01A-02-BS2.d33cd2ff-9521-4ae7-a458-6cd672e3048d.svs	2945f0e3984587a0aa2d3c09e1d8daa7	288070331	validated	TCGA-13-1485	ov_tcga	1	20.66	0
e13e0a1e-9823-4c0e-8f0d-291af4a61975	TCGA-04-1517-01A-01-BS1.78f024b3-f014-4dee-b615-2714790ac290.svs	f135ae5ea54da135d4c6dc8bba9d73a3	131036755	validated	TCGA-04-1517	ov_tcga	1	19.97	0
16f3bbb2-498f-43f1-afff-f7803de6d5b3	TCGA-24-2020-01A-01-BS1.a863f994-8289-43c8-b1de-2263f5d3bc28.svs	592d39e9cad5be551f90ebe6a00b6391	210366699	validated	TCGA-24-2020	ov_tcga	1	151.91	1
81caf0f9-3aab-4355-9bbd-b3dc8e8a990c	TCGA-61-1724-11A-01-TS1.61307b21-e39a-454e-b12a-6ed706fa1255.svs	ad99922cbf0bb3a86cd97a3ba8ebb6cc	46682313	validated	TCGA-61-1724	ov_tcga	1	20.93	0
283d45fc-5305-41a3-87fa-ccacee80b47f	TCGA-04-1337-01A-01-BS1.e91fb11f-2366-47ab-96f3-e92e78c85602.svs	169a4d6f16cfdf20d07d81cd961c623d	71545237	validated	TCGA-04-1337	ov_tcga	1	2	0
60e74816-9926-429a-a366-2d075f97cfaf	TCGA-59-2352-01A-01-TS1.ef2a283e-ca0f-47fe-aff7-c10c4423c09a.svs	b4627bd8098162ba45d110ffabb41431	187922775	validated	TCGA-59-2352	ov_tcga	1	9.4	0
3cc01c81-ab41-4866-b1e9-75aa2a3d3dd8	TCGA-24-2020-11A-01-TS1.f93ea21a-e70a-43ec-9900-7aceae612d49.svs	3079c4448b00ad5f4f1acdb12fdeaad1	68203497	validated	TCGA-24-2020	ov_tcga	1	151.91	1
e2145748-c6f8-4f6d-95b8-1277b47793b9	TCGA-13-0904-01A-02-BS2.4c23a809-79f0-4964-b40b-ef326bd503f2.svs	f968a641f7c14ec3d62ceeec5373ccf5	237326711	validated	TCGA-13-0904	ov_tcga	1	50.33	1
8b00d9f2-269d-4040-a311-6599764f847a	TCGA-61-2102-01A-01-TS1.560f25cb-a79f-4eee-ad74-a0130d207db1.svs	ad371f07617e229a1c2aa0448eb43fc6	113036627	validated	TCGA-61-2102	ov_tcga	1	6.47	0
9cb265e9-0a30-4674-b0df-7399d956497b	TCGA-29-1761-01A-01-TS1.26b76609-e133-4641-93f1-5497015975a4.svs	fb0c222a75c8a2f71dae613abb05f6f9	105227871	validated	TCGA-29-1761	ov_tcga	1	17.35	0
e107b7de-c88a-4fcf-99a1-e652ca42c470	TCGA-29-2414-01A-01-BS1.c86cba2a-8d47-4657-84ad-1a66647440e9.svs	3ec1a2c03eb1a9bff3114ed94bf1c2ba	136683157	validated	TCGA-29-2414	ov_tcga	1	86.1	1
42483226-bba9-459d-a6b1-f5d27bdfd333	TCGA-13-0791-01A-01-BS1.5d2a48a1-4b81-41bc-98a4-89926f0327d4.svs	698b00f926f3206c26ec36bdda96c278	201712647	validated	TCGA-13-0791	ov_tcga	1	40.21	1
9a32337a-5ea3-46ca-af0a-21c0e2dd103b	TCGA-61-1919-01A-01-TS1.a2bfef73-10d7-4593-9c5b-4b93eddd160b.svs	505ef6e4422d41fc7e3d90d8894370fc	213675935	validated	TCGA-61-1919	ov_tcga	1	38.14	1
19e55659-383b-4a66-b098-cf992bb2d1d7	TCGA-30-1862-01A-02-BS2.223b3dda-6e14-404e-9301-85e97e8a8e65.svs	f4f8b60e593eaaab25da9a04d553c21a	106854557	validated	TCGA-30-1862	ov_tcga	1	6.11	0
84535015-93db-4323-9d19-2a5c7f09baaf	TCGA-04-1655-01A-01-BS1.55f36120-46fb-4c88-b137-81798b011a9f.svs	eaa3078ace8c0bb2f6090503c225ef84	72816155	validated	TCGA-04-1655	ov_tcga	1	45.34	1
d452bfac-4eeb-469e-b229-fcb8679e1fe3	TCGA-24-1545-01A-01-BS1.15782ecc-b634-4add-918a-e78c62c77bd0.svs	f6014c573da762e9b5954f0a4cee4b43	276562911	validated	TCGA-24-1545	ov_tcga	1	57.36	1
d5b56d91-e0b9-4984-8dce-a6667abfecfe	TCGA-61-2614-01A-01-TS1.9649012a-36a2-4680-9198-32b4f813c11f.svs	984b203dfaaf6481a92c4ea66c899c72	172281741	validated	TCGA-61-2614	ov_tcga	1	8.61	0
c8768c41-4a9b-4db9-be45-e37cee0264a3	TCGA-24-2271-01A-01-TS1.b6591fc7-87de-4c84-968f-5a07d4cb9dcc.svs	64ec7bf752b5e84c3703a1deb9442744	154287229	validated	TCGA-24-2271	ov_tcga	1	31.6	0
[truncated: 69 more rows]

## Sheet: validating_fold_3
id	filename	md5	size	state	case.id	Study ID	OS_STATUS	OS_MONTHS	y
[truncated: 116 more rows]

## Sheet: training_fold_4
id	filename	md5	size	state	case.id	Study ID	OS_STATUS	OS_MONTHS	y
[truncated: 464 more rows]

## Sheet: validating_fold_4
id	filename	md5	size	state	case.id	Study ID	OS_STATUS	OS_MONTHS	y
[truncated: 115 more rows]

[truncated: 1 more sheets: testing]
