# Supplementary material for: Spatial transcriptome reveals histology-correlated immune signature learnt by deep learning attention mechanism on H&E-stained images for ovarian cancer prognosis
Source: J Transl Med. 2025 Jan 24;23:113. doi: 10.1186/s12967-024-06007-8 (PMC11761186; doi:10.1186/s12967-024-06007-8)
Supplement: Supplementary file 3 — Additional file 3. Table S2. The clinical characteristics of the patients included in the MDACC dataset [file 12967_2024_6007_MOESM3_ESM.xlsx]

## Sheet: Sheet1
Table S2. The clinical characteristics of the patients included in the MDACC dataset.
	N = 42
Overall survival in months, median	56.5
Age at diagnosis in years, median	59
Debulking
Optimal	33
Sub-optimal	2
Not available	7
Clinical stage
I	0
II	3
III	35
IV	3
Not available	1
Abbreviations: MDACC, The University of Texas MD Anderson Cancer Center.
