# Supplementary material for: Spatial transcriptome reveals histology-correlated immune signature learnt by deep learning attention mechanism on H&E-stained images for ovarian cancer prognosis
Source: J Transl Med. 2025 Jan 24;23:113. doi: 10.1186/s12967-024-06007-8 (PMC11761186; doi:10.1186/s12967-024-06007-8)
Supplement: Supplementary file 4 — Additional file 4. Table S3. Immune signature enrichment results between TCGA testing samples with low and high H&E predicted score [file 12967_2024_6007_MOESM4_ESM.xlsx]

## Sheet: Supplementary Table S3
Table S3. Immune signature enrichment results between TCGA testing samples with low and high H&E predicted score
Name	Term	ES	NES	NOM p-val	FDR q-val	FWER p-val	Tag %	Gene %	Lead_genes
gsea	GSE37416_0H_VS_48H_F_TULARENSIS_LVS_NEUTROPHIL_UP	-0.374736	-1.60672	0.016666666666666666	0.24886632375070153	0.92	88/180	0.3269	OASL;WIPF1;CAMK1D;LRP10;DCTN4;XKR8;APBB1IP;NOTCH2;PLCB2;LILRB3;CSF3R;TYROBP;LGALS9;CYP4F3;ACAP1;ACSL1;ZBP1;CD33;PADI2;GAA;TNFAIP8L2;RNF44;SMAP2;ARHGAP9;SNX18;NFS1;HERC1;SIRPD;S100A8;SCPEP1;SELP;FCGR3B;CX3CR1;ARHGAP19;UBR2;PPP1R12A;GIMAP2;S1PR4;NFAM1;SNX2;CEACAM3;PXN;MSL1;PRPF18;ZC3HAV1;CAMP;ATF6;TMEM65;CMTM3;MPRIP;MED23;TMEM50A;IFIT5;STK17B;RFX1;TBL1X;JAK2;TIMP2;CRISPLD2;SAMD9;KCTD21;PTTG2;NAIP;S…
gsea	GSE14000_UNSTIM_VS_16H_LPS_DC_TRANSLATED_RNA_DN	-0.401437	-1.56962	0.0541082	0.24901018837551556	0.949	83/171	0.2983	NLRC5;HMGXB3;OAS2;OAS3;MYH11;PARP12;NAA25;CCL8;IRF7;NADK;APOBEC3A;CMPK2;IFIH1;STAT2;HERC5;HERC6;CD274;RSAD2;TUBB2A;GTPBP1;IFI44L;PDE4B;C1orf21;SAMD9L;IFIT1;INSL4;BRPF3;MX1;DRAM1;STARD4;SLC31A2;IFIT2;TRANK1;EIF2AK2;HESX1;CNP;IFIT3;NEXN;TRIM69;CFLAR;TNFAIP1;CCL4;BCL2A1;PHF11;TTYH2;GBP1;EBI3;FERMT2;NEURL3;USP18;IFIT5;GP1BA;USP25;CYTIP;CD38;LILRA3;TWIST1;TNFRSF9;ENTPD7;PI4K2B;CRLF2;PLAT;TNFAIP6;MX2;T…
gsea	GSE17580_UNINFECTED_VS_S_MANSONI_INF_TEFF_UP	-0.336494	-1.56858	0.00382409	0.24920721214212507	0.95	91/191	0.3483	DOK3;MEF2C;PRKD2;OASL;GALNT10;ADRB2;DYNC1H1;LSP1;TLR7;RNASE2;GFRA1;PTCRA;EIF2AK3;SCD;IGF2R;METTL3;APOE;WWP1;HOXD9;PADI2;ZNFX1;CHRNA3;PTK6;CD79B;CAB39L;FGD2;ITK;ANKS1A;FCRL1;SKI;FCRLA;BTBD17;GTF2H3;SORCS2;ACTN1;AXIN1;VPS18;PTDSS1;PRPF8;RAD23A;UBTF;PIAS3;GUCA1B;SETDB1;INTS4;FLNA;CIITA;APPL2;HLA-DRB1;ZNF142;CBX4;ZNF467;MYO1H;MS4A1;ATF7;ADM;IPO11;ANGEL1;TRIOBP;BLNK;SSBP3;RAB3IP;PDCD2L;CNGA1;AP2A2;CD7…
gsea	GSE3039_NKT_CELL_VS_B2_BCELL_UP	-0.360265	-1.6053	0.024193548387096774	0.24962057777523022	0.925	97/192	0.4127	GM2A;AP1M1;C1QB;C1QC;KDM2B;RASGRP2;C1QA;PIP4K2A;EMP3;SLC9A9;RIPK1;SULF2;TMC6;MRAS;ITGA4;NHSL2;SASH3;NADK;CTSG;PLXND1;NCKAP1L;PRG4;PTGIR;STK4;CCDC88A;PTPRC;MAN1A1;TBXAS1;RDH10;CEACAM21;C1orf54;SLC4A1;PIKFYVE;CD2;CD79B;EPB41L3;MLEC;LDLRAD3;CD1D;MPO;POLR3B;ANP32E;CHD6;PLD4;TMEM26;GPR18;SETX;AKAP11;KRT80;CIITA;F5;RNF168;ZC3H12D;PDPR;ACER3;LANCL2;OPA1;CD209;DPP4;QPRT;VKORC1;TRIM44;SPIC;IDS;HEBP2;KCNK6…
gsea	HOWARD_NEUTROPHIL_INACT_MONOV_INFLUENZA_A_INDONESIA_05_2005_H5N1_AGE_18_49YO_1DY_UP	-0.426918	-1.56879	0.0729167	0.24963805375763556	0.95	180/347	0.3013	KLHDC7B;RASGRP3;NLRC5;FCGR1A;RNF213;OAS2;OAS3;PARP12;OASL;TRAFD1;IFI30;GIMAP1;RHBDF2;TNFSF13B;SCARF1;IRF7;ID3;STX11;C3AR1;SERPINB9;GPR65;DHX58;CTSA;OAS1;CAPNS2;CASP5;ERAP2;CMPK2;PARP14;PML;MICALL1;LY6E;IFIH1;BST2;STAT2;TYMP;STAT1;HERC5;HERC6;CD274;RSAD2;GBP6;IFI35;HLA-DRB5;ZBP1;IFI44L;PDE4B;ATP10D;SERPING1;SMTNL1;RILP;PARP10;BATF2;TRIM21;TSPAN17;SAMD9L;IFIT1;KPTN;SLK;EPSTI1;CLEC5A;TRIM22;MX1;NCOA…
gsea	GSE37532_WT_VS_PPARG_KO_LN_TREG_UP	-0.354197	-1.60685	0.0101626	0.24965823645785454	0.92	76/161	0.3326	BRD4;GATA3;TRAM2;AXL;ENTPD1;NCF1;WIPF1;ARFGEF2;MXD1;LIX1L;PIK3R5;WIPF2;PML;HCFC1;SRGN;CD4;RAB2B;ABCA1;BMP2K;IFIT1;CD80;HSH2D;LY96;RUNX1;CD27;LMTK2;CHST15;ITPKB;WNK1;POMT2;RAPH1;FXYD5;POU2F2;FKBP15;NACC1;JARID2;TAF8;TET1;TGFBRAP1;IRF2BP2;PIAS3;NAB2;MTA3;ARID5B;POU2F1;CD99L2;SLC9A7;ATP6V0A1;FOSL2;GRINA;TOM1;CALCOCO1;ZFP36;FEM1B;PTPRJ;RAB4B;SESN2;SCMH1;GOLGA2;MINK1;KDM5C;FAM3A;KDM6B;FBRSL1;DNAJC11;P…
gsea	GSE37534_UNTREATED_VS_PIOGLITAZONE_TREATED_CD4_TCELL_PPARG1_AND_FOXP3_TRASDUCED_DN	-0.453127	-1.5697	0.0829876	0.24967333545796333	0.949	118/187	0.3482	DENND3;OAS2;OAS3;PRKD2;PARP12;OASL;TRAFD1;IFI30;TRIM14;IRF7;ID3;OPTN;OAS1;CCL7;NDRG1;PML;LY6E;BST2;TMEM140;STAT2;STAT1;CTNNBL1;HERC5;HERC6;RSAD2;IFI35;NAGK;IFI44L;TRIM21;IFIT1;EHD4;MX1;MSC;XAF1;HLA-E;IFIT2;TXNIP;EIF2AK2;SOCS1;IFIT3;SLC15A3;BCAT1;ISG15;P2RX4;IRF9;TRPV2;KRT7;CFLAR;STARD5;SYNRG;OGFR;IFI44;ATP10A;UBE2L6;CALR;FGF1;HLA-C;DDIT4;CASP1;AFF4;HLA-F;GBP1;PDCD1LG2;CXCL10;MYD88;GTPBP2;USP18;SP…
gsea	GSE26488_CTRL_VS_PEPTIDE_INJECTION_OT2_THYMOCYTE_DN	-0.401173	-1.60797	0.021052631578947368	0.2497239438273297	0.92	98/174	0.3734	CORO1A;RASGRP3;AP1M1;GIMAP4;FLI1;MEF2C;RASGRP2;DOCK11;KIF21B;EMP3;TGFB1;FMNL1;ID3;SELE;LSP1;CCND3;PLEKHO1;BIN2;KLF2;ABCA1;ANKRD44;ARID1A;SMAP2;MYO1G;GRAMD1A;FGD3;CDK19;BRWD1;GMFG;ISG15;CHST15;CACNA1I;IQGAP1;STAP1;FOXO1;WASF2;ENPP1;SNX2;TNIK;CC2D2B;GATAD2B;RAD21;NEURL3;RETNLB;RHOH;MAP4K4;IL21R;DMXL1;AFF3;SELL;FLNA;NCOA1;CIITA;ZNF318;ATP6V0A1;FLNB;LMO2;MECP2;ITGB7;AKNA;DGKD;DYRK2;DCLK2;LRIG2;SNX9;S…
gsea	GSE7831_UNSTIM_VS_INFLUENZA_STIM_PDC_4H_UP	-0.366328	-1.60732	0.016597510373443983	0.24988317706005883	0.92	86/184	0.3685	CORO1A;TNFRSF1B;ENTPD1;ST3GAL5;PRRC1;LYL1;POLR1A;SH3BP1;OAS1;SPI1;CSF1R;BRAP;GLRX;IFIH1;CD300C;SNX21;COTL1;KIT;PDE4B;APOE;HIF3A;FCGR2B;MKRN3;MAN1A1;ARHGAP9;TXNRD1;SLC7A7;CTDSP2;GML;DAO;VASP;LASP1;PCYT1A;RBM22;SNX10;NCF2;MAN2B1;TGFBI;JARID2;PLXNA1;ITGAX;CD302;EBI3;FUT7;LTB;B4GALNT1;TRAF1;TGM2;KCNA7;TAP1;FLNB;HLA-DRB1;SLC8A1;RTN1;CYP7B1;RGS2;ELOVL3;GFAP;PAK2;HK2;GRB2;CLIP4;KSR1;CD74;TMEM131;AEBP2;R…
gsea	GSE34156_UNTREATED_VS_24H_NOD2_LIGAND_TREATED_MONOCYTE_DN	-0.445752	-1.56987	0.0785563	0.25010972485947497	0.949	92/184	0.3176	CORO1C;GM2A;SIGLEC9;DOK3;IFI30;LILRB2;SULF2;RBM19;CD14;NADK;MPP1;CD163;LILRB3;CD86;GRN;TPP1;FBXO42;NCF4;GNB4;LGALS9;CSF1R;MPEG1;LILRB4;SLC11A1;FCGR2A;RAB31;CYBB;DIP2B;ABCA1;CLIC4;MFSD1;FPR2;HCK;SLC31A2;LY96;NID1;TMEM127;IRF5;LILRB1;LHFPL2;EPB41L3;ZNF697;RAB12;AOAH;BCAT1;CHST15;VEGFA;TFEC;PSTPIP2;NCF2;HPSE;MNDA;TGFBI;PILRA;HS3ST3B1;UNC45B;NLRP12;TIMP2;TRPS1;C15orf48;VCAN;RP2;DSE;CSF2RB;CD300LF;GRI…
gsea	GSE27786_CD8_TCELL_VS_NEUTROPHIL_DN	-0.330416	-1.6055	0.00192308	0.2502908254714886	0.923	95/174	0.4105	TRAM2;TRPM2;KIF5B;TRAFD1;TRAPPC10;MPP1;LRRC4B;CA10;LSP1;ACTG2;ARHGAP30;ENPP2;ACTN4;CD4;ACAP1;TIAM2;NRP1;MLKL;BATF2;SLK;DHRS3;PIK3AP1;MMRN2;TEAD1;GLIPR1;AKT2;SLAMF9;DDX60;HSPA13;ARHGAP23;NIN;HPN;POMT2;GPR153;ABCD1;NKIRAS2;MAPKAPK5;RGS6;CDC27;GTPBP2;FUT7;GPC1;ZXDC;PTPN9;RMND5B;PAG1;SGK3;EPM2A;SEPHS2;FBXL19;RHBDF1;RSPH3;NISCH;RGP1;USP49;MDM2;HPCAL1;ATXN1L;TMEM63A;ARRDC4;MS4A15;ACAP3;ZNF652;MLX;HOXA1…
gsea	GSE2770_UNTREATED_VS_IL12_TREATED_ACT_CD4_TCELL_48H_UP	-0.329589	-1.60374	0.00196078	0.2504303153764162	0.927	76/181	0.353	HLX;MYO9B;SLC45A4;C1QC;TNFRSF1B;GIMAP4;AGPS;IFI30;NCOA2;ZNF362;TREML1;OGFRL1;LAPTM5;HERC2;HEATR5A;PARP14;IFIH1;G6PD;PTPRC;KPTN;ZFP41;MAPK3;CD79B;SLC30A6;FAM120B;P2RY10;SRRM1;RHOG;GPR68;KLF13;CTSD;TNIK;ST3GAL2;ARHGAP1;PHLPP2;RAB37;HAUS8;GPR155;KRT80;SMG1;NCOA1;FASLG;STAG1;LMO2;COL17A1;MKRN1;IKZF1;AHRR;SLAMF6;RUNX3;WDR13;INO80E;USP27X;NFATC3;SMAD7;FCER2;IDS;TMEM131;TNRC6B;AEBP2;LPL;MAPK1;HMG20A;ZWI…
gsea	GSE6259_FLT3L_INDUCED_33D1_POS_DC_VS_CD4_TCELL_UP	-0.412878	-1.56735	0.0647182	0.250617	0.95	86/161	0.3273	PTPRB;P2RX7;LRRC25;PLOD1;STAB1;CCL8;NLRC4;RIPK1;VSIG4;MPP1;CD163;LY86;CALCRL;TPP1;CSF3R;TFPI;SERINC3;CTSA;PLA2G15;CCL7;LGALS9;TRPV4;PARP14;LCP2;SNX27;SLC11A1;ROCK2;WWP1;P2RY12;MAN1C1;GAS7;PLD3;DUSP7;TLR1;KCNJ10;LYVE1;CD84;AOAH;SLCO2B1;DPPA3;P2RX4;CX3CR1;MGP;DDX60;HK3;CMKLR1;PLEKHG5;LST1;POU2F2;NCF2;TTYH2;ITSN1;GPX3;NPL;CXCL13;TIGD2;SLC28A2;GAB1;TBK1;DSE;IGF2BP3;GPR146;NUPR1;IRAK3;HPGDS;IMPACT;GBG…
gsea	GSE41867_NAIVE_VS_DAY8_LCMV_EFFECTOR_CD8_TCELL_DN	-0.358501	-1.60803	0.00197628	0.25065007201147227	0.92	98/180	0.368	ZDHHC18;MYO9B;NCOA3;RASGRP2;DOCK11;KIF21B;LAT;ADRB2;SAMD4B;RCSD1;SERINC3;NSD1;STK4;BRAP;ABCA1;ATP10D;PECAM1;SLK;SMG6;GNGT2;RDH10;PIKFYVE;CD2;NR3C1;CORO7;CC2D1B;PHF21A;ITPKC;POLR3GL;SYNRG;VAT1;P2RY10;HECTD1;FGD2;DLGAP4;SKI;F2R;ARSA;CD28;ASPG;SLC44A2;TGFBRAP1;AFF3;TRPS1;BHLHA15;SLC9A8;FAM193B;WDR45;RMND5A;RBM33;MYO1E;LEMD3;DYRK1A;ATP2A3;DERL1;ITGB7;ADAMTS10;HPCAL1;ETS1;ZNF692;MYSM1;EGR2;RHOQ;ZFP91;…
gsea	GSE21546_WT_VS_SAP1A_KO_DP_THYMOCYTES_UP	-0.503756	-1.56989	0.0814196	0.25086259926355475	0.949	108/177	0.3096	NLRC5;RNF213;OAS2;OAS3;PRKD2;PARP12;OASL;ANKFY1;TRIM14;IRF7;DHX58;OPTN;HEG1;GNB4;OAS1;CMPK2;PARP14;PML;IFIH1;BST2;UBASH3A;TMEM140;STAT2;STAT1;HERC6;CD274;RSAD2;IFI35;IFI44L;BATF2;TRIM21;SAMD9L;IFIT1;EHD4;TJP1;CALCOCO2;TRIM22;MX1;XAF1;ZNFX1;HLA-E;IFIT2;TRANK1;EIF2AK2;IFIT3;ADAR;ISG15;TRIM69;IRF9;SERPINE1;DDX60;OGFR;IFI44;UBE2L6;HLA-C;PHF11;MOV10;CASP1;ZC3HAV1;HLA-F;GBP1;CXCL10;MYD88;DDX60L;USP18;P…
gsea	GSE15624_CTRL_VS_3H_HALOFUGINONE_TREATED_CD4_TCELL_UP	-0.372244	-1.60287	0.014344262295081968	0.2508823705026784	0.927	66/149	0.3236	NCOA3;FLI1;TRAFD1;PDE11A;IRF7;SP1;ZEB1;PARP14;CD200R1;BRAP;DOCK10;STAT2;KRAS;SYDE1;RNF31;SP2;TRAT1;RCOR1;SLC31A2;XAF1;CRK;SOCS1;IFIT3;POLR3B;GZMM;IQGAP1;UBR2;MPHOSPH9;NIN;CCL4;PRPF40B;FKBP15;CLINT1;JARID2;SLC48A1;ICOSLG;AMDHD2;ATG2A;JAK2;EXOC1;RFFL;RPS6KA5;GPR132;SLFN5;IFNGR1;MAPK14;AKAP10;GPR146;CALN1;KAT2A;NFATC3;RARG;KIDINS220;BARX2;ARRDC2;DVL3;NEK9;BRD2;N4BP1;ARL15;HECTD3;FCHSD2;DNAJC7;IRS2;P…
gsea	GSE21033_1H_VS_24H_POLYIC_STIM_DC_UP	-0.379741	-1.57063	0.0100604	0.2511975650931507	0.948	80/154	0.4091	BRD4;HIVEP3;TMC8;ARHGAP31;KCNH2;PTP4A3;MTSS1;ID3;PSAP;PPTC7;TCOF1;FOXI1;EIF2AK3;MEF2A;MCL1;TBC1D2B;CD5;PLXDC2;IL18BP;SOCS1;LMTK2;CRYBA1;DYRK1B;CHD6;GFI1;ATP10A;BACH1;PPT2;TUBE1;STRN4;ARL5C;SLC37A2;TTPAL;MAFB;BFSP2;NTRK3;PTPN7;STRN3;MAPKBP1;PTPRF;FBF1;NFATC2;RMND5A;MCAM;GTF2IRD1;CIDEB;HS6ST1;CBLN4;ATAD1;TMEM131;BACH2;VARS2;B3GALT2;CD6;DCLRE1C;RAI1;H6PD;CEP120;MAGI3;PARP11;CNOT6;LIG4;APOBEC2;DAB2IP…
gsea	HOEK_NEUTROPHIL_2011_2012_TIV_ADULT_7DY_DN	-0.566149	-1.60382	0.0795918	0.2512898331870207	0.927	20/36	0.2136	OAS2;OAS3;OAS1;CMPK2;LY6E;LILRA4;RSAD2;GBP6;IFI44L;SERPING1;RILP;BATF2;EPSTI1;ISG15;IFI44;OSM;APOL3;ETV7;IFI6;RTP4
gsea	GSE36392_TYPE_2_MYELOID_VS_EOSINOPHIL_IL25_TREATED_LUNG_DN	-0.352883	-1.57097	0.032818532818532815	0.25138614435085455	0.948	72/171	0.2958	TLR6;TNFRSF1B;FLI1;ENTPD1;TNFSF13B;SCRG1;NADK;ITGAL;STX11;SLA;SIRT2;HDC;GGT5;GLRX;MED13L;SKIL;HERC6;CD274;DHX8;CD300C;PTPRC;MCL1;GRIN3A;IFIT1;HSH2D;SNX18;S100A8;RLF;PRPS1L1;IFIT3;LRRC3;SLC15A3;ISG15;FFAR2;IRF9;PTGER2;FMNL3;SOAT2;SNAI1;PDE7B;POLR2A;CHAC1;RPRD1B;NLRP12;ATG9A;JAK2;PAG1;C15orf48;SUGT1;CXCL11;SH2D5;HSD11B1;IFNGR1;DMBT1;SLCO3A1;TGM1;MAPK13;IKBKE;CDK17;SNX33;LCN2;GSPT2;KCTD11;ADNP2;HMGC…
gsea	GSE19888_ADENOSINE_A3R_INH_VS_TCELL_MEMBRANES_ACT_MAST_CELL_UP	-0.430322	-1.60101	0.0666667	0.25143626425890225	0.928	97/179	0.3112	CD72;MYO9B;NLRC5;RNF213;OAS2;PARP12;FCGR3A;SERPINB9;DHX58;OAS1;CMPK2;PARP14;PML;IFIH1;SLC35D3;STAT2;KHNYN;STAT1;HERC6;CD274;RSAD2;HOXD10;SH2D1A;GBP6;IFI35;CLIC4;ZBP1;FPR1;BATF2;TRIM21;SAMD9L;IFIT1;MTHFR;DLX5;MX1;XAF1;HLA-E;IFIT2;IL18BP;DCP2;IFIT3;GBP7;ADAR;ISG15;SETDB2;IRF9;IFNG;IFI44;UBE2L6;CXCL9;NFATC2IP;MVP;RRP1B;NKG7;ZC3HAV1;CXCL10;USP18;CH25H;ZCCHC2;PARP9;AFF3;JAK2;SP110;TRAF1;SGK3;RNF114;EC…
gsea	GSE30083_SP1_VS_SP3_THYMOCYTE_DN	-0.358219	-1.56996	0.015779092702169626	0.25154762636323413	0.949	83/172	0.343	GM2A;RNF213;LDLRAP1;RASGRP2;OAS2;GABRR2;EMP3;GIMAP1;IRF7;FBXO42;OAS1;IFIH1;HERC6;ACAP1;SELPLG;KLF2;IGFBP4;PDE4B;TMPRSS13;MS4A6A;FAM78A;MRO;IFIT1;CALCOCO2;MAN1C1;CCDC120;FLT3LG;ITPR2;TXNIP;TLR1;TNFRSF25;PTGER2;IL17RA;IQGAP1;OSTF1;IFI44;PIGR;S1PR4;PSTPIP2;NDRG3;ABCD1;RAB21;FCAMR;CLCA2;MB;MGAT4C;USP18;EHBP1L1;COL9A3;CEP97;PTX3;S1PR1;APPL2;ACOX3;SLFN5;ITGB7;ARSB;CD200R1L;PELI1;RASA3;TSPAN9;QPRT;WSCD2…
gsea	GSE41867_NAIVE_VS_DAY15_LCMV_ARMSTRONG_EFFECTOR_CD8_TCELL_DN	-0.352572	-1.60812	0.00392157	0.2515711872377726	0.92	101/182	0.3789	SUSD5;RASGRP3;TNFRSF1B;HMGXB3;PIP4K2A;LAIR1;ARHGAP31;GRAP2;MTSS1;CD300A;TCHP;RCSD1;DDA1;QKI;ADCY7;GEM;CD36;BRAP;SRGN;ATP13A2;KRAS;KIT;APOE;PECAM1;CD33;GPR174;SAMD9L;CSGALNACT2;MIA3;EZH1;HERC1;DNAJB1;CDYL2;LDLRAD3;P2RX4;ITPKC;ANKS1A;CPSF1;ATAD2B;ACBD3;SETX;SERTAD2;SETD1A;NFYC;ZNF598;TFEB;MAP4K2;CRY2;AGAP3;TGFBRAP1;BTBD8;MNT;LMBR1L;SMG1;GPR132;POM121;ZBTB43;SLC20A2;PANK4;HS6ST1;TPST2;RSRC2;AGPAT4;I…
gsea	GSE15271_CXCR4_POS_VS_NEG_GC_BCELL_DN	-0.386502	-1.57118	0.025423728813559324	0.2517519143706791	0.948	84/161	0.3446	MYO9B;GATA3;EXOC6B;LRP1;ENTPD1;CELF2;MXD1;IRF7;APBB1IP;KBTBD7;TYROBP;SPI1;PIK3R5;MICAL1;EIF2AK3;SRGN;HDAC5;SAMD8;ARID1A;ANXA6;WDFY4;MIA3;ZNFX1;TXNIP;ARHGAP9;SMG6;RCN3;TNFRSF25;C1orf54;USF2;SH3PXD2A;IQGAP1;KLF13;CCR7;LATS2;TNKS2;DNTT;TAF8;TREML2;RNF139;TGFBR3;XYLT1;ZYG11B;USP12;NFATC2;DMXL1;IRF2BP2;PRDM1;FLNA;WDR7;UBC;CRTC3;DYRK1A;ATP2A3;TTC7A;FEZ2;IGSF6;CBX4;EXT1;AKNA;DGKD;STAU1;PLEKHM1;AHNAK;TLR…
gsea	GSE10325_LUPUS_CD4_TCELL_VS_LUPUS_BCELL_DN	-0.409433	-1.57144	0.0714286	0.2520808037695048	0.948	100/173	0.3806	CORO1C;CD72;NCOA3;RASGRP3;GM2A;HSPA6;DENND3;MEF2C;IFI30;LILRB2;RHBDF2;PTPN1;SIPA1L3;LY86;CD86;GRN;MARCKS;CD37;CD180;RNASE6;DEF8;MEF2A;NCF1C;FCGR2A;RAB31;CYBB;CLIC4;ATP10D;FCGR2B;HCK;LAT2;TUBB6;SLC7A7;LILRB1;CD79B;SCPEP1;CD1D;CHST15;IRF8;BTK;FGR;STAP1;CACNA1A;ZBTB32;DHTKD1;PLCG2;TFEB;HLA-DPA1;COL9A3;GUSBP11;CD40;CSF2RB;PAX5;EHD3;HLA-DRB1;TAGLN;MS4A1;PCDH9;SHMT2;GRB2;SIK1;FCRL2;RHOQ;BLNK;USP6NL;IRA…
gsea	GSE11961_GERMINAL_CENTER_BCELL_DAY7_VS_PLASMA_CELL_DAY7_UP	-0.351035	-1.6011	0.00817996	0.25223140473015815	0.928	89/180	0.3673	GREM1;OASL;ABI3;TRIM14;DCTN4;GPR182;TCOF1;CALB1;CRYAB;P4HA1;ARHGAP30;BST2;NID2;SLFN12L;MPEG1;SNX27;STAT1;LPXN;IFI35;CLIC4;NFATC4;KANK4;EHD4;CLEC5A;HCK;DRAM1;PI15;HLA-E;SAMSN1;DTX2;LHFPL2;CD2;LYVE1;SOCS1;TRIB3;BCAT1;SETDB2;RBM15;SERPINI1;PKN1;CFLAR;IFI44;ZNF365;RBL1;HOOK2;LUZP1;OSM;GATA1;VPS54;PARP9;CAND1;CENPF;BHLHA15;C15orf48;TBK1;APOC1;MAPK13;SLPI;BARD1;JUP;DNER;SAMHD1;PCGF5;ARHGAP11A;PGPEP1;SL…
gsea	GSE16450_IMMATURE_VS_MATURE_NEURON_CELL_LINE_12H_IFNA_STIM_UP	-0.371484	-1.56586	0.043222003929273084	0.2524946464605919	0.95	89/184	0.3409	P2RX7;GM2A;SMAP1;GIMAP4;ASAP1;RASGRP2;GABRR2;SLC9A9;HCST;IRF7;STK10;MYO1F;DHX58;MXRA8;CYP4F3;GLRX;LGMN;PLEKHG2;ACAP1;CYBB;NRP1;ATP10D;IFIT1;TP53I11;EPSTI1;MAN1A1;XAF1;IL1RL1;ARHGAP9;CD84;GMFG;C3orf70;CD1D;EVI2B;SERPINI1;DDX60;RASGRF2;MATK;CRIM1;OSGIN1;SYTL2;MEX3B;RAB37;HAL;GPR183;RFX1;ARRB1;ARHGAP4;CTSE;CREBBP;ARID4B;FCHSD1;RPRD2;AKNA;SLC35B3;SLAMF6;NBEAL1;UTRN;TMEM63A;CD200R1L;OS9;DPP4;CYTH1;TPC…
gsea	GSE3920_IFNA_VS_IFNB_TREATED_ENDOTHELIAL_CELL_DN	-0.384689	-1.57163	0.039603960396039604	0.2525987721727062	0.948	78/152	0.3465	LAG3;ENTPD1;PTPN11;TNFSF13B;SULF2;IL10RA;NOTCH2;SIGLEC5;ZEB2;GNPTAB;GFPT1;GLRX;ARHGAP25;CD82;ALAS2;GPR174;MS4A4A;CCR3;DCLK1;IL1RL1;PIK3AP1;GRK5;PLXDC2;SLC4A1;GZMK;CHST15;CX3CR1;FGR;KCNJ8;LASP1;EOMES;SPP1;FNIP2;TIGIT;CMKLR1;CRIM1;EPAS1;CASP1;MRGPRF;RPTOR;PXN;NKG7;SYTL2;ITGAX;ITSN1;GATA1;XYLT1;ZAR1;IGF2BP3;CD109;FRYL;CD70;PTGER4;SAMD3;SORBS1;GZMA;KSR1;DAPK2;TRIM8;NBR1;PRPF6;PIK3R4;FYN;DNMT3A;VSIG10…
gsea	NAKAYA_PLASMACYTOID_DENDRITIC_CELL_FLUARIX_FLUVIRIN_AGE_18_50YO_7DY_UP	-0.337795	-1.60812	0.00790514	0.2526153924224163	0.92	109/193	0.3985	MEF2C;SPEN;OAS3;LAIR1;MTSS1;STX11;CD86;WSB1;TCOF1;MARCKS;LILRA1;CD180;SLC17A5;SNX27;KRAS;ARNT;NRP1;TNPO2;COTL1;ZGPAT;EYA3;TAOK3;ITSN2;RALGAPB;FAR2;THBS1;PTK2;EPB41L3;RASA2;TRIM33;SULT1A1;CFLAR;IQGAP1;ATP10A;BACH1;CRIM1;PALM2AKAP2;DNAJB6;POLR2A;LPIN1;RAD21;PDE4DIP;COL9A3;SLC2A3;TIMP2;TRPS1;PRPF4B;TNIP1;SLC2A14;ADCK2;CD40;LRRC37A2;ZMAT3;RGPD5;NEAT1;POM121;FEM1B;PAK2;AKAP6;RHOQ;NTM;DPP4;TMUB2;TMCC1;…
gsea	GSE17721_POLYIC_VS_CPG_8H_BMDC_UP	-0.344511	-1.63339	0.00967118	0.25291609482650823	0.889	85/173	0.3667	BRD4;ENTPD1;ARHGAP31;CAMK1D;CD300A;LY86;MAP4K1;AKAP12;TOX4;RCC2;ABHD8;NDRG1;ABCG1;DOCK8;CD274;LPXN;ATP13A2;MORC3;GBP6;DNAJC15;BATF2;RBMS1;OTX2;PPARD;C5AR1;TLR9;RASA2;POLR3C;CHST15;RBM15;EVI2B;DDX60;TPK1;IQGAP1;ATP10A;CCL4;CHD4;UPF1;RLBP1;FBLN2;DIO2;CYSLTR1;PIP5K1C;GP1BA;SLC25A28;DIAPH1;BOC;HLA-B;KCNA7;LPIN3;DMAP1;ITGB7;TWIST2;PLK2;UTRN;INPP5D;GZMA;BCLAF1;NECAP2;RNF115;CDC42SE1;FUCA1;LOXL3;RYR1;FY…
gsea	GSE40274_SATB1_VS_FOXP3_AND_SATB1_TRANSDUCED_ACTIVATED_CD4_TCELL_UP	-0.338734	-1.60125	0.00747664	0.2529169929000665	0.928	80/158	0.3806	TMC8;FLI1;NKX3-2;MYO1F;MIIP;MPP1;POLR1A;AKAP12;CAP1;PML;CXCR3;CLCN7;CXCL12;IGF2R;NFKBIB;SUFU;ETV3;OSR1;EHD4;IL1RL1;MSRB3;CCRL2;IRF9;NMT1;SLC27A1;CORO7;FOXJ3;ADAM17;MED29;E2F2;POU6F1;SLAIN2;SLC8A3;INO80;FBLN2;ITGAM;NHLRC3;LMF1;LHPP;ARHGEF1;PDE4DIP;RMND5B;SEMA4B;NNMT;SLC28A2;EHD3;GPR132;PAK1;RNF19B;DGKD;SIK1;VIPR1;TPST2;AGK;PRR5;AUP1;GRK6;PCDH8;ACSBG2;LGALS3BP;FKBP5;GDI2;CALB2;SIDT1;RIC8B;SLC22A15;…
gsea	GSE5542_UNTREATED_VS_IFNG_TREATED_EPITHELIAL_CELLS_6H_DN	-0.395518	-1.63066	0.0243408	0.25292133320375637	0.892	97/189	0.3664	PIP4K2A;CCR5;NPC1;TGFB1;ABI3;ARFGAP1;SASH3;CHST11;MYO1F;RASAL3;SLC1A5;PLXND1;HEATR5A;HEG1;KATNAL1;PIK3CG;ACTN4;SRGN;SLFN12L;LCP2;HLA-DRB5;ATP10D;ADCY9;NF1;MAN1A1;TBC1D2B;TBXAS1;PIK3AP1;THBS1;GFPT2;TCIRG1;AOAH;MYO5A;NR3C1;CMIP;FYCO1;AKAP13;RNF166;CFLAR;OSTF1;CYTH3;UBE2L6;ANKS1A;SNX10;DCAF15;ACBD3;AUTS2;ALOX5AP;NKG7;CMTM3;MAP3K5;UBN2;PTPN9;GAB3;SNX24;BLOC1S3;ACBD5;LZTR1;EHD3;ATP2A3;PTPN22;SNRNP200;…
gsea	GSE22589_HEALTHY_VS_HIV_INFECTED_DC_DN	-0.382595	-1.60853	0.016666666666666666	0.25292834484776283	0.919	96/179	0.3633	TRAFD1;NAA25;IRF7;SH3TC1;THSD7A;ANGPT1;OPTN;TLR7;OAS1;FGF23;CD180;GEM;PARP14;PML;LY6E;BST2;STAT2;LCP2;HERC6;PDGFRA;CYBB;GBP6;ALAS2;RNF31;MCL1;EHD2;EPSTI1;ST8SIA1;MX1;FAR2;TLR1;C5AR1;LRRN4CL;CCRL2;DCP2;SOCS1;GBP7;SETDB2;RAB19;IRF9;SLC30A6;DDX60;HRCT1;HTR7;ACP2;SNX2;MOV10;SLAMF8;NKG7;CLEC4E;SOST;CH25H;NYX;APLNR;SECTM1;VAT1L;SLC28A2;RNF114;TAP1;CXCL11;STARD3;SLFN5;BAIAP2;MX2;PLK2;RTP4;RUNX3;BLNK;STA…
gsea	GSE11057_CD4_EFF_MEM_VS_PBMC_DN	-0.437983	-1.57178	0.0791075	0.25310528558195144	0.948	98/184	0.3295	CORO1C;SIGLEC9;TRPM2;PLOD1;MXD1;NADK;PSAP;NOTCH2;MS4A7;LILRB3;SIGLEC5;TPP1;TMEM40;SPI1;RNASE2;CD180;RNASE6;ADAMTSL4;SRGN;CCDC88A;MEF2A;CD300C;ACSL1;DYSF;NAGK;TTYH3;MFSD1;BMP2K;WDFY4;TLR2;SLC31A2;GAS7;NAPSB;YWHAG;GNGT2;SLC7A7;PLXDC2;PLEK;EPB41L3;SCPEP1;AOAH;TLR4;SLC15A3;NEXN;KIAA0513;HK3;ATP8B4;NFAM1;CEBPB;SLC37A2;RGS18;PLXNC1;CATSPER1;FNDC3B;ITGAX;HAL;JAK2;CRISPLD2;TM6SF1;ATP6V0A1;TNFRSF8;SNAP23;…
gsea	GSE5455_EX_VIVO_VS_POST_24H_INCUBATION_MONOCYTES_FROM_TUMOR_BEARING_MOUSE_DN	-0.361231	-1.5912	0.012320328542094456	0.253134	0.936	105/179	0.3818	SLC45A4;RNF213;OAS2;GABRR2;SHD;SULF2;ITGA4;NOTCH4;ID3;STK10;ARID5A;CALCRL;CTSA;RREB1;RGS4;STK4;DOCK10;FCGR2A;ACAP1;ADIPOQ;IFI35;KLF2;WFIKKN2;ETV3;SAMD9L;IFIT1;ITSN2;XAF1;PLEKHN1;TNK2;IFIT3;GMFG;FAM98C;IRF9;EVI2B;SEMA4F;SLAMF9;SFN;WIPI1;RAMP3;NCKAP5L;S1PR4;CLINT1;KIF1B;GPR137B;HS3ST3B1;MEX3B;IL4R;OSM;GATA1;USP18;ARHGEF1;SLC35C1;PGS1;ARHGAP4;CD300LB;GAB1;MAST1;S1PR1;SHARPIN;ZNF646;SLFN5;C19orf38;HU…
gsea	GAUCHER_PBMC_YF_VAX_STAMARIL_UNKNOWN_AGE_60DY_UP	-0.552255	-1.54707	0.0852391	0.25323750440869874	0.963	22/44	0.2269	KCNMB1;ADAP2;IFI30;CD163;CD86;DHX58;TLR7;HAVCR2;LGALS9;STAT2;CYBB;NAGK;NLRP3;TTYH3;LHFPL2;EPB41L3;SLC37A2;APOL3;TAP1;NAGA;HK2;NUB1
gsea	GSE37416_12H_VS_48H_F_TULARENSIS_LVS_NEUTROPHIL_UP	-0.379453	-1.63114	0.0350195	0.25330896329816155	0.892	98/181	0.3864	GIMAP4;PDLIM7;MYH11;CLIP1;KCTD20;OASL;HCST;TNFSF13B;LRP10;NHSL2;SASH3;C1orf162;XKR8;SERPINB9;INPP4A;TYROBP;SPI1;LGALS9;GRIPAP1;RASGRP4;SKIL;ADAM8;HERC5;DEF6;ATP10D;PADI2;TAOK3;MX1;HCK;LAT2;SNX18;TLR4;NFKBID;KPNA3;IRF9;ZMYND15;PPP1R12A;SNX10;PSME4;CEACAM3;RAB21;LATS2;PDE7A;STRN3;PILRA;ZNF710;IL4R;JDP2;BANP;TAB2;SIPA1;CRISPLD2;ARHGAP4;SP110;SAMD9;TM6SF1;OLR1;DSE;RPS6KA5;RELT;STK38;GMIP;CUL4B;MX2;FR…
gsea	NAKAYA_PBMC_FLUAD_MALE_AGE_14_27YO_1D_POSTBOOST_VS_0D_PREIMM_MF59_ADJUVANTED_1DY_ATIV_UP	-0.616362	-1.59198	0.0677966	0.2533678282619816	0.936	22/36	0.2046	FCGR1A;OAS3;SCARF1;TYMP;STAT1;CD274;RSAD2;IFI35;IFI44L;SERPING1;BATF2;EPSTI1;LHFPL2;LAMP3;TFEC;PSTPIP2;GBP1;CXCL10;FBXO6;VAMP5;ETV7;ICAM1
gsea	GSE6259_FLT3L_INDUCED_VS_WT_SPLENIC_DC_33D1_POS_UP	-0.373215	-1.58886	0.028513238289205704	0.2534530729376887	0.939	75/161	0.3714	CD72;GOLGA3;NCOA3;SIGLEC1;KCTD10;CORO1A;AP1M1;C1QA;PARP12;NCF1;OASL;OSTM1;CD14;GALNT10;NDRG2;TLR7;RNASE6;IFIH1;FPR1;CAPG;C1orf21;EPSTI1;DRAM1;C5AR1;PLXDC2;FGD3;C3orf70;TLR4;LDLRAD3;IRF9;ATP10A;NFAM1;PEX16;CASP1;SERTAD2;CD302;EBI3;GPR155;USP18;PBX3;CXCL13;TBL1X;RMND5B;PGS1;MARVELD1;TRAF1;TNIP1;CIITA;STARD3;AGPAT3;LIPE;EGR2;NUPR1;B3GNT2;HLA-A;CD74;TBL1XR1;FBRSL1;RBPJ;STOM;GSDMD;TIFAB;ZDHHC7;MRPL45;…
gsea	GSE18791_CTRL_VS_NEWCASTLE_VIRUS_DC_10H_DN	-0.431785	-1.56488	0.0794297	0.2534711780735658	0.95	96/172	0.3226	NLRC5;RNF213;OAS2;OAS3;OASL;MXD1;SLC1A6;ARID5A;STX11;DHX58;ARHGAP27;CMPK2;PARP14;PML;IFIH1;TMEM140;STAT2;HERC5;HERC6;CD274;ZBP1;PDE4B;SERPING1;BATF2;SAMD9L;IFIT1;AGAP2;EPSTI1;POM121L9P;CD80;TRIM22;TLR2;ENTHD1;SLC31A2;NCOA7;XAF1;ZNFX1;IFIT2;SP140;CNP;NIPAL4;GNA13;DENND5A;IFIT3;ADAR;ISG15;NEXN;ARL5B;IRF8;STARD5;DDX60;SMCHD1;IFI44;ATP10A;CXCL9;PHF11;IFNW1;STAT3;USP18;IFIT5;DMXL1;SECTM1;PAG1;TRAF1;SA…
gsea	GSE5542_UNTREATED_VS_IFNG_TREATED_EPITHELIAL_CELLS_24H_UP	-0.37083	-1.54657	0.0329218	0.2535025944202116	0.963	92/184	0.3464	ULK1;TNFRSF1B;GIT2;ENTPD1;OASL;ARHGAP31;RHBDF2;CHST11;SH2B3;SH3TC1;MYO1F;ZEB2;PLXND1;OPTN;KATNAL1;ACTN4;SRGN;SLFN12L;ZNF335;PLCB3;NLRP3;GBF1;EIF3A;ST8SIA1;IL12RB1;TRANK1;THBS1;RDH10;RBMS3;PDE1B;TCIRG1;GZMK;WSB2;IQGAP1;TIGIT;CRIM1;PI4K2A;TBX21;AUTS2;TSHR;TTYH2;MYO1C;LUZP1;F2R;TGFBR3;GPR183;NFATC2;OR9A4;LRP8;RB1;CEP97;ABR;ARID5B;FADS3;FOSL2;TOM1;RXRA;CCR4;RGS2;SV2A;SLCO3A1;SH3BGRL3;SNX33;CACNB2;AHN…
gsea	GSE15330_HSC_VS_LYMPHOID_PRIMED_MULTIPOTENT_PROGENITOR_UP	-0.357925	-1.63372	0.010416666666666666	0.2536462140933145	0.889	105/185	0.3804	LRP1;GIMAP7;TIE1;OAS2;PARP12;NOTCH4;PTPN1;LYL1;ARID5A;SERPINB9;ZEB1;GPR65;ZEB2;CD53;BST2;COX6B2;IFI35;CLIC4;IQGAP2;ZBP1;FPR1;MAN1A1;PRKG1;SAMSN1;ANGPTL2;TXNRD1;CD2;LARP1;IL18BP;ISG15;IRF9;IRF8;BTK;KLHL36;STX12;ADA;FOXO1;TBX21;NDRG3;NACC1;IL9R;HOOK2;VPS54;DTNBP1;STAT3;WFS1;MAP3K5;STK17B;TAB2;PGS1;TRPS1;PRDM1;AQP7;PPP1CC;ZFPL1;ANGPTL3;CRLF2;CBX4;AGPAT3;PPP3R1;COL17A1;ZFP36;PHF12;ICAM1;NFYB;GPR146;I…
gsea	GSE1740_UNSTIM_VS_IFNA_STIMULATED_MCSF_IFNG_DERIVED_MACROPHAGE_UP	-0.364874	-1.63434	0.0056926	0.25364860840516107	0.888	80/151	0.3592	TLR6;HIVEP3;NLRC5;GIMAP6;GIMAP8;KCNMB1;STARD8;RAB3IL1;SCARF1;PTP4A3;ID3;LILRA2;IGFL1;DYNC1H1;LPAR5;PLEKHO1;ICOS;LGMN;CLCN7;STAT1;UPB1;GRIN3A;TRIM21;TJP1;LAT2;IL12RB1;CD3G;SCPEP1;BAK1;NGFR;KCNJ8;TMED9;PDZK1;NEBL;ITK;SOAT2;SLAMF8;MGAM;GBP1;DDX60L;SLC2A3;BANP;SECTM1;DIAPH1;CBLC;MYO1E;HMGA2;HHAT;C6orf132;PDLIM4;FANCA;RTP4;RUNX3;RNFT2;RFPL3;MS4A15;PELO;RC3H2;ZNF208;CD74;C15orf39;ARHGEF5;SIL1;SYNPO;RBC…
gsea	GSE42088_UNINF_VS_LEISHMANIA_INF_DC_24H_UP	-0.388055	-1.59605	0.0610236	0.2537034187331089	0.934	85/184	0.3136	NCOA3;DENND3;FLI1;MEF2C;ITGA4;IL10RA;CELF2;MXD1;SH3TC1;GALNT10;CYTH4;KCNAB2;CD86;SLA;CSF3R;INPP4A;LGALS9;CD37;RIN3;CLEC7A;OXA1L;DOCK2;ACAP1;KLF2;COTL1;PECAM1;GAS7;DHRS3;C5AR1;PJA2;SCPEP1;PPM1F;CSAD;TLR4;EVI2B;SMCHD1;KIAA0513;LIPA;PXN;ITGAM;CD302;GPX3;AMPD2;RASSF2;ATG2A;ARHGEF1;ZXDC;SIPA1;CRISPLD2;ARHGAP4;VCAN;RNF114;CCDC69;SLC25A46;EVI2A;ITGB2;TYK2;RGS2;IFNGR1;ZFP36;BAIAP2;PTPN22;RUNX3;INPP5D;PHF…
gsea	GSE27786_LIN_NEG_VS_NKTCELL_DN	-0.317254	-1.54717	0.00772201	0.25376272418617773	0.963	86/177	0.3768	HSPB7;MYO9B;GIT2;GPRIN3;CELF2;IRF7;TRAF3IP3;ARID5A;SP1;THEMIS;CCDC88B;ARHGAP25;CTNNBL1;PIAS4;HCLS1;METTL3;IFI35;USE1;GAS7;RALGAPB;CDON;GRHL3;NCOA6;CMIP;SLC20A1;DGKZ;FAM120B;ATP10A;AMBRA1;POU6F1;RPTOR;OSBPL5;PRDM2;JARID2;TNKS2;ITGAX;TGFBRAP1;PARP9;USP25;TM6SF1;TNIP1;MYO1E;TAP1;CRTC3;ATP6AP1;KIN;ATP2A3;SLC25A46;MYO1H;STK38;TRIM39;UBR1;ATXN1L;IKBKE;CDK17;AQR;ZNF638;DHPS;RARG;UBA1;HERPUD2;STAMBPL1;TT…
gsea	GSE9037_CTRL_VS_LPS_1H_STIM_IRAK4_KO_BMDM_DN	-0.332852	-1.546	0.0116054	0.25379104724975887	0.963	89/172	0.397	LEFTY2;ADAP2;OAS3;EDNRA;PARP12;LAIR1;ZCCHC24;ARID5A;CALCRL;ADRA2B;RNASE2;TUBB2B;ENPP2;GLRX;MED13L;SCD;C11orf96;STAT1;TUBB2A;NRP1;ZBP1;IFI44L;ETV3;FPR2;TXNRD1;PLEKHN1;PTK2;VCAM1;PITPNM2;EHD1;HOXD12;GBP7;LDLRAD3;SNED1;IRF9;ELL;IFNG;HOXD13;RSPO2;INSIG1;CCL4;PSTPIP2;CEBPB;KCTD16;JARID2;CYSLTR1;POLE;IL6ST;CAND1;RB1;PIK3R3;SGK3;CBLC;PDK1;EXT1;IFNGR1;NFIX;PLK2;G3BP1;HAND1;LDLR;NR1H3;CALR3;RND3;LPL;NSUN5…
gsea	GSE45365_NK_CELL_VS_CD11B_DC_DN	-0.429719	-1.54957	0.0842105	0.25381905015430783	0.959	97/189	0.3161	CORO1A;MEFV;TGFB1;ADAMTS4;CD14;CHST11;MYO1F;CYTH4;SELE;ARHGEF10L;STX11;CD86;CSF3R;STAT5A;SEMA4C;SPI1;NGF;CYP4F3;CLEC7A;S100A9;MPEG1;ADAM8;RAB31;SELPLG;CLIC4;PDE4B;FPR2;GPSM3;MYO1G;TUBB6;IL1RN;TLE3;S100A8;SLC15A3;NFKBID;VASP;SLC20A1;SERPINE1;SAA1;CYTH3;CCL4;CEBPB;MAFB;PILRA;OSM;JDP2;CLEC4E;CH25H;SLC2A3;CHSY1;PGS1;GEMIN5;CYTIP;SIRPB1;CD300LB;C15orf48;EPGN;FLNA;TGM2;PTX3;TNIP1;OLR1;MYBBP1A;GPRC5A;SH…
gsea	GSE41867_MEMORY_VS_EXHAUSTED_CD8_TCELL_DAY30_LCMV_UP	-0.403137	-1.5582	0.0675105	0.2538361840217452	0.954	98/177	0.3743	NLRC5;GIMAP6;OAS3;TRIM14;ITGAL;CTSG;RAB5C;SERPINB9;GPR65;TLR7;SPI1;ARHGAP30;CYP4F3;PARP14;MICAL1;ARHGEF6;TMEM140;STAT2;ARHGAP25;CYBB;RNF31;MS4A6A;TTYH3;BATF2;TRIM21;LGALS9B;TNNI2;HSH2D;LAT2;IL12RB1;IFIT2;TLR1;MYBPC2;PLEK;CD84;SOCS1;GBP7;TLR4;SLC15A3;ADAR;BCAT1;MPO;SERPINI1;IRF8;CXCR6;IFNG;WDR37;ATP10A;ATP8B4;TFEC;NCF2;CASP1;GPR18;SENP8;F2R;ICOSLG;VPS54;MAP3K5;SETDB1;LTB;SGK3;TBK1;CTSS;EPPK1;CD40;…
gsea	GSE2585_AIRE_KO_VS_WT_CD80_HIGH_MTEC_DN	-0.333494	-1.57183	0.00196078	0.25384782603403394	0.948	92/176	0.4171	LAG3;ABHD4;LRP1;RSU1;EMP3;RAB3IL1;SULF2;ARHGEF10L;CTSA;GAP43;MICAL1;SLC17A5;INF2;NAGLU;ESYT2;SUDS3;DOCK10;NPTX1;KRAS;CLIC4;MAP1S;HAPLN3;TAOK3;SCARB1;GSK3B;VCAM1;FKRP;WSB2;FARSA;MVP;EPAS1;LMLN;LIPA;ANKH;DIO2;ARHGAP1;CNRIP1;AMDHD2;DTNBP1;IL6ST;SUN2;PCBP1;TMEM181;RMND5B;PDP1;RCAN2;MYO1E;NPEPL1;ATP6AP1;SQLE;HOXA4;PAK1;RGS2;AACS;SLC7A14;EGR2;MAPK13;PLEKHM1;MTCH1;TGFBR2;LAMP2;PROKR1;GPNMB;ZFP82;TMEM51;…
gsea	GSE32986_CURDLAN_LOWDOSE_VS_CURDLAN_HIGHDOSE_STIM_DC_DN	-0.380468	-1.60858	0.026052104208416832	0.25385789763856587	0.919	104/183	0.3904	SIN3B;SCN1B;NLRC5;TNFRSF1B;LYNX1;RHBDF2;SLC2A1;NCF4;SPI1;SERPINB2;SRGN;LCP2;RSAD2;PPP1R12B;ETV3;FPR2;CLEC5A;CD80;HCK;SLC31A2;NCOA7;GAS7;IFIT2;TNFSF9;NINJ1;IL1RN;RASA2;IFIT3;CDYL2;RAB12;MMP14;CFLAR;FGR;HIVEP1;TMEM120B;CCL4;PSTPIP2;BCL2A1;TMEM26;PEX16;ZSWIM4;SNX20;SERTAD2;SLAMF8;EML4;JARID2;EBI3;IL6ST;LRP8;REST;JAK2;TRPS1;LTB;IL12B;PRDM1;TRAF1;TGM2;PTX3;CIITA;PIR;GPR17;HLA-DRB1;EXT1;MDM2;PTPRJ;EDNR…
gsea	GSE5099_UNSTIM_VS_MCSF_TREATED_MONOCYTE_DAY7_DN	-0.364534	-1.6377	0.00385356	0.25387769364231555	0.883	79/177	0.3178	GM2A;LAG3;LRP1;DENND3;NCF1;KCTD20;IFI30;LY6D;GSDMA;PLIN4;RHBDF2;CD14;ARSI;SREBF1;WDR81;HDC;PML;PPFIA4;RDH16;APOE;PGF;RNF112;CTLA4;GAA;EIF4G1;SOCS7;HELB;PKN1;CFLAR;KCNJ8;USP30;BOP1;CAD;MAN2B1;ZNF710;POLR2A;CYP4F22;AMPD2;HEXA;HS3ST2;CHP2;ALKBH6;SARM1;SLN;FLNA;HGS;CRTC3;ATP6V0A1;TIMM17B;HLA-DRB1;GRINA;TRRAP;GMPPA;ADM;MMP17;DERL3;ETS1;ZBTB4;LRIG2;SH3BGRL3;NOXO1;KLHDC10;OS9;SLPI;CYP24A1;TRIM41;ADH1C;F…
gsea	GSE18791_CTRL_VS_NEWCASTLE_VIRUS_DC_16H_DN	-0.396617	-1.59128	0.0513834	0.25389069298765116	0.936	96/172	0.3662	SIGLEC1;NLRC5;OAS2;OAS3;OASL;MXD1;IRF7;SLC1A6;ARID5A;DHX58;CMPK2;PARP14;EIF2AK3;GAS1;NCF1C;STAT2;UCA1;HERC5;HERC6;HOXD10;PDE4B;SERPING1;BATF2;IFIT1;EPSTI1;XAF1;IFIT2;TRANK1;SP140;NOS3;RLF;IFIT3;ADAR;ISG15;NEXN;ARL5B;IRF8;LAMP3;DDX60;IFI44;CXCL9;CACNA1A;PHF11;HPSE;ATOH1;HS3ST3B1;EBI3;GTPBP2;NEURL3;IFIT5;SLC25A28;CD38;PAG1;TRAF1;SAMD9;RPS6KA5;USP11;IFI6;SLFN5;EXT1;LIPE;NFIX;MX2;RTP4;LTA;PELI1;DBF4B…
gsea	GSE46606_IRF4HIGH_VS_IRF4MID_CD40L_IL2_IL5_DAY1_STIMULATED_BCELL_DN	-0.33853	-1.58904	0.0056391	0.25399237701010696	0.939	84/174	0.3907	HIVEP3;LYNX1;UBR4;DDR2;ANGPT4;SUSD2;UNC5B;SERPINB9;OAS1;CMPK2;ICOS;TBX15;ZBP1;HEATR5B;PRPH;CPEB3;SAMD9L;EHD4;NF1;PSMB11;CTLA4;CAPN11;MX1;EBF3;TNFRSF25;TLR9;ISG15;HSD3B1;PDZK1;RFX5;STAP1;PPT2;GPR152;FCRL1;F8;CCL4;TUBE1;SNX2;INHBC;CYP1B1;PLXNC1;MMP13;RBL1;RNGTT;LOXL1;TMEM104;PARP9;GLT8D2;JAK2;ECSCR;RNF114;MYO1E;CD40;PAX5;TUBGCP4;ELOVL3;PDP2;IL5;IFNB1;ATP10B;STAU2;IFITM5;UBA1;CSGALNACT1;ADRA1A;WDR1;…
gsea	GSE34156_UNTREATED_VS_6H_TLR1_TLR2_LIGAND_TREATED_MONOCYTE_UP	-0.471398	-1.61087	0.0852391	0.25400765197905434	0.912	92/179	0.3025	CORO1C;GM2A;LILRA6;DOK3;IFI30;HMOX1;LILRB2;SULF2;CD14;NADK;MPP1;PSAP;CD163;LILRB3;CD86;GRN;TPP1;MSR1;NCF4;GNB4;CSF1R;PPARG;MPEG1;LILRB4;SLC11A1;FCGR2A;RAB31;CYBB;DIP2B;ABCA1;CLIC4;FPR1;MFSD1;FPR2;TLR2;HCK;LY96;NID1;TMEM127;IRF5;STEAP4;LILRB1;LHFPL2;EPB41L3;RPS6KA4;AOAH;BCAT1;CHST15;VEGFA;P2RX4;TFEC;PSTPIP2;OSCAR;NCF2;SLC37A2;HPSE;MNDA;MAFB;TGFBI;PILRA;HS3ST3B1;SEZ6L;UNC45B;C15orf48;VCAN;RP2;DSE;C…
gsea	GSE41867_NAIVE_VS_DAY15_LCMV_EFFECTOR_CD8_TCELL_DN	-0.360989	-1.54906	0.020284	0.2540369710926339	0.96	84/171	0.3912	BRD4;NCOA3;GIMAP6;N4BP3;KIF21B;NPC1;STK10;SIPA1L3;CALCRL;RCSD1;NSD1;SCD;KHNYN;CDC42BPB;ANKRD44;VPS39;MLXIP;RBMS1;NDST1;C1orf54;PIKFYVE;DENND5A;NR3C1;NCOA6;FOXN3;AKAP13;PLCG1;SH3PXD2A;CC2D1B;PHF21A;ITPKC;CHD6;TLN1;FGD2;CRIM1;SKI;TRIM11;KLF13;AFF4;FBXO30;NHLRC3;TFEB;SNX30;REL;UBN2;CHSY1;SIPA1;SLC9A8;ARHGAP4;FAM193B;CREBBP;PAFAH1B1;TBC1D20;SSH2;RAB4B;TPST2;SF1;USP6NL;CPM;MINK1;AP2A2;TRIM44;RNF125;SF…
gsea	GSE38681_WT_VS_LYL1_KO_LYMPHOID_PRIMED_MULTIPOTENT_PROGENITOR_DN	-0.42991	-1.58952	0.052083333333333336	0.2540460288313005	0.938	100/188	0.3096	ARG1;OAS2;CCR5;PARP12;OASL;TRAFD1;ANKFY1;WIPF1;RIPK1;IL10RA;IRF7;ARID5A;GPR65;DHX58;OAS1;PLEKHO1;CMPK2;GEM;PARP14;PML;IFIH1;TMEM140;SLFN12L;STAT2;STAT1;CD274;RSAD2;CD82;MORC3;GBP6;IFI35;CLIC4;ZBP1;MCL1;TRIM21;LGALS9B;MX1;ZNFX1;HLA-E;IFIT2;TXNRD1;CNP;JPH2;CCRL2;SOCS1;IFIT3;GNRHR;GBP7;ISG15;IRF9;IFNG;PDZK1;OGFR;TMEM184B;MOV10;RBL1;CXCL10;MYD88;VPS54;GPR155;STAT3;USP18;PARP9;PIM2;USP25;SLC25A28;SGK3…
gsea	GSE17721_CTRL_VS_GARDIQUIMOD_8H_BMDC_DN	-0.323323	-1.5498	0.00965251	0.2540587426865168	0.959	94/183	0.3729	ADAP2;HMOX1;NKX3-2;LAT;CD14;PRRC1;RILPL1;CSF3R;NDRG2;PIK3CG;GLRX;BST2;IGF2BP1;FGL2;FCGR2B;PITX3;ZNFX1;SAMSN1;IFIT2;PIK3AP1;CDON;DTX2;GAPDHS;BRWD1;CAB39L;PLCG1;TTC39C;SFN;IL17RA;ATP10A;POU2F2;TSSK3;FRMD6;DENR;NKG7;JARID2;POFUT2;HOOK2;GATAD2B;RUSC2;MAP3K6;RAD23A;LRP8;JAK2;RPS6KA2;ABR;TBK1;MYO1E;CRYBG3;GRINA;STARD3;IGSF6;AKNA;MX2;MAL;CTTN;HK2;PDLIM4;GRB2;PTPRJ;MYOG;RNF34;RND3;ZFAND3;PSME3;CCL5;PLXNB…
gsea	PATEL_SKIN_OF_BODY_ZOSTAVAX_AGE_70_93YO_VZV_CHALLENGE_6HR_UP	-0.431266	-1.61495	0.0468085	0.25410120783387047	0.908	128/259	0.3015	SRGAP1;CCR1;ASAP1;GREM1;PIP4K2A;RAB3IL1;C16orf54;CCL8;ARHGAP31;LILRB2;SH2B3;SELE;PPTC7;C3AR1;AKAP12;SERPINB9;GPR65;ZEB2;MARCKS;HDC;TAF2;CLEC7A;CCNT1;SRGN;MED13L;FGL2;FCGR2A;PTPRC;ABCA1;ELK4;FPR1;HAPLN3;CSGALNACT2;NCOA7;SAMSN1;YWHAG;GOLT1B;IL1RL1;ZNF436;THBS1;SV2B;STEAP4;CTDSP2;PLEK;VCAM1;GFPT2;FCGR3B;TLR4;CHST15;DAB2;INTS6;SLC20A1;FGR;SERPINE1;TMEM200A;STX12;RRP1B;ATP11A;HGF;BCL2A1;PRRX1;EML4;SIN…
gsea	GSE17974_IL4_AND_ANTI_IL12_VS_UNTREATED_48H_ACT_CD4_TCELL_DN	-0.393469	-1.5985	0.031936127744510975	0.254146	0.929	72/159	0.2905	GIMAP4;GIMAP7;GIMAP5;IFI30;TNFSF13B;ZNF831;IRF7;SAMD4B;SLA;OAS1;PIK3R5;PARP14;ENPP2;BST2;ICOS;TMEM140;STAT1;HERC5;CNN1;IQGAP2;IFI44L;PDE4B;TRAT1;EPSTI1;TRIM22;MX1;MAPK3;LY96;SP140;GRK5;CD2;GNRHR;LRRC3;CHST15;HELB;IRF8;LAMP3;PCYT1A;IFNG;G0S2;IFI44;ZBTB32;DHTKD1;PHF11;TSSK3;SLC39A13;GBP1;FGF4;ULBP2;MAP4K4;PARP9;ITGA10;TAB2;LTB;SLC25A28;PLAT;AGFG1;LINC00895;PIGQ;LTA;CHST2;CBLN4;SSTR3;SLAMF1;LAP3;DNA…
gsea	GSE24292_WT_VS_PPARG_KO_MACROPHAGE_DN	-0.353299	-1.61016	0.0177515	0.2541481050156313	0.913	82/182	0.3874	CD72;GOLGA3;AXL;C1QA;DOCK11;STARD8;PARP12;LAIR1;SULF2;OGFRL1;TRIM14;MPP1;LY86;CLN3;C3AR1;CALCRL;SLA;TMEM106A;PLEKHO1;PARP14;MED13L;HERC6;IFI35;AHNAK2;CPEB3;TRIM21;IFIT1;EHD4;WWP1;MAN1C1;XAF1;IFIT2;IRF5;ADAM33;GPR34;EVI2B;ARHGAP19;DGKZ;OGFR;WNK1;RAPH1;FMNL3;MAPRE2;TFEB;HAUS8;ARHGAP15;INTS4;LY9;KCTD21;CXCL11;SLC46A3;GLG1;ACER3;SYNJ1;MX2;ZNF483;PLEKHM1;MTMR10;VPS37C;DNMT3A;PLEC;GTPBP4;ZNF281;RAPGEF6…
gsea	ZAK_PBMC_MRKAD5_HIV_1_GAG_POL_NEF_AGE_20_50YO_AD5_NAB_TITERS_GT_200_VS_LTE_200_1DY_DN	-0.506868	-1.61314	0.0685484	0.2541559714865499	0.909	40/92	0.2408	C1QB;GPBAR1;C1QC;AXL;CCL8;ABI3;TMEM150B;C3AR1;TLR7;HAVCR2;CASP5;FAM25A;SLC11A1;CD300C;NLRP3;MS4A4A;P2RY12;C5AR1;ATF5;LILRB1;CCRL2;NGFR;HK3;CMKLR1;GPR84;EPHB2;MAFB;PILRA;CXCL10;CYGB;LILRA3;SDHB;CXCL11;CES1;ADM;CFD;SAMD4A;RTP4;GPR35;ID1
gsea	GSE23114_PERITONEAL_CAVITY_B1A_BCELL_VS_SPLEEN_BCELL_IN_SLE2C1_MOUSE_UP	-0.356099	-1.59203	0.0209524	0.2542400664394779	0.936	99/183	0.366	MYO9B;CORO1A;TRAM2;RASGRP2;OASL;SETD1B;MTSS1;CLN3;PYGM;OPTN;KCNA5;DOCK2;CXCL12;CD300C;SELPLG;CPEB3;INSL4;PADI2;TAOK3;PPARD;GPSM3;AIF1;TRANK1;TLR1;SIT1;MYL2;TNK2;DNAJB1;MFGE8;STARD5;CDC25B;P2RY10;SNAP91;HDAC6;PPT2;ADA;DLGAP4;DDIT3;AXIN1;MAP4K2;ITSN1;RNF139;DMPK;SUN2;CIT;PIAS3;SLC2A3;COL4A2;ERG;SIPA1;ARHGAP4;CCDC69;FADS3;STARD3;ARID4B;ITGB2;RGS1;UTRN;PAPSS2;IKBKG;IFITM1;NBEAL2;RHBDL1;JUND;ID1;CHD2;…
gsea	GSE27786_LSK_VS_NKCELL_DN	-0.35705	-1.61248	0.015717092337917484	0.2542449488876183	0.91	77/173	0.331	TLR6;NLRC5;GIMAP6;AXL;KCNQ4;PLOD1;WAS;CPEB4;LRP10;APBB1IP;AKAP12;SP1;SPI1;PTGIR;LY6E;ESYT2;CCDC88B;DDI2;G6PD;RSAD2;SBNO1;TUBB2A;HECA;ZBP1;OSR1;LY96;ACLY;TNFRSF25;TRIM69;GLTP;PTGER2;PHF21A;STARD5;SCT;SON;GPR68;DLGAP4;CLK3;CEBPB;ABCD1;PDE7A;GPR183;SUN2;JAK2;OLR1;LSM14A;DERL1;STARD3;RTN1;RINL;EGFR;BECN1;HPS5;DHPS;FZD7;SNAPC3;IDS;KIDINS220;MLX;TRIM8;NECAP2;ENPEP;ITPRIPL2;STAMBPL1;CITED4;PLA2G2F;SIDT1…
gsea	ANDERSON_BLOOD_CN54GP140_ADJUVANTED_WITH_GLA_AF_AGE_18_45YO_1DY_DN	-0.4263	-1.61132	0.026584867075664622	0.2542489276845178	0.912	37/76	0.3005	SPEN;WAS;SH2D3C;LAPTM5;GALNT10;RCSD1;ARHGAP30;CAP1;STK4;ACLY;DPP8;FOXJ3;LASP1;VPS8;MAST3;SON;SRRM1;NDRG3;UPF1;AFF4;ARHGAP1;BANP;HGS;CREBBP;ATP6AP1;DPEP2;LAMP1;ANTXR2;GRK6;UBA1;WDR1;DVL3;ZAN;ARF1;HARS2;ARAP1;IDH3B
gsea	GSE34515_CD16_POS_MONOCYTE_VS_DC_DN	-0.393868	-1.5947	0.0529532	0.25427207436696375	0.935	71/177	0.2517	NLRC5;FCGR1A;GIT2;CD93;CAMK1D;ITGAL;MPP1;TMEM86A;NCKAP1L;TLR7;PIK3CG;PARP14;SLC15A4;SNX27;CYBB;IGFBP4;IQGAP2;ANKRD44;APOE;MCL1;MS4A6A;EYA3;WDFY4;WWP1;EPSTI1;TLR2;EIF5A2;IFIT2;PIK3AP1;C5AR1;NINJ1;EZH1;DENND5A;CCRL2;TCP11L2;IRF8;MFGE8;DDX60;CDC25B;FNIP2;ATP8B4;PSTPIP2;SLC37A2;ALOX5AP;PLCG2;GPR137B;CXCL10;CD302;PPT1;GTPBP2;EP300;SLC28A2;SMG1;S1PR1;B4GALT6;RPS6KA5;APPL2;ZC3H12D;SLC46A3;LMO2;RABAC1;PC…
gsea	GSE3982_DC_VS_NEUTROPHIL_DN	-0.362798	-1.58795	0.00394477	0.2542870245701275	0.939	95/179	0.3753	RAB35;BRD4;EPS15L1;MLLT10;DENND3;SPEN;MEFV;GIT2;SH2D3C;CELF2;IRF7;NADK;GALNT10;ZEB1;CYP4F3;RECK;BRAP;SELPLG;PDE4B;SERPING1;MCL1;FPR2;XAF1;LAT2;MEIS2;RNF44;TRANK1;SP140;CTDSP2;RLF;FFAR2;CFLAR;ELL;RHOG;TSPYL2;S1PR4;PSG4;SLC12A6;NFYC;TREML2;HEY1;TECPR2;REL;STK17B;ZXDC;SLC2A3;SPTLC2;TAB2;ASCL3;TNFAIP6;GMIP;RNF19B;ADM;CFD;ACAD10;MX2;UIMC1;FSTL3;MMP25;CDH15;TMUB2;TMCC1;CDK11A;WWC3;EEF1D;S100P;CATSPERB;…
gsea	GSE23568_ID3_KO_VS_WT_CD8_TCELL_DN	-0.389668	-1.62928	0.028	0.254289	0.894	101/187	0.3685	CD72;EBF1;GM2A;MEF2C;RASGRP2;IFI30;LY6D;CD93;PTP4A3;IL10RA;LYL1;SH2B3;ADRB2;LY86;RAB5C;NFE2L1;MARCKS;NCF4;CD37;ARHGAP21;PML;EIF2AK3;SCD;LGMN;ABCA1;CLIC4;APOE;BMP2K;FCGR2B;SIPA1L2;MX1;HCK;LAT2;IRF5;SLC7A7;CD79B;PDE1C;CXCR5;MYO5A;P2RX4;VCL;IRF8;BTK;IQGAP1;PLD4;PLAC8;SNX2;NCF2;DDX41;FCRLA;OSBPL5;PLCG2;JARID2;GPR137B;ATF6;PBX3;SIPA1;MYO1E;CIITA;CD40;HLA-DRB1;LMO2;MS4A1;RHOQ;BLNK;SNX9;CSK;BCKDHA;FCER2…
gsea	GSE41867_NAIVE_VS_DAY30_LCMV_CLONE13_EXHAUSTED_CD8_TCELL_UP	-0.403627	-1.55836	0.0604839	0.2542938754478199	0.954	80/171	0.2902	P2RX7;LAG3;RNF213;OAS3;OASL;RIPK1;MXD1;STX11;APOBEC3A;ADORA2A;STAT5A;ARHGAP27;OAS1;PIK3R5;PARP14;PML;IFIH1;NCF1C;SKIL;STAT1;HERC5;HERC6;IFI35;GTPBP1;SAMD9L;EHD4;EPSTI1;TRIM22;ZNFX1;NINJ1;PLEK;EHD1;TRIL;ADAR;P2RX4;PTGER2;ZBTB10;CFLAR;SERPINE1;STARD5;UBE2L6;CXCL9;ADAMTS2;CCL4;ZC3HAV1;PRX;XRN1;TAAR5;DDX60L;PTPRF;GPR183;USP18;MAP4K4;GJB2;PIK3R3;KRT80;VCAN;CD40;CDKN2B;EGFLAM;PI4K2B;IMPG1;ADM;MX2;APOL1…
gsea	GSE6259_33D1_POS_DC_VS_CD8_TCELL_DN	-0.362929	-1.59895	0.00380952	0.25429457102853426	0.929	52/115	0.3114	ODF4;PREX1;TIE1;AXL;TRAPPC10;SCRG1;PRRC1;ITGAL;LY86;RAB5C;SLC15A4;MIB1;LCP2;SNX27;SLC11A1;VPS33A;P2RY12;LY96;TLR1;DSC1;CD84;SCN7A;AOAH;FBXO24;P2RX4;DDX60;GCGR;KLHL36;NFATC2IP;CMKLR1;TFEC;CTSD;LCE1B;LPIN1;TMEM50A;NEURL3;ZCCHC2;CXCL13;SLC28A2;RFFL;RGP1;CDK5RAP3;IKBKE;IRAK3;IMPACT;OCRL;LGALS3BP;MINPP1;PLAUR;DCLRE1C;ARRB2;ADAM10
gsea	GSE42021_CD24HI_VS_CD24INT_TREG_THYMUS_DN	-0.505789	-1.58693	0.0810235	0.25430662776091595	0.939	112/184	0.2755	RASGRP3;OAS2;OAS3;PRKD2;PARP12;NPC1;OASL;TRAFD1;IFI30;TRIM14;IRF7;SERPINB9;OPTN;P4HA1;OAS1;PML;LY6E;IFIH1;BST2;TMEM140;TYMP;STAT1;CTNNBL1;HERC5;HERC6;IFI35;GTPBP1;IFI44L;ATP10D;SERPING1;MCL1;TRIM21;IFIT1;CALCOCO2;TRIM22;RBMS1;MX1;DRAM1;HLA-E;FLT3LG;IFIT2;TRANK1;USP15;TCIRG1;IFIT3;SLC15A3;ADAR;ISG15;IRF9;IRF8;LAMP3;IGFBP3;DDX60;OGFR;IFI44;UBE2L6;BACH1;HLA-C;PHF11;CASP1;GPR18;HLA-F;GBP1;ZNF710;MYD8…
gsea	GSE19941_IL10_KO_VS_IL10_KO_AND_NFKBP50_KO_UNSTIM_MACROPHAGE_DN	-0.387598	-1.63189	0.012024048096192385	0.25432705722411825	0.891	85/178	0.3304	HLX;EBF1;ZDHHC18;LRP1;TBKBP1;MFNG;ABI3;CPEB4;MTSS1;LAPTM5;DCTN4;FERMT3;GPR65;PIK3R5;NGF;ARHGAP30;ZNF804A;TUBB2B;GEM;RECK;ICOS;MED13L;SKIL;HOXD10;NLRP3;VPS39;PTGFR;WDFY4;WWP1;ASPN;PLD3;COL13A1;TCP11L2;KIF1A;SH2B1;WDR37;SAA1;SH3PXD2B;STX12;PI4K2A;PLAC8;ELFN1;CTSD;JARID2;DPY19L3;WDR24;MKX;RADIL;KCNG1;KDM3A;MAP3K6;TMEM104;GLI3;TOX2;FBXO6;ERMN;GPR15;NCOA1;CRTC3;FOSL2;ADM;PGAM1;ATXN1L;TBC1D20;NBEAL1;ZN…
gsea	GSE17721_PAM3CSK4_VS_CPG_12H_BMDC_DN	-0.350775	-1.54486	0.024948	0.2543345109856693	0.964	90/181	0.3205	OAS2;CLIP1;ADAMTS4;OGFRL1;KCNAB1;ARID5A;RCSD1;PCDH12;SERPINB9;CD180;PARP14;STK4;PML;BST2;LCP2;PHKG1;G6PD;CD274;MORC3;NFKBIB;MCL1;ETV3;EPSTI1;EXTL1;CCDC80;MX1;HCK;IL12RB1;AIF1;SMAP2;TLR1;TLR9;TRIB3;TFAP2A;CHST15;OGFR;CXCL9;TMCO4;PSME4;MAPRE2;EFR3A;C6orf120;RTN4;HOOK2;MATN3;MYD88;CDC27;CH25H;WFS1;USP25;TAB2;INTS4;TIMP4;EXOC1;TBK1;EVI2A;LMO2;RAB22A;CCR4;MED24;GRB2;SLCO3A1;MAP2;FRYL;IKBKG;NUB1;B3GNT2…
gsea	NAKAYA_PBMC_FLUARIX_FLUVIRIN_AGE_18_50YO_CORRELATED_WITH_HAI_28DY_RESPONSE_AT_3DY_POSITIVE	-0.37892	-1.5472	0.0685484	0.2543869289017924	0.963	175/383	0.32	CORO1A;LILRA6;GPBAR1;KCNMB1;SIGLEC12;HSPA6;LRP1;CCR5;ENTPD1;NCF1;AGPS;LAIR1;OSTM1;IFI30;CD93;LILRB2;RBM19;TRIM14;C1orf162;LYL1;NADK;PRAM1;CD300A;LILRA2;APBB1IP;MS4A7;LILRB3;SIGLEC5;WSB1;VAV1;GRN;CSF3R;NCF4;LILRA1;ADCY7;CSF1R;KIAA2013;CAP1;CD36;CD53;GLRX;SIGLEC10;CAPZB;GNS;CD4;NCF1C;FGL2;RAB8A;MPEG1;TYMP;SNX27;SLC11A1;HDAC5;SELPLG;NAGK;CAPG;ATP10D;RNF31;PECAM1;SIGLEC7;FPR2;PADI2;GAA;HCK;DRAM1;LAT2…
gsea	GSE19401_PAM2CSK4_VS_RETINOIC_ACID_AND_PAM2CSK4_STIM_FOLLICULAR_DC_DN	-0.363075	-1.57195	0.0330579	0.2544511318221487	0.948	96/185	0.384	RNF10;GM2A;TIE1;PIP4K2A;ENTPD1;LAIR1;IFI30;CD300A;MPP1;CD163;PLCB2;LY86;CLN3;CD86;GRN;CSF3R;QKI;NCF4;LGALS9;HSP90B1;SUPT6H;NAGLU;ILVBL;MEF2A;OSBPL1A;IQGAP2;MRPL19;IFFO1;APOE;VPS39;BMP2K;GZMH;ANXA6;WWP1;LHFPL2;GPR45;FAM131B;SLCO2B1;ADAR;DOK2;FGR;DGKZ;VAT1;MAN2C1;RENBP;MGAT1;FKBP15;CTSD;LIPA;FN1;PDIA3;HEXA;CABIN1;TIMP2;PIR;MDN1;ATP2A3;NQO2;CES1;CFD;SHMT2;PTPN22;APOC1;FAM53B;TARBP1;TPST2;FNDC3A;TNFS…
gsea	GSE25123_WT_VS_PPARG_KO_MACROPHAGE_UP	-0.437174	-1.62791	0.0460251	0.25445778017790704	0.896	102/172	0.336	EBF1;SCN1B;VPS13D;HSPA6;OASL;LILRB2;MXD1;APOBEC3A;STAT5A;SLC22A6;MARCKS;GNG2;PLXND1;OTUD5;NCF4;CASP5;CD48;SKIL;HERC5;UPB1;RSAD2;FCGR2A;ABCA1;TCFL5;FPR1;FPR2;SAMSN1;EIF2AK2;TNFSF9;GRAMD1A;THBS1;SLC7A7;ADAM33;DENND5A;S100A8;USF2;CHST15;VEGFA;HSPA13;INSIG1;IFI44;PPP1R12A;TMEM184B;FMNL3;MAFB;ST3GAL2;HS3ST3B1;FNDC3B;ZNF710;OSM;NEURL3;RASSF2;MAP4K4;ZCCHC2;GJB2;PIM2;PRKAG2;TAB2;ANKRD36;ZMIZ1;C15orf48;PT…
gsea	GSE18791_UNSTIM_VS_NEWCATSLE_VIRUS_DC_10H_DN	-0.471196	-1.63457	0.0725806	0.2544686478708081	0.888	102/164	0.3539	SIGLEC1;OAS2;OAS3;OSR2;OASL;NAA25;IL10RA;IRF7;ARID5A;PAXIP1-AS2;STX11;DHX58;ARHGAP27;CASP5;CMPK2;PARP14;PML;IFIH1;STAT2;STAT1;HERC5;HERC6;RSAD2;ZBP1;IFI44L;PDE4B;SERPING1;BATF2;SAMD9L;EPSTI1;TRIM22;ENTHD1;MX1;SLC31A2;XAF1;ZNFX1;IFIT2;CNP;IFIT3;MMP14;ADAR;ISG15;NEXN;TRIM69;HELB;ARL5B;STARD5;DDX60;IFI44;ATP10A;CXCL9;PHF11;ZC3HAV1;CXCL10;MYD88;IFNW1;NEURL3;XPO6;USP18;PARP9;IFIT5;SECTM1;CD38;SP110;SA…
gsea	GSE9988_ANTI_TREM1_AND_LPS_VS_CTRL_TREATED_MONOCYTES_DN	-0.382139	-1.6171	0.032454361054766734	0.2544767586203382	0.907	75/178	0.3043	CORO1A;GIMAP8;AP1M1;ENG;LRRC25;GIT2;ANKRD13A;CHD8;SETD1B;NLRC4;RGS19;SH2D3C;LRP10;IL10RA;SASH3;MYO1F;NFE2L1;NCKAP1L;CSF1R;ARHGAP30;KIAA2013;RAB8A;HECA;ARID1A;MLXIP;PLEKHO2;RNF44;DUSP7;TLR1;ZNF436;ATF5;CTDSP2;LILRB1;DPP8;NCOA6;EVI2B;GLTP;MAST3;RHOG;PINK1;KLF13;GAPT;ATXN7L3;ZNF710;ARHGAP1;CMTM3;PIP5K1C;MNT;REST;CYTIP;PRPF4B;NPEPPS;YWHAB;CRTC3;TAF5;MKRN1;MAPK14;KDM3B;ELOVL1;STAU1;CSK;TGFBR2;CXCL16;K…
gsea	GSE25677_MPL_VS_R848_STIM_BCELL_DN	-0.373732	-1.55237	0.039501	0.25450518707232694	0.957	90/169	0.3555	RASGRP3;FLI1;MEF2C;RASGRP2;DOCK11;KIF21B;GRAP2;LAPTM5;LSP1;PIK3CG;RIN3;RAB8A;ARHGAP25;ABCA1;ROCK2;PDE4B;ANKRD44;GPR174;EHD4;ITSN2;GRAMD1A;GNA13;CDK19;BRWD1;GMFG;GTF2A1;ISG15;CHST15;SOCS7;CACNA1I;IRF8;IQGAP1;CDC25B;P2RY10;STAP1;FOXO1;WASF2;ENPP1;SNX2;CHST3;SLAIN2;CLINT1;AFF4;CC2D2B;GATAD2B;ICOSLG;XYLT1;RHOH;IL21R;DMXL1;SLC35C1;AFF3;SELL;JAK2;CYTIP;FLNA;MAPK11;ZNF318;ATP6V0A1;FLNB;HSD11B1;LMO2;ITGB…
gsea	GSE3920_IFNA_VS_IFNB_TREATED_ENDOTHELIAL_CELL_UP	-0.34319	-1.59613	0.011881188118811881	0.2545094191956848	0.934	74/159	0.3767	CD72;EXOC6B;ARHGAP31;ABLIM2;LPP;PARP6;GNB4;GGT5;INF2;IGFBP4;NAGK;KIT;MEIS3;TARS2;FCGR2B;TRAT1;FAM124B;MACF1;JAKMIP1;SOCS1;GMFG;DAB2;SERPINI1;ST6GALNAC3;OSTF1;TDRKH;NEBL;NIN;CCDC63;ST3GAL2;HOOK2;DPY19L3;RHEBL1;TMEM50A;IL17F;LTB;TGM2;HP1BP3;GNA15;APPL2;ABHD15;MMP9;CPA3;DGAT1;CPNE3;SESTD1;GPR146;SLC26A11;IKBKE;DPP4;RASA3;IFITM1;QPRT;ATP6V1B1;RAB3IP;CPM;IL23R;RARG;RND3;CUX1;PLAUR;PRKACB;AQP3;AVPI1;PL…
gsea	GSE15930_STIM_VS_STIM_AND_IFNAB_48H_CD8_T_CELL_DN	-0.385011	-1.61415	0.025	0.25452903712949687	0.909	101/192	0.3602	C1QB;SLC22A2;NCF1;TRAFD1;IL10RA;IRF7;CLN3;SERPINB9;GPR65;DNAJC5;TLR7;CMPK2;PML;EIF2AK3;IFIH1;FPR3;SLFN12L;SKIL;MPEG1;STAT1;RSAD2;IFI35;ABCA1;ACSL1;CLIC4;TRIM21;LGALS9B;MTHFR;MX1;ZNFX1;IL12RB1;IFIT2;EIF2AK2;IRF5;CCRL2;IFIT3;ADAR;ISG15;IRF9;NEURL4;IFNG;EOMES;ST6GALNAC3;GFI1;OGFR;HLA-C;PI4K2A;PLAC8;CEBPB;MOV10;CXCL10;EBI3;GTPBP2;USP18;USP25;PGS1;GEMIN5;HLA-B;TGM2;ATP13A1;TAP1;FASLG;GPR132;HLA-DRB1;S…
gsea	GSE21774_CD62L_POS_CD56_BRIGHT_VS_CD62L_NEG_CD56_DIM_NK_CELL_UP	-0.41461	-1.58978	0.0394191	0.25454068466009616	0.938	92/176	0.2678	PI16;INMT;SRGAP1;GJB5;TRAM2;CDH5;NCF1;TNFSF13B;CD14;CTSG;MS4A7;CD163;LY86;CD86;TLR7;NCF4;TYROBP;SPI1;CSF1R;TMEM79;SIGLEC10;CXCR3;MOCOS;G6PD;SELPLG;CYBB;NRP1;KCNQ3;CALCB;SIPA1L2;HCK;DRAM1;TNFAIP8L2;TUBB6;PIK3AP1;SNX18;HES7;ZIC1;DAB2;ALDOC;PTGER2;MGP;IRF8;PAK4;STARD5;TMEM82;ATP10A;ATP8B4;PLD4;ASTL;PLAC8;RAPH1;POU2F2;RASSF4;HPSE;GPR18;ABCD1;LUZP1;DNTT;CD28;FAM167B;GPC1;SELL;APLNR;TRPS1;B4GALNT1;ARID…
gsea	GSE29618_MONOCYTE_VS_MDC_UP	-0.490511	-1.63115	0.0639175	0.25454355164020553	0.892	98/189	0.2477	LILRA6;TNFRSF1B;CCR1;LRP1;GIMAP5;IFI30;HMOX1;CD93;CD14;CD68;LILRA2;MPP1;ARHGEF10L;PSAP;NOTCH2;APOBEC3A;CD163;LILRB3;CSF3R;MARCKS;OAS1;TYROBP;FCER1G;S100A9;CD36;BIN2;GNS;NCF1C;IGF2R;SLC11A1;FCGR2A;CYBB;ABCA1;ACSL1;IFFO1;FPR1;NLRP3;RBMS1;DRAM1;SLC31A2;AIF1;C5AR1;TMEM127;NINJ1;SLC7A7;LILRB1;S100A8;SCPEP1;AOAH;GMFG;TLR4;CHST15;MPO;PTGER2;FGR;KIAA0513;G0S2;BACH1;TIAM1;BCL2A1;CEBPB;NCF2;HPSE;CYP1B1;CTS…
gsea	SCHERER_PBMC_APSV_WETVAX_AGE_18_32YO_5_TO_7DY_UP	-0.496679	-1.62648	0.0734341	0.25455642452696003	0.897	151/274	0.2954	C1QB;FCGR1A;TNFRSF1B;CCR1;ADAP2;C1QA;OAS2;NCF1;SLC9A9;TRAFD1;IFI30;FCGR3A;ST3GAL5;IRF7;SH2B3;PSAP;CD163;LILRB3;C3AR1;GRN;MARCKS;NCKAP1L;GNB4;OAS1;LGALS9;RNF175;CASP5;S100A9;CD36;LY6E;GLRX;FGL2;STAT2;STAT1;HERC5;RSAD2;CYBB;ARNT;IFI35;DNAJC15;DYSF;IFI44L;FPR1;CAPG;NLRP3;SERPING1;MCL1;MS4A6A;TRIM21;FCGR2B;IFIT1;CALCOCO2;FPR2;TRIM22;TLR2;RBMS1;MX1;HCK;SLC31A2;XAF1;ZNFX1;IFIT2;AIF1;TLR1;ATF5;LILRB1;IL…
gsea	GSE11057_CD4_CENT_MEM_VS_PBMC_DN	-0.447516	-1.61635	0.056133056133056136	0.25456709662804483	0.908	96/179	0.3106	TLR6;LILRA6;KCNMB1;TRPM2;PLOD1;RHBDF2;DUSP3;OGFRL1;MXD1;NADK;CD163;LILRB3;CLIP2;PLXND1;ARHGAP27;SPI1;RNASE2;CD180;RNASE6;ADAMTSL4;SRGN;CCDC88A;RASGRP4;ACSL1;DYSF;NAGK;TTYH3;BMP2K;WDFY4;FPR2;DRAM1;SLC31A2;SLC7A7;PLEK;EPB41L3;SCPEP1;AOAH;TLR4;SLC15A3;NEXN;KIAA0513;BACH1;CMKLR1;ALOX12;CEBPB;SNX2;OSCAR;SLC37A2;MAN2B1;OSBPL5;PLXNC1;CATSPER1;ZNF710;MYD88;TFEB;RB1;SECTM1;JAK2;SIRPB1;RP2;TM6SF1;B4GALT6;A…
gsea	GSE3920_IFNA_VS_IFNG_TREATED_FIBROBLAST_UP	-0.393394	-1.60873	0.0263692	0.25460065811529675	0.919	85/160	0.3519	PREX1;ENTPD1;PTPN11;CSF1;TNFSF13B;SULF2;ITGA4;IL10RA;WDR81;ZEB2;THEMIS;CD274;PLCB3;OTUD7B;DCLK1;GAS7;RALGAPB;SAMSN1;PIK3AP1;PLXDC2;LCOR;CHST15;CX3CR1;TTC39C;KCNJ8;CMKLR1;PPP1R12A;CRIM1;TTC7B;SLC38A9;HPSE;RASGEF1A;SOAT2;CTSD;NKG7;PDE7A;GPR137B;XRN1;SYTL2;F2R;PHLPP2;PMP2;MAPKBP1;CRY2;GPR155;TMEM104;LMBR1L;SLC28A2;NCOA1;ATP2A3;ITGB2;TYK2;RXRA;MKRN1;ICAM1;SLC35B3;FRYL;FAM53B;CHST2;B3GNT2;IMPACT;NBEAL…
gsea	GSE360_L_MAJOR_VS_B_MALAYI_LOW_DOSE_MAC_DN	-0.321964	-1.59502	0.00191939	0.2546165089691493	0.935	105/172	0.4256	RASGRP2;SETD1B;MRAS;CELF2;ITGAL;SLC6A9;MFN2;NFE2L1;PYGM;CACNA1C;TUBB2A;PADI2;TRANK1;IRF5;CRYBB1;NCOA6;CDK6;GTF3C1;SH2B1;RAMP3;KIAA0513;PRRG1;HDAC6;AFG3L2;PI4K2A;ATP11A;PSME4;CHD4;UPF1;ZFC3H1;PLCG2;MYD88;NBL1;CPNE1;ARHGEF1;PYROXD1;GPR15;WDR7;MPHOSPH10;MDN1;DNPEP;MED8;PCMT1;TCF25;TRRAP;PCK2;CFD;NKX2-8;SHMT2;PTPN22;GMPS;SPINK4;RAB4B;HTR1E;GTF3C2;IL5;HSPB2;TOMM40;HNRNPR;TBCB;NFATC3;TRIM44;FAM131A;CYC…
gsea	GSE45365_NK_CELL_VS_BCELL_DN	-0.34345	-1.54989	0.0094518	0.2546320753401632	0.959	56/125	0.3026	INMT;C1QA;MFNG;RABEP2;SLC19A3;CALCRL;ANGPT1;EN2;KLRG2;SMG6;CD27;CD3G;SLC13A2;CCRL2;REP15;BCAT1;RAB19;CASP12;ARL5B;DOK2;RSPO4;PAK4;MRPS5;ST6GALNAC3;TMEM82;TMPRSS11BNL;FCRL1;ASTL;DDIT4;OPRL1;FLYWCH1;FXYD7;PLD5;TREML2;CHAC1;IL2RG;FSTL1;CD300LB;TRAF1;HOXA7;PDK1;ADAM22;TRIM58;FBXL19;HCRTR1;SEMA3D;RGS1;TRIM6;FTSJ1;ACVR1C;FAM131A;SASH1;TMEM143;MMP2;SLC4A11;DENND4A
gsea	ERWIN_COHEN_PBMC_TC_83_AGE_18_45YO_RESPONDERS_PREVIOUSLY_IMMUNIZED_24HR_DEG_CANONICAL_PATHWAY_MEMBERS_UP	-0.680769	-1.62583	0.0401691	0.25463818790141257	0.897	14/26	0.091	OAS2;CCR5;OAS3;IRF7;CD68;OAS1;IFIH1;SAMD9L;HSH2D;XAF1;IFIT2;EIF2AK2;CCRL2;NEXN
gsea	GSE21670_UNTREATED_VS_TGFB_TREATED_STAT3_KO_CD4_TCELL_DN	-0.356981	-1.54785	0.037182	0.2546456776897103	0.962	109/183	0.4011	NCOA3;RASGRP3;ABHD4;ASAP1;GIT2;TRAFD1;CSF1;PTPN1;RASAL3;MAP4K1;GNG2;TPD52L2;CD200R1;STK4;ACTN4;ARHGAP25;LCP2;BCL11B;XPOT;PDE4B;ANKRD44;PECAM1;ETV3;CTLA4;DHRS3;SMAP2;CD5;HERC1;CD84;SOCS1;RAB19;NMT1;PTGER2;EOMES;HSPA13;GFI1;TIGIT;ITK;TIAM1;LRFN2;IMMT;UNC13D;REL;CXCL13;STK17B;PTPN9;GAB3;TNFRSF9;RNF168;SLC9A7;GPR132;MKRN1;MAL;ETS1;RGS1;SLC26A11;SLCO3A1;GLDC;TBC1D20;FGFR1OP2;LIMA1;DPP4;CYTH1;IL5;NBEAL…
gsea	GSE40274_CTRL_VS_FOXP3_TRANSDUCED_ACTIVATED_CD4_TCELL_DN	-0.375909	-1.5924	0.023206751054852322	0.25465270147737396	0.935	102/183	0.3767	GM2A;GIMAP8;GIMAP4;GIMAP7;RSU1;RASGRP2;DOCK11;EMP3;NPC1;NCF1;LY6D;ITGA4;PSAP;GPR65;SERINC3;TLR7;CYP4F3;PARP14;ABCG1;MICALL1;TMEM140;GNS;SELPLG;GAN;KLF2;ABCA1;CAPG;ATP10D;SAMD9L;ANXA6;MAN1A1;HLA-E;NID1;GBP7;CD1D;P2RX4;EVI2B;FYCO1;SERPINI1;BACH1;DDIT4;GPR18;CCR7;JARID2;GPR183;HEXA;FAM168A;AFF3;SEMA4B;CD38;HLA-B;ZNF182;ARID5B;KLHL14;MALAT1;CD300LF;EVI2A;CCPG1;ZNF467;ITGB7;MYO1H;ADM;MYSM1;PTPN22;LRIG…
gsea	GSE10325_LUPUS_BCELL_VS_LUPUS_MYELOID_DN	-0.499744	-1.56383	0.1	0.2546528785660992	0.95	105/191	0.3003	KCNMB1;TNFRSF1B;HSPA6;LRP1;ADAP2;PLOD1;STAB1;HMOX1;CD93;LILRB2;ZCCHC24;SLC36A1;MYO1F;LILRA2;MPP1;ARHGEF10L;PSAP;APOBEC3A;CD163;LILRB3;ITGA5;C3AR1;CSF3R;PLXND1;CTSA;TPD52L2;LILRA1;TYROBP;CSF1R;FCER1G;CAP1;CLEC7A;CD36;GNS;FGL2;SLC11A1;FCGR2A;RAB31;NLRP3;PECAM1;SIGLEC7;TLR2;GAA;SLC31A2;TBXAS1;AIF1;C5AR1;TMEM127;SLC7A7;LILRB1;IL1RN;C1orf54;EPB41L3;DOK2;KIAA0513;HK3;RHOG;PSTPIP2;LST1;RASSF4;CEBPB;NCF2…
gsea	GSE22601_DOUBLE_NEGATIVE_VS_DOUBLE_POSITIVE_THYMOCYTE_DN	-0.334503	-1.61348	0.00986193	0.25465746805055156	0.909	92/187	0.3739	HLX;GIMAP8;GIMAP4;SPNS1;AKAP8L;ANKRD13A;UPF2;C16orf54;CHFR;PPTC7;CALCRL;SIRT2;BAZ2A;ARHGAP30;CD200R1;DOCK2;PLEKHG2;ASXL2;SH2D1A;FAM32A;MAML1;TNFRSF25;CRK;GLTP;PREB;ATP10A;SON;ITPKB;PPP1R12A;S1PR4;SNX10;TRPC4AP;CEBPB;CASP1;ETF1;RAB21;EIF3K;AFF4;PPIL4;ATF6;GATA1;CPE;GPR155;STAT3;USP12;SELL;ERMN;TGM2;RBM33;MPHOSPH10;SNAP23;CRLF2;CEBPZ;MFAP1;UBE2G2;UIMC1;TRAM1;SRM;DCUN1D4;DPP4;RASA3;IRAK3;CACNB2;CPM;…
gsea	GSE22935_UNSTIM_VS_24H_MBOVIS_BCG_STIM_MYD88_KO_MACROPHAGE_DN	-0.351862	-1.59661	0.00364964	0.2546748272321134	0.932	75/172	0.3082	GATA3;LAG3;COL11A2;ENG;SPNS1;TXNDC2;KIF21B;MFNG;TRIM14;CTSG;LY86;DDA1;DHX58;SIRT2;CSRP3;CMPK2;ADAMTSL4;MOCOS;CIDEC;RSAD2;NFKBIB;TMPRSS13;ZC3H3;MX1;PPARD;XAF1;CD27;GFPT2;CD2;P2RX4;SLC27A1;RNF166;NPY5R;GFI1;KRT24;TFEC;PSTPIP2;NCF2;SLC37A2;MFAP4;MB;ITGAM;ERAS;PMP2;CLEC4E;COL9A3;NYX;TOX2;SIPA1;ZC3H4;BOC;TNFRSF9;FBXO31;MAPK11;DGAT1;C19orf38;FOXC1;TMUB2;AKT1S1;RND3;BHLHE40;FAM3A;ZNF48;TCEA3;GATA2;SRPX2…
gsea	GSE17721_POLYIC_VS_PAM3CSK4_16H_BMDC_UP	-0.33758	-1.55305	0.021912350597609563	0.25475243405268083	0.957	101/182	0.4162	MLLT10;GREM1;N4BP3;STAB1;ENTPD1;ITGA4;IL10RA;MXD1;LYL1;SH2B3;CD68;LEP;SPI1;SLC15A4;MOCOS;RAB8A;CLCN7;HDAC5;CD274;MORC3;INHBA;MLXIP;PLEKHO2;ST8SIA1;RBMS1;SCAMP2;RCOR1;IL12RB1;PTK6;NRBP1;GTF2A1;RBM15;FYCO1;LASP1;PCYT1A;FBN1;RENBP;MVP;PI4K2A;RBM22;TMEM184B;RASSF8;ADNP;EFR3A;RTN4;FSCN1;MNT;IL21R;TIMP2;PRPF4B;TGM2;TNFRSF9;UBC;SHARPIN;TMEM229B;CTTN;TMUB2;INPP5K;KIAA0319L;IDS;AEBP2;ALDH1L1;GRM1;ALS2CL;P…
gsea	GSE5679_RARA_AGONIST_AM580_VS_AM580_AND_ROSIGLITAZONE_TREATED_DC_DN	-0.389268	-1.58718	0.038135593220338986	0.2547544148015721	0.939	95/180	0.3555	RASGRP2;ENTPD1;NCF1;LAIR1;SHD;ITGA4;MTSS1;NHSL2;TRAF3IP3;STK10;GALNT10;APBB1IP;SH3BP1;OTUD5;PIK3R5;NDRG1;BST2;DOCK10;ADAM8;KLF2;IGFBP4;CAPG;TMPRSS13;FAM78A;IFIT1;FLT3LG;MYO1G;TXNIP;ARHGAP9;CD5;RCN3;TNFRSF25;SIT1;DENND5A;PLA2G10;GPR34;LBP;SERPINI1;CFLAR;SFN;MRPS5;ATP8B4;S1PR4;PLAC8;TBX21;FRMD6;DUSP22;NKG7;KIF1B;FXYD7;SYTL2;OSM;CRY1;ARHGEF1;GRAP;B4GALNT1;S1PR1;SHARPIN;TNFSF4;FOSL2;SLFN5;ITGB7;STK38…
gsea	GSE16697_CD4_TCELL_VS_TFH_CD4_TCELL_UP	-0.353699	-1.59714	0.012244897959183673	0.25477003486353195	0.931	92/180	0.3685	RASGRP3;GM2A;KDM2B;N4BP3;ABI3;SH2B3;MAP4K1;GRN;MARCKS;GNG2;SERINC3;PLXND1;CTSA;TLR7;ARHGAP21;FUT11;ATP13A2;CYBB;CLIC4;PLCB3;CAPG;APOE;EHD4;TLR2;DHDDS;PLEK;EHD1;PIKFYVE;PARVG;VCL;SERPINI1;RFX5;CALR;POU2F2;MAPRE2;HPSE;RGS18;BFSP2;PDE7A;TFEB;CNRIP1;KCNG1;DTNBP1;UNC119;REL;SNRNP35;SEMA4B;KLHL14;MYO1E;CD40;ATP6AP1;ACOX3;ATP2A3;SLC46A3;USP11;LANCL2;ROGDI;C19orf38;ICAM1;GRB2;LTA;TNFAIP8;CSK;IRAK3;PGLS;R…
gsea	GSE18791_CTRL_VS_NEWCASTLE_VIRUS_DC_4H_DN	-0.445391	-1.6358	0.0668016	0.2547918798415386	0.888	89/161	0.3027	NLRC5;RNF213;OAS2;OAS3;OASL;CCL8;IRF7;SLC1A6;APOBEC3A;PARP6;DHX58;ARHGAP27;CMPK2;PARP14;PML;IFIH1;STAT2;SIRPG;HERC5;HERC6;CD274;RSAD2;IFI35;ZBP1;IFI44L;BATF2;TRIM21;SAMD9L;IFIT1;EPSTI1;CD80;ZNF687;MX1;SLC31A2;XAF1;ZNFX1;IFIT2;HESX1;NINJ1;S100A7;RLF;IFIT3;ADAR;ISG15;ARL5B;DDX60;IFI44;DDIT4;PHF11;PRX;CXCL10;DDX60L;GTPBP2;USP18;PARP9;IFIT5;SLC25A28;TRAF1;SAMD9;TAP1;PATL2;CXCL11;IFI6;ADM;MX2;TRIM31;Z…
gsea	GSE17721_LPS_VS_PAM3CSK4_8H_BMDC_UP	-0.337068	-1.54734	0.0327553	0.2548134411185322	0.963	83/181	0.3277	KCTD10;CCR1;CSF1;RIPK1;IL10RA;MXD1;TNFRSF11A;GRN;RCSD1;GNG2;CALB1;TLR7;PLEKHO1;NDRG1;MOCOS;IGFBP4;IQGAP2;MCL1;BATF2;TJP1;P2RY12;CHRNA3;RAB8B;PDE1B;TNFRSF25;NTS;AKT2;BAK1;HIVEP1;PFKP;RAP2C;ANKS1A;SNX10;CASP1;SORCS2;PDE7B;ATXN7L3;FXR1;SLC44A2;RAD21;GTPBP2;SH3GLB1;SPTLC2;RBM17;EPGN;HLA-B;RFFL;TNXB;RNF114;CPA3;PLAT;NQO2;TYK2;SUV39H1;RGS2;ZFP36;RNF19B;PDLIM4;MESP2;TRIM6;LTA;GATAD2A;BLNK;LIMA1;CD164;HS…
gsea	GSE27786_CD4_VS_CD8_TCELL_UP	-0.330008	-1.54498	0.00196078	0.25481579660370024	0.964	97/181	0.3785	KCTD10;P2RX7;TNFRSF1B;KDM2B;GRIN2B;IFI30;ARHGAP31;ZNF362;LRP10;ITGA4;NHSL2;FERMT3;INPP4A;MICALL1;ICOS;NID2;ESYT2;DDI2;C11orf96;ANGPTL2;CTDSP2;NDST1;TNFRSF25;MYO5A;PTGER2;NEURL4;ELL;STARD5;CDC25B;SON;TIAM1;ATP11A;BCL2A1;CASP1;SNX20;CLINT1;SLC12A6;RTN4;SRCAP;EBI3;RAB37;TAF8;VPS54;GTPBP2;SLC2A3;FBXO6;TNFRSF9;ENTPD7;MYO1E;CREBBP;LSM14A;RHBDF1;MLLT6;RAB22A;EXT1;DGAT1;GMIP;MFAP1;RGS1;MAP2;SECISBP2L;FRY…
gsea	GSE31082_DN_VS_DP_THYMOCYTE_DN	-0.370268	-1.54814	0.015904572564612324	0.2548519617599538	0.961	98/184	0.3778	PREX1;MLLT10;LYNX1;STRN;KIF5B;CAMK1D;TAOK2;FMNL1;RASAL3;APBB1IP;PPTC7;OTUD5;DNAJC5;ZNF354C;PKD1;CCDC88B;PTPRC;LATS1;TNPO2;SLK;EPSTI1;SIPA1L2;CASP14;ZNF687;TXNIP;CTDSP2;GNA13;RLF;N4BP2;RSF1;PI4KB;GMEB2;TNRC6C;BACH1;HNRNPH1;ATAD2B;ARHGAP1;TAF8;TM9SF3;TMEM50A;ATG9A;ZYG11B;EP300;PIK3R3;ENTPD7;MCAM;ZNF646;AGPAT3;RABAC1;PHF12;TRIM39;KDM3B;GPR146;TRIOBP;TRAM1;SECISBP2L;FRYL;CSRNP2;PHKG2;CNGA1;ANXA7;IDS;…
gsea	GSE17186_CD21LOW_VS_CD21HIGH_TRANSITIONAL_BCELL_CORD_BLOOD_UP	-0.335219	-1.62065	0.00588235	0.254868	0.904	96/183	0.4105	PREX1;ELMO2;ADAP2;KDM2B;PIP4K2A;MYO9A;TNFRSF11A;SIPA1L3;STX11;TOX4;NDST2;HEATR5A;GFPT1;PIK3R5;TUBB2B;HSP90B1;CD36;PPFIA4;PLBD2;ZNF623;CSGALNACT2;PADI2;CD80;PLEKHO2;TLR2;SCAMP2;ACACA;KANK3;C1orf54;SPINT1;MYOM1;FAM98C;ALDOC;FBXO10;RAB19;DKK3;SYNRG;HDAC6;HK3;STX12;CLINT1;ZNF710;LPIN1;ALMS1;HAUS8;IL6ST;FBXO6;ARRB1;FAM91A1;CRYBG3;CD99L2;SNAP23;HLA-DRB1;AGPAT3;TYK2;CDK5RAP3;TAP2;MAPK13;HS6ST1;WDR13;NBE…
gsea	GSE17974_IL4_AND_ANTI_IL12_VS_UNTREATED_24H_ACT_CD4_TCELL_DN	-0.395723	-1.54419	0.0595238	0.25488489716724444	0.964	82/153	0.3735	KLHDC7B;GIMAP4;OAS2;OASL;GIMAP1;TNFSF13B;ZNF831;WWTR1;DHX58;OAS1;LGALS9;FCER1G;IFIH1;BST2;TMEM140;CXCR3;TYMP;HERC5;HERC6;IGFBP4;LINC00964;IQGAP2;IFI44L;PDE4B;SAMD9L;IFIT1;EPSTI1;MX1;HSH2D;TNFAIP8L2;XAF1;IFIT2;SP140;GAL3ST4;IFIT3;ISG15;LAMP3;STAP1;IFI44;CCL4;TBX21;FCGBP;GRIK1;ANKDD1A;CXCL10;OSM;GPR155;USP18;ARHGAP15;CMTM5;TOX2;COL6A3;HSD11B1;IFI6;MX2;OR51E1;SLAMF6;TMCC1;RGL4;CYP4Z2P;INSRR;CALR3;NR…
gsea	GSE5679_CTRL_VS_PPARG_LIGAND_ROSIGLITAZONE_AND_RARA_AGONIST_AM580_TREATED_DC_UP	-0.360069	-1.55252	0.03125	0.2549391424904788	0.957	97/186	0.3402	BRD4;SLC22A2;AXL;TPO;ENTPD1;IL10RA;IRF7;GALNT10;LPP;RAB5C;SERPINB9;DLX6;GNPTAB;LY6E;IFIH1;CAPZB;SLFN12L;LCP2;RSAD2;CYBB;ACSL1;CLIC4;INHBA;ROCK2;FPR1;TRIM21;ARFGEF1;FPR2;ZNFX1;HLA-E;ITPR2;S100A8;MLEC;IFIT3;AOAH;TRIB3;GBP7;CD1D;ISG15;COPB2;IRF8;CFLAR;NPY5R;CLDN11;SNX10;CUL2;KLF13;ETF1;KLHL24;SIN3A;CXCL10;CLEC4E;STAT3;USP18;CH25H;GPC1;CD38;GDF5;HOXA7;SEPHS2;TAP1;FGF17;HLA-DRB1;SLC8A1;RNF19B;ICAM1;IK…
gsea	GSE40666_UNTREATED_VS_IFNA_STIM_STAT1_KO_CD8_TCELL_90MIN_UP	-0.382397	-1.59758	0.0211946	0.2549497244098949	0.93	61/153	0.243	CLEC14A;GIMAP4;RNF213;TIMD4;OAS3;SLC9A9;TRAFD1;IRF7;PSAP;MARCKS;DHX58;MAPT;PIRT;PARP14;PLVAP;IFIH1;STAT2;STAT1;HERC5;CLDN14;C1orf21;EPSTI1;MX1;HTR2B;MYO1G;ATF5;STX1B;MYOM1;C8G;ADAR;EPB41;BPESC1;IRF9;HIVEP1;CYTH3;TTYH2;CCR7;OTOF;PLXNC1;HLA-F;IL9R;EBI3;NEURL3;PARP9;GJB2;DMXL1;IL12B;CCIN;MMP9;ZNF467;CLVS2;RGS1;NUPR1;G3BP1;HAND1;NUB1;GPR157;DAND5;ZNF408;PCGF5;B2M
gsea	GSE22229_RENAL_TRANSPLANT_VS_HEALTHY_PBMC_DN	-0.358582	-1.62314	0.011494252873563218	0.2549574913163364	0.898	80/176	0.303	GIMAP8;ABHD4;TIE1;GIT2;GIMAP1;LAT;SIPA1L3;OPTN;TMEM40;PML;RNASE6;IFIH1;MMRN1;GNS;ARHGAP25;KHNYN;APOE;ADCY9;ZDHHC17;BRPF3;PLD3;CCDC120;PARM1;SMAP2;GRAMD1A;KCNJ10;CTDSP2;MBD6;CSAD;TRIB3;GBP7;NEXN;TRAPPC9;PLCG1;ELL;CHD6;AIPL1;BACH1;MVP;SIX5;KAZN;SOAT2;KCND1;ACTN1;BEST1;CA1;F2R;GTPBP2;GPR155;ZNF862;VAMP5;LTB;TRAF1;PAK1;FCHSD1;CTTN;ZBTB4;STIM1;HS6ST1;SNX33;IRAK3;SSBP3;GLUL;JUND;CLIC5;FZD7;CHD2;FAHD2A;…
gsea	HOFT_CD4_POSITIVE_ALPHA_BETA_MEMORY_T_CELL_BCG_VACCINE_AGE_18_45YO_56D_TOP_100_DEG_AFTER_IN_VITRO_RE_STIMULATION_DN	-0.47451	-1.55977	0.0354331	0.25496478456675203	0.953	25/44	0.3074	OASL;SAMD4B;PTGIR;GBF1;BMP2K;IFIT1;TRANK1;THBS1;TLE3;CXCR5;IFIT3;TAF1;WASF2;AP2A1;MYO1C;PLXNA1;VCAN;RPRD2;JUP;NFATC3;ARHGEF11;ARAP1;HDAC7;CNOT3;ARHGAP17
gsea	GSE43863_TH1_VS_TFH_EFFECTOR_CD4_TCELL_DN	-0.361732	-1.61154	0.0176471	0.2549697480419092	0.911	91/172	0.3789	KIF21B;CAMK1D;LAT;MTSS1;KCNAB1;STK10;TTBK2;HERC2;PARP6;CD37;MEF2A;ACAP1;HECA;ATP10D;ARID1A;ETV3;CD27;CTDSP2;PDE1B;BRWD1;TCP11L2;RAB12;SERPINI1;SH3PXD2A;ITPRIP;IL17RA;TNRC6C;DNM2;BACH1;HNRNPH1;KLF13;MIB2;CCR7;KDM3A;RHOH;ARHGEF1;PIP5K1C;SUN2;COL9A3;STK17B;RFX1;LTB;LMBR1L;ARHGAP4;ZNF236;CREBBP;ACBD5;GPR132;TAGLN;TOM1;FCHSD1;GMIP;HSF1;SLC35B3;FRYL;HABP4;TMEM63A;SLPI;RAB3IP;CPM;AP2A2;RABEP1;MEF2B;GPRA…
gsea	GSE22140_HEALTHY_VS_ARTHRITIC_GERMFREE_MOUSE_CD4_TCELL_DN	-0.413641	-1.55929	0.0625	0.2549731131299023	0.953	100/189	0.334	HLX;P2RX7;TNFRSF1B;CCR1;OAS2;STAB1;EMP3;NPC1;OASL;LAIR1;CCL8;HMOX1;VSIG4;MTSS1;TNFRSF11A;CD163;NCOR2;CLN3;RAB5C;TPD52L2;CCL7;SERPINB2;GEM;HSP90B1;DOCK10;LGMN;LCP2;FCGR2A;TUBB2A;CCL3;MAN1A1;TLR2;RBMS1;SDS;MX1;MSC;IFIT2;NID1;TXNRD1;THBS1;IFIT3;BCAT1;P2RX4;VASP;IRF8;SERPINE1;PAF1;RENBP;INSIG1;IFI44;CCL4;FCGBP;SERTAD2;TEX261;TGFBI;FERMT2;MAP4K4;SLC2A3;SECTM1;TIMP2;RPS6KA2;TRAF1;PTX3;TNFRSF9;GNA15;MYO…
gsea	GSE9988_ANTI_TREM1_AND_LPS_VS_VEHICLE_TREATED_MONOCYTES_DN	-0.425904	-1.63496	0.053061224489795916	0.2549810863679573	0.888	84/181	0.2785	CORO1A;GIMAP8;ENG;GIT2;EMP3;IFI30;SETD1B;ABI3;NLRC4;RGS19;SH2D3C;CD14;IL10RA;SASH3;LAPTM5;MYO1F;PSAP;GRN;ARHGAP27;PIK3R5;CSF1R;ARHGAP22;ARHGAP30;CAP1;FPR3;MPEG1;RAB31;HECA;COTL1;FAM78A;MLXIP;TARS2;PLEKHO2;HCK;TNFAIP8L2;YWHAG;DUSP7;TLR1;ZNF436;IRF5;SLC16A3;ATF5;GAL3ST4;CX3CR1;DOK2;TMED9;MAST3;RHOG;NCKAP5L;ZNF780A;KLF13;GAPT;ATXN7L3;TGFBI;ZNF710;TFEB;CMTM3;NLRP12;ATG9A;RASSF2;TNRC18;SUN2;PCBP1;ARRB…
gsea	GSE9988_LPS_VS_LPS_AND_ANTI_TREM1_MONOCYTE_UP	-0.406611	-1.61744	0.0443975	0.25498180477429094	0.907	104/183	0.3802	OSR2;OASL;LAIR1;ARHGAP31;TNFSF13B;IL10RA;MYO1F;SLA;VAV1;MARCKS;GNG2;QKI;TLR7;PIK3R5;IFIH1;CYBB;ACSL1;CLIC4;PDE4B;PARP10;ARID1A;EYA3;FPR2;TAOK3;HCK;TBC1D2B;SAMSN1;PIK3AP1;SNX18;ZNF436;THBS1;EHD1;CHST12;EPB41L3;DCP2;LCOR;TLR4;ADAR;FFAR2;VASP;RAP2C;MAST3;NIN;ADA;RBM22;SIX5;PLAC8;GAPT;KDM1A;ATF6;DNAJB6;FSCN1;MYPOP;STK17B;TAB2;ARRB1;SLC25A28;IL12B;TNFRSF9;TNIP1;CD40;ATP6AP1;GPR132;STK38;RNF19B;IKZF1;G…
gsea	GSE20500_CTRL_VS_RARA_ANTAGONIST_TREATED_CD4_TCELL_UP	-0.341182	-1.55169	0.019120458891013385	0.25498966043561605	0.958	84/182	0.3169	CORO1C;SLC35E1;FAM106A;CAMK2A;KIF21B;RGS19;ST3GAL5;MYO1F;ADORA3;NCOR2;C3AR1;CCND3;PLA2G15;CLCN6;BIN2;SELPLG;METTL3;CDC42BPB;ELK4;CD33;ZFHX4;MYLK3;SLC9A1;ATF5;GAL3ST4;DCP2;FBXO24;TMEM184B;CEACAM3;CAD;URB1;NKIRAS2;ROBO4;MCM3AP;KCTD17;PANK3;COL9A3;PIAS3;CENPF;DHCR7;LAMC3;UBC;TLL1;CRTC3;CEP170;SQLE;RHBDF1;CBX4;TCF25;PLAT;LMO2;TBXA2R;ANKRD27;KDM3B;PAK2;FSTL3;NDE1;SNRNP200;CSK;TPST2;SCMH1;LCN2;JUP;JUND…
gsea	GSE34392_ST2_KO_VS_WT_DAY8_LCMV_EFFECTOR_CD8_TCELL_UP	-0.3393	-1.62686	0.00389105	0.25500209537268936	0.896	95/185	0.3954	NCOA3;P2RX7;DOCK11;KIF21B;ANKFY1;ZCCHC24;ZNF362;TRIM14;SASH3;LYL1;PRAM1;NOTCH2;RAB11FIP5;PPARG;ABCG1;TEP1;SNX27;LPXN;ANKRD44;MS4A6A;C1orf21;EHD4;TNFAIP8L2;RALGAPB;ANGPTL4;TXNIP;ARHGAP9;CTDSP2;PIKFYVE;CHST12;CDK19;SLCO2B1;CORO7;GTF3C1;ARHGAP19;EIF4G3;ZNF707;FGD2;ECH1;SKI;DUSP22;PDE7B;ITSN1;SLC44A2;POLR2A;LPIN1;PPT1;GPR155;SNX30;HEY1;PRKAG2;HP1BP3;NCOA1;ABHD15;CBX4;CAMK2G;EIF3H;HPCAL1;SLC26A11;SSH2…
gsea	GSE9988_ANTI_TREM1_VS_LOW_LPS_MONOCYTE_UP	-0.358843	-1.5584	0.0413223	0.255003	0.954	88/176	0.3288	CORO1C;CCR1;NPC1;SNX8;IFI30;CYTH4;RREB1;HAVCR2;PLEKHO1;PPARG;EIF2AK3;RIOK3;DDI2;LONP1;KLF2;OLIG2;PPFIA1;PLEKHO2;HIC1;SDS;PLEKHM2;TXNIP;LHFPL2;NRBP1;GNA13;TLE3;UBXN7;CHST15;DAB2;TRIM33;STARD5;LASP1;PCYT1A;IL17RA;SPP1;FNIP2;PI4K2A;MGAT1;FKBP15;CEBPB;SLC37A2;EFR3A;TEX261;ZC3HC1;TMED5;LPIN1;KLHL26;ZCCHC2;CHSY1;ZNF668;CD300LB;SLC38A7;BLOC1S3;LY9;ADCK2;ZNF318;GTF2IRD1;LONRF3;COL15A1;PLCXD1;SNX9;BLMH;PL…
gsea	GSE40274_CTRL_VS_FOXP3_AND_HELIOS_TRANSDUCED_ACTIVATED_CD4_TCELL_UP	-0.342464	-1.57211	0.021825396825396824	0.25500355417388143	0.948	74/186	0.2799	SSH1;KCTD10;GIMAP6;AP1M1;GIMAP4;ASAP1;GIT2;ANKFY1;IL10RA;MTSS1;CALCRL;AKAP12;CD86;CTSA;TLR7;CYP4F3;OXA1L;RAB31;ACAP1;MS4A6A;MFSD1;BMP2K;EPSTI1;NID1;MGA;LACTB;MYBPC2;EZH1;C1orf54;CHST15;EVI2B;FYCO1;POLR3B;PLCG1;TNRC6C;MAST3;FGD2;DCAF15;HPSE;MYO1C;GPR137B;CNRIP1;MPRIP;LPIN1;SUN2;BTBD8;SLC2A3;USP25;ARRB1;LTB;TIGD2;CAPRIN2;SLC28A2;ZNF566;CIITA;ZNF318;CRTC3;MLLT6;MAPK14;RTP4;PDIK1L;SNX9;DPP4;GLUL;CNOT…
gsea	GSE22443_NAIVE_VS_ACT_AND_IL12_TREATED_CD8_TCELL_UP	-0.356541	-1.63777	0.014644351464435146	0.25501921892001506	0.883	99/189	0.4164	CORO1C;TLR6;AP1M1;ENG;FLI1;AXL;SPNS1;ANKRD13A;PIP4K2A;STAB1;UPF2;OR2H1;FICD;LGI4;FMNL1;STK10;MPP1;GRN;ZEB1;INPP4A;NCKAP1L;SIRT2;PLEKHO1;CSF1R;CD48;GNS;XPOT;DIP2B;KLF2;TNPO2;PECAM1;ASIP;PLD3;DHRS3;SMAP2;CTDSP2;RPS6KA4;USF2;BTK;GZMM;FGR;TLN1;MGAT1;PINK1;ACP2;POU2F2;SKI;LIPA;ATXN7L3;MYD88;TFEB;GATA1;SLC44A2;ARRB1;LY9;CLPB;STAG1;TOM1;RXRA;SRPX;IKZF1;ST6GALNAC4;NR1H3;TRIM41;PHRF1;TBP;APEX1;IDH3G;SIRPA…
gsea	GSE3982_NEUTROPHIL_VS_CENT_MEMORY_CD4_TCELL_UP	-0.404092	-1.6151	0.035940803382663845	0.2550245146722591	0.908	97/184	0.3329	DENND3;GIT2;KIF5B;RHBDF2;XKR8;CYTH4;GPR65;CD37;RGS4;IFIH1;FGL2;ADAM8;SULT1B1;CYBB;GTPBP1;DYSF;COTL1;BMP2K;IFIT1;SLK;TNNI2;LAT2;LY96;LILRB1;SPINT1;DENND5A;CDK19;CSAD;MYO5A;SLC15A3;IRF9;CFLAR;BTK;VPS8;EIF4G3;HK3;RHOG;HLA-C;PSTPIP2;HPSE;CEACAM3;PLXNC1;S100A12;GBP1;CLEC4E;ZCCHC2;STK17B;SH3GLB1;ALDOA;SLC2A3;CHSY1;SECTM1;CYTIP;SAMD9;NCOA1;MMP9;EVI2A;FOSL2;CCPG1;NQO2;ITGB2;GMIP;IFNGR1;RNF19B;ICAM1;CFD;U…
gsea	GSE360_CTRL_VS_B_MALAYI_HIGH_DOSE_MAC_DN	-0.319714	-1.55718	0.00195695	0.25503196432709646	0.954	91/191	0.4172	CD72;BRD4;HSPA6;UBR4;SVEP1;CLIP1;TRAFD1;CCL8;KCNAB1;ID3;ITGAL;SREBF1;PIP5K1A;VWF;MARCKS;PYGM;CD37;ZNF804A;CAMK2B;NID2;CEP250;RAB8A;SLC11A1;SH2D1A;SP2;TRIM21;TRIM22;MX1;RCOR1;CXCR2;TSC22D2;CD27;NUAK1;SLCO2B1;FOXJ3;PTPRCAP;MAST3;ITPKB;NFATC2IP;ACTN1;RBL1;CPNE1;XPO6;GUSBP11;LSM12;GNA15;NPEPPS;CD40;NCDN;PCMT1;TOP3A;BCR;GCDH;HPS5;SACS;RGS16;ADCY3;ST3GAL4;IFRD1;PBX2;SRPX2;STOM;CIC;BRD2;CD6;MRPS12;HNRNP…
gsea	GSE22886_NAIVE_CD4_TCELL_VS_MONOCYTE_DN	-0.470197	-1.55001	0.11042944785276074	0.2550804538367193	0.958	102/194	0.3086	CORO1C;KCNMB1;CCR1;SIGLEC9;ADAP2;IFI30;CD93;LILRB2;DUSP3;CD14;SH2B3;NADK;LILRA2;ARHGEF10L;PSAP;NOTCH2;APOBEC3A;LILRB3;GRN;TPP1;CSF3R;MARCKS;CTSA;SPI1;FCER1G;CLEC7A;S100A9;CLCN6;CD36;GLRX;GNS;NCF1C;FGL2;TYMP;SLC11A1;FCGR2A;RAB31;CYBB;NAGK;FPR1;CAPG;ATP10D;MFSD1;PPFIA1;TLR2;HCK;SLC31A2;LAT2;LY96;C5AR1;SLC7A7;LILRB1;S100A8;SCPEP1;SLC15A3;CHST15;IRF8;FGR;HK3;STX12;MGAT1;SNX10;FKBP15;NCF2;CASP1;MNDA;P…
gsea	GSE1448_ANTI_VALPHA2_VS_VBETA5_DP_THYMOCYTE_UP	-0.315374	-1.55326	0.00775194	0.25513277302789555	0.956	86/179	0.3902	ANKRD13A;DSPP;ADARB1;MDFI;LGI4;BNC1;MPP1;APBB1IP;PSAP;PARP6;NDRG2;PTCRA;EIF2AK3;CNN1;TUBB2A;USE1;PRPH;MKRN3;MAN1A1;CTLA4;HLA-E;TXNIP;SIT1;HERC1;CD8A;SLC27A1;PREB;ELL;HOXD13;FBN1;MPHOSPH9;SEC23A;SRRM1;NFATC2IP;MCM3AP;OPRL1;MAPKAPK5;TFEB;ZHX1;KDM3A;ATL2;NFATC2;SOS1;CXCL13;PAG1;TRAF1;RMND5A;CREBBP;TMEM229B;DYRK1A;GPR3;SLCO3A1;NUS1;TNFAIP8;SLC39A6;EDEM1;ABCA4;FOXO3;CNGA1;ADCY3;GRIN2D;RABEP1;DEGS1;EYA…
gsea	GSE5589_LPS_VS_LPS_AND_IL6_STIM_MACROPHAGE_45MIN_UP	-0.334242	-1.5549	0.021568627450980392	0.2551952089374469	0.955	83/178	0.3843	C1QC;ASAP1;C1QA;UPF2;SETD1B;CD93;OGFRL1;WDR81;CD86;SERHL2;CTSA;LSP1;UBE3B;PIK3CG;FUT11;G6PD;SLC11A1;FCGR2A;CD82;ZZEF1;ADCY9;TRIM21;IFIT1;SCARB1;SAMSN1;MON2;THBS1;DENND5A;EPB41L3;GBP7;GLTP;VASP;USP34;TFE3;KIAA0513;ZMYND15;FXYD5;LMLN;ZNF251;PDE7B;MTR;CXCL10;FXR1;CYSLTR1;NFATC2;MAP3K5;ZXDC;ZC3H4;RMND5B;GAB3;RAB42;TESK2;KDM3B;DYRK2;GRB2;CDK16;LAMP1;TMEM170B;CXCL16;ALDH2;ANAPC5;VPS37C;P2RY6;RASA4;RAB3…
gsea	GSE37416_CTRL_VS_12H_F_TULARENSIS_LVS_NEUTROPHIL_UP	-0.348661	-1.60902	0.016494845360824743	0.2551998564471086	0.918	72/172	0.3221	GIMAP8;GIMAP4;UPF2;WAS;TNFSF13B;LRP10;OGFRL1;GALNT10;ARHGEF6;STK4;MICALL1;DEF8;MED13L;IGF2R;G6PD;SELPLG;IQGAP2;ZC3H13;KIT;MLXIP;SMAP2;TLR1;SNX18;HERC1;PPM1F;MYO5A;EPB41;SOCS7;VCL;CDK6;P2RY10;UBE3C;WASF2;BICD2;MNDA;RGS18;NLK;EIF3K;PXN;ARHGAP1;MAP3K5;STK17B;TBL1X;SLC25A28;CTSS;VPS36;RNF114;CCDC69;ZMAT3;STRAP;BRI3BP;NUB1;TMCC1;DPEP2;TGFBR2;IMPACT;TRIM41;NFATC3;PKN2;WDR1;ZMPSTE24;ZNF217;TUBA1A;ICAM3;…
gsea	GSE27859_MACROPHAGE_VS_CD11C_INT_F480_INT_DC_UP	-0.359156	-1.59265	0.011695906432748537	0.255236	0.935	75/155	0.349	CSF1;HCST;CD14;IL10RA;RABEP2;PDGFRB;STX11;CD86;OTUD5;NCF4;HDC;BRAP;DLL4;PLEKHG2;SS18;CLIC4;BMP2K;TXNIP;IRF5;PLXDC2;ANTXR1;IRF8;PRRG1;MVP;PPP1R12A;CRTC1;OTOP1;GPR18;SLAMF8;EFR3A;EML4;CLINT1;CAMTA2;HS3ST3B1;NFATC2;JAK2;PIK3R3;VCAN;TNFRSF9;BLOC1S3;STAG1;FLNB;LIPE;CCR4;ANKRD27;FBXO46;KCNG2;BLNK;OPRK1;IFITM1;SLAMF1;RAB30;ANTXR2;PROKR1;KSR1;GATA2;ZFHX3;RBPJ;CD52;RNF115;ITCH;PTAFR;ATP1A3;ITGB1;FOXP4;SSR…
gsea	GSE42021_CD24INT_VS_CD24LOW_TCONV_THYMUS_DN	-0.406517	-1.6391	0.026156941649899398	0.255243	0.88	90/182	0.3012	GATA3;OAS2;OAS3;PRKD2;PARP12;OASL;HMOX1;TRIM14;IRF7;ID3;WWTR1;RGS11;OAS1;LGALS9;PPARG;PML;IFIH1;HERC5;HERC6;AAK1;RSAD2;IFI44L;IFIT1;EHD4;HTR1D;TRIM22;MX1;IFIT2;TRANK1;EIF2AK2;IFIT3;EML2;NUAK1;ISG15;IRF9;MAGEL2;LAMP3;DDX60;KIAA0513;IFI44;HLA-C;EPAS1;PHF11;DSP;LIPA;BFSP2;KCTD17;HLA-F;MYD88;MPPED1;KLHL11;TMEM50A;GTPBP2;USP18;ZCCHC2;IFIT5;SP110;SAMD9;LAMC3;LEMD3;CYBRD1;LOX;KCNJ12;LMO2;IFI6;EXT1;CUL4B…
gsea	GSE25085_FETAL_BM_VS_ADULT_BM_SP4_THYMIC_IMPLANT_UP	-0.401552	-1.62106	0.0508475	0.2552675324297758	0.904	83/176	0.2731	OAS2;PARP12;OASL;TRIM14;IRF7;NADK;CD86;SERPINB9;CD180;CMPK2;PARP14;LY6E;GLRX;IFIH1;CLCN7;LCP2;HERC6;RSAD2;CD82;IFI35;ZBP1;PDE4B;BATF2;TRIM21;SAMD9L;PLEKHO2;SLC31A2;IFIT2;CNP;JPH2;IFIT3;CDYL2;ISG15;VEGFA;WSB2;DDX60;OGFR;STAP1;MVP;CCL4;DDIT3;HPSE;LIPA;PDE7B;MMP13;CAMTA2;DIO2;MYD88;ZCCHC2;JAK2;SP110;TRAF1;HLA-B;LY9;CD40;UBC;CXCL11;MMP9;GLG1;ACER3;SYNJ1;RNF19B;MX2;ST6GALNAC4;AKAP10;RTP4;IGF2BP2;PAWR;…
gsea	GSE29618_MONOCYTE_VS_MDC_DAY7_FLU_VACCINE_UP	-0.466164	-1.55107	0.0952381	0.25528613509123055	0.958	94/192	0.2532	GIMAP6;TNFRSF1B;GIMAP4;GIMAP5;STAB1;LAIR1;HMOX1;LILRB2;CD14;CD68;MPP1;ARHGEF10L;PSAP;APOBEC3A;CD163;C3AR1;CSF3R;PLXND1;CTSA;NCF4;CLEC7A;S100A9;CD36;GLRX;BIN2;GNS;NCF1C;LILRA5;IGF2R;SLC11A1;FCGR2A;CYBB;KLF2;ACSL1;DYSF;IFFO1;RBMS1;DRAM1;TBXAS1;AIF1;C5AR1;TMEM127;NINJ1;GRK5;STEAP4;SLC7A7;LHFPL2;S100A8;SCPEP1;CHST15;PTGER2;SERINC1;WIPI1;KIAA0513;G0S2;CEBPB;SNX2;NCF2;CYP1B1;CTSD;S100A12;HLA-F;BEST1;PI…
gsea	GSE27670_BLIMP1_VS_LMP1_TRANSDUCED_GC_BCELL_UP	-0.414885	-1.62813	0.0383838	0.2552905283945867	0.896	94/183	0.3285	HLX;TLR6;COL11A2;FCGR1A;AXL;PIP4K2A;STAB1;RAB3IL1;LAPTM5;MYO1F;PSAP;LY86;GRN;CSF3R;NCKAP1L;TLR7;SIRT2;TYROBP;ADCY7;PLEKHO1;CSF1R;CD48;TEP1;PML;NAGLU;GNS;MPEG1;PPFIA4;HCLS1;ZNF518B;CYBB;NRP1;COTL1;MTHFR;SCARB1;HCK;ZNFX1;IRF5;SLC7A7;CD79B;RPS6KA4;PLD4;HPN;MEP1B;ACP2;POU2F2;ENPP1;LIPA;PLCG2;TFEB;ITSN1;NMUR1;PDE4DIP;COL6A3;SETDB1;ABR;LY9;KCNH1;APOC2;STARD3;TOM1;ITGB2;RXRA;GMIP;PCK2;SRPX;HPCAL1;ST6GAL…
gsea	GSE17721_LPS_VS_PAM3CSK4_12H_BMDC_UP	-0.337003	-1.54355	0.0262097	0.25530966385350684	0.964	85/180	0.3613	TLR6;OGFRL1;ITGA4;IL10RA;SH3BP1;C14orf180;NOTCH3;TOX4;GNPTAB;CD274;LPXN;MORC3;NFKBIB;CLIC4;TNPO2;MYL3;EHD4;EPSTI1;EXTL1;CCDC80;ZNFX1;POU3F2;IL12RB1;AIF1;VCAM1;NRBP1;LARP1;USP15;CFLAR;PHF21A;SERPINE1;HIVEP1;PLD4;ITK;TMCO4;CCR7;SIN3A;HOOK2;MYD88;EBI3;DNAJB6;CDC27;JDP2;GTPBP2;IL21R;USP25;IL2RG;ST6GALNAC6;ANKIB1;PGS1;SLC9A8;TRAF1;NR2E3;TMEM63B;TMEM229B;PLK2;FANCA;HK1;CYTH1;CD164;RAB3IP;SLAMF1;KLK10;D…
gsea	GSE16266_CTRL_VS_LPS_STIM_MEF_UP	-0.432851	-1.62167	0.0376569	0.2553274594047548	0.902	99/180	0.3364	SSH1;KCTD10;HIVEP3;ENG;KCNMB1;DENND3;SIGLEC9;GPRIN3;HMOX1;RGS19;CHST11;ID3;SH3TC1;MYO1F;APBB1IP;ITGA5;NCOR2;RCC2;GNB4;HAVCR2;RIN3;VASH1;MEF2A;SKIL;LCP2;XPOT;MORC3;IGFBP4;MAP1S;FAM78A;CYP19A1;BRPF3;PLEKHO2;LAT2;ANGPTL4;TLR1;THBS1;SLC7A7;GAL3ST4;LHFPL2;GNA13;TLE3;SLCO2B1;RNF166;SERPINE1;MAST3;ITPKB;PSME4;FMNL3;SKI;ZNF710;TFEB;DLC1;ICOSLG;AGAP3;REST;ZMIZ1;SEMA4B;RFFL;SLC46A2;OLR1;CRTC3;GTF2IRD1;RNF1…
gsea	GSE21360_SECONDARY_VS_QUATERNARY_MEMORY_CD8_TCELL_DN	-0.369822	-1.55996	0.0348361	0.2553869363267983	0.951	84/151	0.3714	ARG1;TXLNB;GIMAP1;FICD;PTPN1;ARID5A;SLA;VAV1;P4HA1;CCND3;SLC2A1;SEMA4C;PIK3CG;NDRG1;SRGN;LCP2;ABCA1;PPP1R13L;SNX18;TNFSF9;GRAMD1A;THBS1;SLC16A3;DSC1;RASA2;VEGFA;ALDOC;DKK3;FGR;PFKL;DDIT4;SFXN1;TGFBI;PTPN7;MTHFD1L;ITGAM;NBL1;DMWD;STAT3;MAP4K4;STK17B;CHSY1;CD38;ARHGAP4;PDK1;GYS1;ZC3H12D;RELT;GRINA;TREM1;PGAM1;HK2;PIGQ;TNFAIP8;TMEM63A;EDNRB;ABCA12;IFITM1;ARRDC4;CAMKK1;EEFSEC;HOXA2;CATSPERB;SNX6;RBPJ…
gsea	GSE8835_CD4_VS_CD8_TCELL_CLL_PATIENT_UP	-0.407461	-1.55404	0.058577405857740586	0.2554209373743083	0.956	102/184	0.3714	NLRC5;FCGR1A;RNF213;OAS3;EMP3;OASL;KDR;SUSD2;IRF7;CTSG;PSMD11;STX11;NOTCH3;SERPINB9;STAT5A;HDC;GNB4;CMPK2;RNASE6;LY6E;IFIH1;PRDM4;HERC6;RSAD2;GBP6;IFI44L;MLKL;SAMD9L;IFIT1;MTHFR;EYA3;FPR2;APOD;HSH2D;IFIT2;MYO1G;IL1RL1;CD3G;TNFRSF25;IFIT3;ISG15;SETDB2;DGKI;IFNG;DDX60;ATP10A;UBE2L6;CXCL9;ATP8B4;HTR7;TIAM1;RGS18;RAB21;PDE7B;CXCL10;HOXB1;USP18;SELL;SECTM1;SIRPB1;SLC28A2;GPR15;CD40;FASLG;CXCL11;CPA3;P…
gsea	GSE22886_CD8_VS_CD4_NAIVE_TCELL_DN	-0.358574	-1.57234	0.0110701	0.2554295839088931	0.948	95/169	0.3821	FOXB1;RASGRP2;C1QA;NCOA2;ZNF362;MPP1;ARID5A;RAB5C;MAPT;DLX6;LGALS9;ICOS;CD4;HECA;CD33;WWP1;IL1RL1;PTK2;CD5;C1orf54;SPINT1;DENND5A;CSAD;LMTK2;CACNA1I;P2RX4;AKT2;MFGE8;SH2B1;VAT1;RAB40C;TIAM1;ATP11A;E2F2;POMT2;ZFC3H1;KAZALD1;CCL21;PILRA;CST4;SALL2;MAP4K2;IL4R;DENND2A;ATG9A;UNC119;ARHGEF1;PIM2;GP1BA;SECTM1;LMBR1L;CAPRIN2;CREBBP;F5;SMARCB1;ZNF467;LIPE;GFAP;MAL;PAPSS2;FXYD3;PELI1;CYTH1;TPCN1;SPG7;SAMH…
gsea	GSE2405_HEAT_KILLED_LYSATE_VS_LIVE_A_PHAGOCYTOPHILUM_STIM_NEUTROPHIL_24H_UP	-0.391646	-1.55856	0.0535332	0.2554716274688633	0.953	97/185	0.4123	ABHD4;LRP1;AXL;MYH11;IFI30;LY6D;DUSP3;OGFRL1;CHST11;CD68;PSAP;MS4A7;TTC39A;LY86;CD86;GRN;SERPINB9;ACTG2;GNB4;CSF1R;FCER1G;CLEC7A;INF2;KRT5;SRGN;GNS;WFIKKN2;TPM2;EHD4;PARM1;ANGPTL2;GRK5;PLEK;NUAK1;P2RX4;VCL;MGP;IRF8;KRT7;TTC39C;IGFBP3;MFGE8;FOXN1;CXCL9;PLD4;PSTPIP2;RGS5;BCL2A1;TMEM26;NCF2;TRIM29;SFRP1;FN1;FNDC3B;FSCN1;USP18;HEY1;GPC1;COL4A2;MMP9;TAGLN;ROGDI;RNF19B;ICAM1;PAPSS2;AHNAK;CDC42EP3;PMP22…
gsea	GSE1460_DP_VS_CD4_THYMOCYTE_DN	-0.403855	-1.63611	0.026859504132231406	0.25548705129776256	0.886	89/186	0.2955	ASAP3;TMEM204;RASGRP2;OAS2;PLOD1;EDNRA;EMP3;ADARB1;STK10;GALNT10;CYTH4;LY86;GPR65;NDRG2;IL16;CD53;ICOS;ZNF512B;CXCL12;STAT1;RSAD2;ADIPOQ;KLF2;IFI44L;COTL1;FPR1;PDE4B;MS4A12;BMP2K;FCGR2B;MAN1C1;HLA-E;SP140;RAB8B;SLC7A7;TNFRSF25;EHD1;CHST15;VCL;TPM4;KCNJ8;DDX60;IFI44;HLA-C;ZNF365;PLAC8;EPAS1;BCL2A1;FCGBP;CASP1;CCR7;ABCA8;ACTN1;PCYOX1;IL4R;IL6ST;HEY1;SELL;ARRB1;CYTIP;NNMT;DIAPH1;SP110;ABR;HLA-B;EPHB…
gsea	GSE360_HIGH_DOSE_B_MALAYI_VS_M_TUBERCULOSIS_MAC_UP	-0.342856	-1.55351	0.013916500994035786	0.25550214978475266	0.956	100/187	0.3499	CAMKK2;CD72;LMOD1;MEF2C;PC;DUSP3;STK10;LILRA2;CLN3;VAV1;MFN2;NDRG2;CCL19;TPD52L2;CD37;TBC1D9B;ARHGAP25;IFFO1;PLEKHM2;TBC1D2B;HTR2B;TXNRD1;IRF5;TEAD1;GSTM5;CCRL2;AOAH;LMTK2;FGR;CDC25B;FARSA;VAT1;ITPKB;AFG3L2;PI4K2A;TMEM184B;LST1;MAPRE2;LIPA;PLCG2;ITGAX;MAN2B2;HEXA;RASSF2;PYGB;SUN2;FUT7;PIK3R3;SIRPB1;RPS6KA2;DIAPH1;GAB1;PIP4K2B;ATP6V0A1;FBL;TCF25;TXLNA;NISCH;MED24;PCK2;CTTN;SHMT2;FAM53B;BLNK;TARBP1…
gsea	GSE34006_A2AR_KO_VS_A2AR_AGONIST_TREATED_TREG_UP	-0.405783	-1.55434	0.056485355648535567	0.2555067604775575	0.956	100/188	0.3062	GOLGA3;OAS2;OAS3;PARP12;OASL;CNNM4;TRAFD1;ANKFY1;RIPK1;IRF7;ZEB1;DHX58;TLR7;OAS1;CMPK2;PARP14;PML;IFIH1;BST2;TMEM140;SLFN12L;STAT2;STAT1;CD274;RSAD2;MORC3;GBP6;SS18;IFI35;ZBP1;TRIM21;LGALS9B;MX1;ZNFX1;HLA-E;IFIT2;EIF2AK2;CNP;CCRL2;IFIT3;GBP7;TLR4;ADAR;ISG15;IRF9;DDX60;UBR2;OGFR;IFI44;ITK;TMEM184B;FBXO38;MOV10;SCNN1B;LIPA;KIF1B;MAP2K1;RBL1;HOOK2;CXCL10;VPS54;USP18;PARP9;PIK3C3;SELL;SLC25A28;HLA-B;…
gsea	PATEL_SKIN_OF_BODY_ZOSTAVAX_AGE_70_93YO_VZV_CHALLENGE_3DY_UP	-0.527804	-1.55516	0.12244897959183673	0.25551142478306943	0.955	64/107	0.2376	PLA2G2A;CCR1;PIP4K2A;C16orf54;HMOX1;LILRB2;VSIG4;SASH3;SH2B3;CD163;LY86;C3AR1;CD86;MARCKS;TLR7;HAVCR2;TYROBP;CD180;FCER1G;CLEC7A;SRGN;FPR3;LGMN;MPEG1;CYBB;MS4A6A;CD33;DCLK1;SAMSN1;GPSM3;AIF1;NID1;PIK3AP1;SLC7A7;B3GNT7;EPB41L3;GLIPR1;CD84;GZMK;MYO5A;CALU;SLC15A3;BCAT1;DAB2;EVI2B;CX3CR1;TPK1;TFEC;ATP11A;HGF;INHBC;LIPA;CLIC2;ITGAM;NPL;CTSS;EVI2A;IGSF6;NAGA;IKZF1;IGF2BP3;PAPSS2;TLR8;PTGER4
gsea	GSE35685_CD34POS_CD38NEG_VS_CD34POS_CD10NEG_CD62LPOS_BONE_MARROW_DN	-0.35193	-1.6178	0.00580271	0.25555414171420004	0.907	100/189	0.3396	TLR6;FCGR1A;ASAP1;RAB3IL1;DHH;HMOX1;LRP10;MXD1;TNFRSF11A;LPP;RAB11FIP5;STAT5A;DNAJC5;RREB1;NDRG1;CAMK2B;LY6E;GAS1;KRT13;FGL2;ARNT;MAP1S;SEC24C;BMP2K;FCGR2B;RAB8B;IL18BP;TMEFF2;HSD3B1;KRT81;BAK1;KCNJ6;DNM2;ITPKB;RHOG;ADA;MGAT1;ALDOB;ENPP1;MOV10;AP2A1;EPHB2;IMMT;SOAT2;TGFBI;JARID2;ITSN1;GATA1;NMBR;KLHDC4;FERMT2;STAT3;PHLDB2;FBXO6;TMEM214;ENTPD7;MYT1;TNFSF11;KCNAB3;GON4L;GRINA;NPPC;TCAP;ABCF3;AP1B1;…
gsea	GSE12366_GC_VS_NAIVE_BCELL_DN	-0.394958	-1.5501	0.0540541	0.25562988800703285	0.958	87/175	0.3075	CD72;NBPF10;PRKD2;EMP3;LAIR1;TGFB1;SETD1B;RGS19;CAMK1D;LYL1;MYO1F;CYTH4;NOTCH2;PLCB2;ARHGAP27;IL16;PLEKHO1;RIN3;LY6E;PRR12;DOCK10;ADAM8;STAT1;HERC6;KLF2;ZBP1;PDE4B;PECAM1;PARP10;RBMS1;IFIT2;RNF44;TXNIP;SNX18;MACF1;TMEM150A;IRF9;ZBTB10;DDX60;ZNF41;FXYD5;SKI;AUTS2;CASP1;MAN2B1;SETX;GAPT;SLC12A6;RAB37;GPR183;ARHGAP15;PARP9;ZNF862;SELL;PATL2;RPS6KA5;BTN3A2;MLLT6;RXRA;IFNGR1;DYRK2;HK2;LINC00205;FNDC3A…
gsea	GSE12392_WT_VS_IFNB_KO_CD8A_NEG_SPLEEN_DC_DN	-0.36023	-1.55636	0.044715447154471545	0.25563481295715756	0.955	94/187	0.3585	HLX;ELMO2;OAS2;IFI30;SULF2;MYO1F;DACT3;APBB1IP;CSF1R;PIK3CG;STK4;SLC15A4;CD53;SIGLEC10;LCP2;RSAD2;SBNO1;ESCO1;IFIT1;HSH2D;EIF5A2;TXNIP;PTK2;HSD17B4;NDST1;CMIP;BCAS1;AKAP13;SPIRE1;CHD6;STAP1;BACH1;WNK1;FCRL1;CASP1;ANKH;MAP2K1;ST3GAL2;PDCD1LG2;RAB37;SLC44A2;IL31RA;GPR183;GPR155;SNX30;USP18;PDE4DIP;GRAP;MAP3K5;IL21R;JAK2;RMND5B;TRPS1;B4GALNT1;PAG1;DIAPH1;CD300LB;LY9;MYO1E;ZNF81;B4GALT6;APPL2;CDKN2B;…
gsea	GSE27786_LSK_VS_BCELL_DN	-0.314006	-1.57271	0.00196078	0.2556828204756483	0.948	82/176	0.3751	GIMAP6;CCR1;AKAP8;CHD8;EMP3;CAMK1D;ITGA4;WRNIP1;SH3TC1;RGS11;SP1;TCOF1;SERINC3;ADRA2B;TUBB2B;DOCK2;GRIPAP1;SBNO1;ESCO1;ACSM2A;RALGAPB;MON2;GNGT2;ANKRD12;SIT1;RLF;MON1B;NR3C1;USP34;STARD5;PTPRCAP;RFX5;ZNF707;MVP;FLRT1;POMT2;SLC38A9;CLK3;NLK;FGF4;TAF8;ICOSLG;ARHGEF1;SUN2;CRISPLD2;FLNA;PPP1CC;LY9;FNDC1;MALAT1;ATP2A3;RNF19B;IKZF1;LRIG2;PANK4;EGFR;YKT6;PSMB10;PRR5;VIM;SERTAD4;ARHGDIB;NECAP2;ZFAND3;SQS…
gsea	GSE24634_TEFF_VS_TCONV_DAY3_IN_CULTURE_DN	-0.479233	-1.61528	0.0828157	0.25573040350324583	0.908	95/183	0.2532	CCR1;ADAP2;C1QA;GIMAP5;CCR5;NPC1;LAIR1;IFI30;HMOX1;LILRB2;CD14;VSIG4;CD68;MPP1;CD163;PARP6;CTSA;FCER1G;ABCG1;RNASE6;NAGLU;GNS;NCF1C;FGL2;LILRB4;TYMP;SLC11A1;FCGR2A;CYBB;NRP1;OSBPL1A;DYSF;NAGK;SERPING1;MFSD1;MS4A4A;TLR2;HCK;DRAM1;MAN1C1;SLC31A2;LY96;TLR1;THBS1;SLC7A7;COL19A1;CCRL2;S100A8;EPB41L3;CD84;AOAH;CD1D;CHST15;DAB2;HSD3B1;EVI2B;FGR;CCL4;ACP2;PSTPIP2;FKBP15;CEBPB;NCF2;MNDA;MAN2B1;LIPA;SLAMF8…
gsea	GSE5503_LIVER_DC_VS_MLN_DC_ACTIVATED_ALLOGENIC_TCELL_DN	-0.321173	-1.5554	0.00389105	0.2558428241902957	0.955	97/172	0.4171	TNFRSF1B;SLC9A9;SH2D3C;LRP10;MTSS1;TOX4;RCSD1;INPP4A;TCOF1;CD37;ARHGAP30;EIF2AK3;DDI2;GPATCH8;TMEM127;CNP;CD3E;TTC14;EZH1;IFIT3;NCOA6;FOXN3;WSB2;ADAM17;ZNF707;TMEM199;SPP1;TNRC6C;RHOG;DLGAP4;RGS5;FXYD5;NDRG3;ZNF790;MAN2B1;NLK;NUP43;NTRK3;TNKS2;USP18;RHOH;MAP3K5;IL21R;NAB2;CD38;ECEL1;RNF114;GOSR1;ZNF142;TP53BP2;CCPG1;LETM1;DGAT1;TBXA2R;SPATA2;CSRNP2;ZNF672;SACS;PLTP;BCLAF1;FRS2;DEGS1;AEBP2;ZFP82;C…
gsea	GSE19888_CTRL_VS_A3R_ACTIVATION_MAST_CELL_UP	-0.337322	-1.54124	0.012170385395537525	0.255867	0.967	99/181	0.4075	NLRC5;FLNC;HMGXB3;HSD17B6;CHD8;KIF21B;NHSL2;MYLK;RGS11;KRT6A;BAZ2A;PLXNA3;GAS1;ZNF512B;STAT2;TIAM2;PRPH;ZFP41;SIPA1L2;FAF2;ASIP;PLEKHM2;WNT4;TNK2;PI4KB;STARD5;DGKZ;SAMD11;CXCL9;CALR;TSPYL2;FOXS1;STRN4;SLAMF8;EFR3A;RTN4;CCDC62;MAP4K2;KCNQ1OT1;MEF2D;SUN2;SECTM1;HOXA7;TAP1;UBC;CRTC3;SHARPIN;NEAT1;MAP3K4;CKAP5;KDM3B;ZNF692;CNOT1;TRIM63;ARFRP1;B2M;TGM5;CHUK;KIAA0319L;CHD2;ANAPC5;CYC1;TRIM8;RUNX2;ILF3;…
gsea	GSE22601_IMMATURE_CD4_SINGLE_POSITIVE_VS_CD8_SINGLE_POSITIVE_THYMOCYTE_UP	-0.38404	-1.62327	0.034764826175869123	0.2559246412465395	0.898	93/184	0.3427	GATA3;GIMAP6;GIMAP7;LDLRAP1;RASGRP2;PRKD2;KIF21B;SH2D3C;SASH3;ID3;TRAF3IP3;CYTH4;SLA;IL16;PTGIR;EIF2AK3;GLRX;CXCR3;KLF2;PDE4B;FAM78A;MTHFR;PADI2;TNFAIP8L2;IL12RB1;ANGPTL4;TXNIP;CNP;CD5;CD27;SIT1;INTS6;RAB19;EVI2B;PTGER2;TRPV2;DOK2;STARD5;GFI1;RFX5;ITPKB;GPR68;DDIT4;SNX20;MSL1;HS3ST3B1;ZNF260;JDP2;RASSF2;ZYG11B;RHOH;GRAP;IRF2BP2;RFX1;SLC2A3;NAB2;LTB;TNIP1;TBC1D10B;TNFSF11;EHD3;GPR132;EVI2A;CBX4;ZN…
gsea	GSE37605_NOD_VS_C57BL6_IRES_GFP_TREG_UP	-0.369225	-1.5928	0.00956023	0.2559339198877336	0.935	74/143	0.3527	C1QB;PTH1R;C1QA;ITGA4;NOTCH4;STX11;GRN;ADORA2A;ARHGAP21;CNTNAP1;TEP1;NYNRIN;PEAR1;NRP1;TMPRSS13;LUC7L2;WWP1;SLK;NBAS;IRF5;NDST1;MMP14;ALPI;DPPA3;NR3C1;LTBP4;FGR;IQGAP1;CLDN11;NEBL;TIAM1;NUP210L;SLAIN2;MYO1C;IL9R;DPY19L3;KNTC1;PHLPP2;GPX3;CYSLTR1;XYLT1;GPR155;ANKIB1;ABR;NCOA1;CRTC3;AGRP;SYNJ1;MMP25;TKTL2;HABP4;NPAS1;B3GNT2;ANTXR2;RC3H2;NFATC3;FAM131A;RND3;BHLHE40;KSR1;RNF125;TDRD9;NCOR1;WAC;STOM;I…
gsea	GSE22886_NAIVE_BCELL_VS_MONOCYTE_DN	-0.475535	-1.61954	0.0718954	0.25595429745910614	0.904	93/190	0.3003	TNFRSF1B;UBR4;IFI30;CD93;LILRB2;DUSP3;CD14;IL10RA;ITGAL;MYO1F;CD300A;LILRA2;PSAP;NOTCH2;LILRB3;GRN;TPP1;PLXND1;TYROBP;FCER1G;CLEC7A;S100A9;GLRX;SRGN;GNS;IGF2R;G6PD;SLC11A1;FCGR2A;RAB31;IQGAP2;NAGK;CAPG;PPFIA1;TLR2;HCK;SLC31A2;LY96;C5AR1;SLC16A3;SLC7A7;LILRB1;S100A8;EIF4G1;CHST15;CSNK1A1;VASP;SULT1A1;RHOG;MGAT1;CEBPB;NCF2;CASP1;MNDA;KLF13;IMMT;CTSD;MAFB;PXN;RTN4;S100A12;ITGAM;TMEM50A;PPT1;NPL;ALDO…
gsea	GSE26030_TH1_VS_TH17_RESTIMULATED_DAY5_POST_POLARIZATION_DN	-0.314366	-1.55029	0.00381679	0.2560105666914006	0.958	84/176	0.3754	TMEM204;HMGXB3;OSTM1;ZNF362;SLC36A1;CHST11;SREBF1;MS4A7;GRN;RAB11FIP5;CD82;ACSL1;ADCY9;ANAPC7;KLRG2;ACACA;ANGPTL4;DHRS3;TXNIP;CTDSP2;PTK6;ACTR2;DNAJB1;FOXJ3;ZNF569;YEATS2;PXN;ITGAX;SCRIB;ABHD3;GTPBP2;AMPD2;MEF2D;PIP5K1C;ST6GALNAC6;VAMP5;TGM2;TNIP1;R3HDM2;YWHAB;ZMAT3;FNDC1;BLCAP;SLC25A46;GRINA;ZNF467;NISCH;MAP3K4;SIK1;ZBTB4;RHOQ;DCUN1D4;SFMBT1;MLLT11;PPP1R8;BCR;CDH20;GNPDA1;ANAPC5;ACADS;DNMT3B;NBR…
gsea	GSE8921_UNSTIM_VS_TLR1_2_STIM_MONOCYTE_3H_DN	-0.335041	-1.56002	0.012	0.2560597020700358	0.951	86/174	0.3579	UPF2;CSF1;ABI3;MTSS1;WDR81;AKAP12;NDST2;PIK3CG;PML;PKD1;ADAMTSL4;DDI2;KHNYN;HDAC5;LPXN;IGFBP4;IQGAP2;PLCB3;SARS2;CYP4F12;MAPK3;LAT2;IL12RB1;PPFIBP1;SLC9A1;TNFRSF25;CHST12;TCP11L2;ALDOC;PLCG1;SH2B1;SYNRG;TIAM1;RAPH1;NDRG3;ZNF565;ZAP70;WWP2;IL4R;AMDHD2;C21orf62;GPR155;NFATC2;PYGB;ANKIB1;C15orf48;FLNA;MAPK11;NAA16;APPL2;FAM91A1;CRTC3;ZC3H12D;NAGA;ITGB7;TGFB3;PGAM1;UIMC1;RINL;B3GNT2;ATP6V0D2;LAMP1;MF…
gsea	GSE39916_B_CELL_SPLEEN_VS_PLASMA_CELL_BONE_MARROW_UP	-0.370436	-1.59324	0.021653543307086614	0.25606668059833093	0.935	89/180	0.3803	GOLGA3;TRAM2;RNF213;RASGRP2;GABRR2;ACVRL1;MTSS1;GALNT10;CD163;CALCRL;MARCKS;NDRG2;TNS1;NDRG1;PTGIR;VASH1;MEF2A;LGMN;SAMD8;TUBB2A;IGFBP4;ZBP1;MX1;TTC3;GK5;IFIT3;NFKBID;FOXN3;ART4;CD8A;USP34;BTK;SMCHD1;G0S2;LARP4B;NCKAP5L;ADA;FOXO1;DDIT3;GPR18;FRMD6;GDPD3;TNIK;SORCS2;DNTT;GATA1;TREML2;IL31RA;TET1;ZYG11B;SELL;ZNF605;CYTIP;DDX49;SGK3;GTF2IRD1;TET3;PAK1;DGKD;DYRK2;PDLIM4;IGF2BP2;EGR3;RAB3IP;ADH1C;BCL9…
gsea	ZAK_PBMC_MRKAD5_HIV_1_GAG_POL_NEF_AGE_20_50YO_1DY_ADDNL_EXON_LVL_UP	-0.4326	-1.61871	0.020366598778004074	0.2560891072996411	0.905	46/87	0.3259	NLRC5;LYNX1;GIMAP5;CCR5;CSF1;RIPK1;ENPP2;TEP1;GRIPAP1;DOCK8;LCP2;GBP6;CLIC4;ATP10D;MCL1;GRIN3A;NCOA7;HESX1;TNK2;GBP7;PFKP;ATP10A;YEATS2;TRPC4AP;SETX;LATS2;IL31RA;CASZ1;PRKAG2;NFIX;TRIM6;FANCA;FNDC3A;HPS5;PCGF5;RANGAP1;CD74;TLR3;P2RY14;CARM1;FMR1;MTMR11;FARP2;DENND1B;HIRA;SPATA13
gsea	GSE2405_0H_VS_12H_A_PHAGOCYTOPHILUM_STIM_NEUTROPHIL_UP	-0.422839	-1.63789	0.0375	0.2561647754419119	0.881	107/181	0.3552	GM2A;TNFRSF1B;ASAP1;GIMAP7;GPRIN3;OASL;RGS19;TRIM14;IRF7;GALNT10;RASAL3;CYTH4;GPR65;GNG2;CD48;RIN3;CMPK2;PARP14;PTGIR;CD200R1;PML;IGF2R;STAT1;RSAD2;CD82;FOXP3;IFI35;KLF2;COTL1;CAPG;ANXA6;XAF1;FLT3LG;TLR1;LACTB;IFIT3;PIGS;IRF9;SEMA4F;PTGER2;DDX60;S1PR4;FOXO1;FMNL3;GPR18;CCR7;CCR8;NKG7;ST3GAL2;HS3ST3B1;MYD88;ARHGAP1;TREML2;NFATC2;NAB2;TOX2;SELL;B4GALNT1;HLA-B;S1PR1;LY9;TAP1;TNFSF11;EHD3;CRLF2;ZNF46…
gsea	GSE8921_UNSTIM_VS_TLR1_2_STIM_MONOCYTE_24H_UP	-0.355697	-1.56037	0.036511156186612576	0.2561743831626381	0.951	90/177	0.3641	EBF1;RASGRP3;GIMAP8;C1QB;C1QA;GIMAP1;WIPF1;ITGAL;RABEP2;CD163;PARP6;CALCRL;CD86;TUBB2B;PPARG;SCD;MEF2A;PTPRC;PPP1R12B;ATP10D;TAGAP;ST8SIA1;DHX57;HCK;COL14A1;PIK3AP1;FGD3;EPB41L3;SCPEP1;CXCR5;DCP2;CSAD;ISG15;RAB19;IRF9;EVI2B;FYCO1;SPIRE1;CRIM1;FCRL1;POU6F1;CCR7;FCRLA;TMEM65;CD28;PWWP2A;LPIN1;USP18;MAP3K5;RNF114;PTGIS;ADAM22;GTF2IRD1;USP11;ACER3;PAK1;POM121;RGS1;UBQLN1;RASA3;HPGDS;RAB30;B2M;PGLYRP2…
gsea	GSE40685_TREG_VS_FOXP3_KO_TREG_PRECURSOR_DN	-0.415545	-1.57288	0.0590717	0.2561994750580482	0.948	102/187	0.3494	CD72;SIGLEC1;NLRC5;C1QB;C1QC;GIMAP4;C1QA;OAS2;TMEM150B;ST3GAL5;PARP14;GLRX;IFIH1;MED13L;STAT2;LGMN;STAT1;CTNNBL1;RSAD2;FCGR2A;IFI35;IGFBP4;IFI44L;ANKRD44;SERPING1;PECAM1;GRIN3A;IFIT1;HAPLN3;EPSTI1;FPR2;ANKRD29;TBC1D2B;ZNFX1;IL12RB1;IFIT2;MYO1G;TRANK1;CRK;APOL4;TRIM69;SETDB2;HELB;DDX60;RBM27;PSTPIP2;SNX10;CASP1;MTO1;KCNJ15;PDE7A;XRN1;PDCD1LG2;NHLRC3;IL31RA;APOL3;STAT3;GRAP;FBXO6;SECTM1;JAK2;GEMIN5…
gsea	GSE2706_UNSTIM_VS_2H_LPS_DC_DN	-0.42079	-1.57426	0.0669456	0.2562093408871793	0.945	87/170	0.2842	P2RX7;OASL;KCNH2;PTP4A3;IL10RA;PTPN1;IRF7;STX11;APOBEC3A;PIK3R5;GEM;PARP14;PTGIR;PML;LINC03025;IFIH1;NCF1C;HERC6;CD274;TUBB2A;NFKBIB;ACSL1;INHBA;ETV3;IFIT1;C17orf78;CD80;ZNFX1;NINJ1;ATF5;EHD1;GPR45;CCRL2;ZNF697;IFIT3;ISG15;ARL5B;IRF8;CFLAR;LAMP3;HIVEP1;INSIG1;IFI44;ADA;TTYH2;RAB21;ZC3HAV1;GBP1;HS3ST3B1;CXCL10;GPR183;USP12;REL;IL12B;C15orf48;TRAF1;TNIP1;TAP1;CXCL11;GPR132;CRLF2;TP53BP2;TNFAIP6;ICA…
gsea	GSE9988_LOW_LPS_VS_VEHICLE_TREATED_MONOCYTE_DN	-0.380229	-1.54143	0.059670781893004114	0.25622967657579643	0.966	79/177	0.2956	GIMAP8;CCR1;DOK3;GIT2;IFI30;SETD1B;NLRC4;RGS19;SH2D3C;SASH3;LYL1;LAPTM5;MYO1F;APBB1IP;PSAP;TCHP;GRN;ARHGAP27;DNAJC5;TYROBP;ARHGAP30;MPEG1;RAB31;OLIG2;HECA;IFFO1;PECAM1;FAM78A;PLEKHO2;TNFAIP8L2;YWHAG;DUSP7;TLR1;IRF5;ATF5;CTDSP2;CX3CR1;DOK2;LASP1;MAST3;RHOG;ZNF780A;KLF13;PXN;ATXN7L3;TGFBI;TFEB;CMTM3;NLRP12;ATG9A;SDHAP1;PIP5K1C;MNT;PCBP1;CYTIP;POU2F1;ZNF318;TNRC6A;EVI2A;RGP1;DYRK2;ELOVL1;RUNX3;KLHDC…
gsea	GSE22589_SIV_VS_HIV_AND_SIV_INFECTED_DC_UP	-0.34609	-1.56252	0.0136986	0.25631856723923013	0.951	91/174	0.4012	SIGLEC1;COL11A2;MYH11;OASL;TNFSF13B;KCNAB1;MXD1;IRF7;GPR20;DHX58;CMPK2;STAT2;LCP2;STAT1;CYBB;C1QL3;MLKL;BATF2;EHD2;EXTL1;MX1;IFIT2;TLR1;KCNJ10;EHD1;CCRL2;SOCS1;IFIT3;SETDB2;IRF9;SLC30A6;SFN;HRCT1;PAX3;MAPRE2;GRIK1;VPREB1;CETN1;MYD88;FXR1;TREML2;DNAJB6;CLEC4E;GPR155;USP18;CH25H;PARP9;CXCL13;IL21R;COL4A2;RNF114;AKAIN1;MAS1;CRYBB2;CCIN;SH2D5;EFNA5;FAM171B;FAM83H;TCAP;MX2;MAPK14;RTP4;CYP24A1;CD70;TBX…
gsea	GSE3039_CD4_TCELL_VS_ALPHAALPHA_CD8_TCELL_UP	-0.352636	-1.55551	0.0241449	0.2563634640009091	0.955	102/178	0.3627	ASAP1;TIMD4;ATXN2;NPC1;CPEB4;MTSS1;DCTN4;ADRB2;SH3BP1;CD163;DDA1;OPTN;RIN3;CLEC7A;PTGIR;HSP90B1;CD36;CCDC88A;SAMD8;TUBB2A;PPP1R12B;COTL1;RNF31;SP2;TSPAN17;PLEKHO2;MIA3;PLD3;ATXN2L;DHRS3;NRBP1;GK5;TMEM150A;MYO5A;SOCS7;GLTP;BAK1;WSB2;FCRL1;TRPC4AP;CEBPB;ACBD3;TTYH2;ATXN7L3;PLXNA1;ARHGAP1;LPIN1;AMDHD2;GRAP;RFX1;SELL;IL12B;SLC38A7;S1PR1;GPR132;GRINA;COL15A1;LMO2;SLC25A15;TRIM3;STIM1;SNX9;GALNS;OS9;SM…
gsea	GSE5099_UNSTIM_VS_MCSF_TREATED_MONOCYTE_DAY3_DN	-0.366392	-1.6392	0.0101626	0.2564100738135289	0.88	88/181	0.343	EPS15L1;LYNX1;NODAL;KDR;MXD1;UNC5B;SH3BP1;C14orf180;NCOR2;FERMT3;TCOF1;C1orf198;MICAL1;ABCG1;TBC1D9B;SELPLG;AHNAK2;NAGK;ANXA6;PADI2;ASIP;HCK;ZNF346;MYO1G;CTDSP2;COL19A1;TLE3;TNK2;TP53BP1;EIF4G1;SLC15A3;CHST15;SNED1;VASP;NPLOC4;RAMP3;OPA3;ADAM11;P2RX6;MIB2;MSL1;ZNF710;EBI3;FSCN1;XPO6;PYGB;ALKBH6;SLN;MARVELD1;HLA-B;ATP6AP1;RHBDF1;RAB43;CRLF2;TTC7A;PAK1;IFNGR1;USP49;ADM;AKNA;SNAP47;LRP1B;MRPL28;KIAA…
gsea	GSE14000_UNSTIM_VS_4H_LPS_DC_TRANSLATED_RNA_DN	-0.461338	-1.6217	0.055102	0.25647428037755904	0.902	95/172	0.2983	NLRC5;OAS2;OASL;CCL8;IRF7;DACT3;STX11;APOBEC3A;LILRB3;OAS1;ARHGAP22;CD48;CMPK2;RECK;IFIH1;STAT1;HERC5;HERC6;CD274;RSAD2;ACSL1;GTPBP1;IFI44L;SERPING1;BATF2;IFIT1;EPSTI1;CD80;MX1;DRAM1;SLC31A2;NCOA7;XAF1;IFIT2;CNP;ATF5;IFIT3;ISG15;TRIM69;CFLAR;IGLON5;IFI44;ATP10A;UBE2L6;CCL4;BCL2A1;GBP1;HS3ST3B1;HOXB1;MYD88;RHEBL1;OSM;DDX60L;FERMT2;NEURL3;LY6K;USP18;PARP9;IFIT5;USP25;SLC25A28;CD38;LILRA3;SP110;FNDC…
gsea	GSE22140_GERMFREE_VS_SPF_MOUSE_CD4_TCELL_UP	-0.4508	-1.6179	0.057203389830508475	0.2564745443859797	0.906	96/190	0.284	C1QB;FCGR1A;TBKBP1;OAS2;NPC1;OASL;TRAFD1;CCL8;IL10RA;IRF7;ARID5A;RAB5C;CD86;HEG1;OAS1;CCL7;GEM;PML;STAT2;LCP2;RSAD2;IFI35;ACSL1;IFI44L;SERPING1;TRIM21;TRIM22;MX1;HCK;SLC31A2;XAF1;IFIT2;TLR1;HESX1;MACF1;PLEK;CCRL2;SOCS1;IFIT3;TRIL;ISG15;P2RX4;IRF9;IRF8;PCYT1A;IFI44;UBE2L6;CXCL9;MVP;ANKS1A;BCL2A1;ZC3HAV1;GBP1;CXCL10;CTNS;XPO6;PDE4DIP;IFIT5;VAMP5;SECTM1;SP110;WDR7;NCOA1;CIITA;TAP1;CXCL11;CSF2RB;ZFP3…
gsea	GSE1432_CTRL_VS_IFNG_24H_MICROGLIA_DN	-0.459009	-1.54164	0.0966387	0.25651361903654085	0.966	120/184	0.3681	GIMAP6;LAG3;GIMAP4;RSU1;OAS3;PARP12;TRAFD1;RHBDF2;ST3GAL5;SCARF1;IRF7;ARID5A;CASP5;ERAP2;PML;LY6E;GLRX;IFIH1;FGL2;STAT1;HERC5;RSAD2;IFI35;PDE4B;SERPING1;MCL1;CALCOCO2;TRIM22;MX1;HLA-E;SP140;PLEK;SOCS1;IFIT3;POLR3C;ADAR;ISG15;DDX60;STAP1;IFI44;SNAP91;UBE2L6;CXCL9;MVP;PSTPIP2;SNX10;PSME4;PHF11;HLA-F;GBP1;CXCL10;MYD88;APOL3;SOS1;IFIT5;SELL;VAMP5;SECTM1;JAK2;CD38;SP110;TGM2;AK2;RNF114;CIITA;TAP1;CD40…
gsea	GSE35825_UNTREATED_VS_IFNG_STIM_MACROPHAGE_UP	-0.386079	-1.53937	0.060041407867494824	0.2566289374779651	0.97	106/185	0.3652	NLRC5;RHBDF2;IRF7;STX11;ITGA5;TIMP3;P4HA1;SLC2A1;PIK3R5;SERPINB2;PML;CCDC88A;MED13L;STAT1;CYBB;GBP6;GTPBP1;CLIC4;BATF2;TRIM21;HSH2D;ZNFX1;SAMSN1;TUBB6;TNFSF9;SLC16A3;IL1RN;PLEK;VCAM1;GNA13;DENND5A;RASA2;IFIT3;MMP14;KPNA3;ADAR;VCL;IRF9;CFLAR;PCYT1A;IFNG;SAA1;OGFR;STAP1;BCL2A1;ZSWIM4;RASSF8;FRMD6;ZC3HAV1;ACTN1;JARID2;EBI3;CHAC1;GPR183;ZCCHC2;PARP9;HLA-B;NKX1-2;DMKN;EHD3;IGSF6;HP;MLLT6;RAB22A;SLFN5;…
gsea	GSE28737_WT_VS_BCL6_HET_MARGINAL_ZONE_BCELL_DN	-0.338875	-1.57451	0.00603622	0.256648	0.945	74/172	0.3338	NLRC5;MYO9A;RIPK1;CPEB4;MXD1;MYLK;STX11;INPP4A;P4HA1;SEMA4C;PRDM4;CD274;FLG;DNAJC15;OSBPL1A;ZBP1;ZFHX4;MFSD1;ARFGEF1;CD80;PIK3AP1;PDE1B;RASA2;GBP7;LMTK2;ISG15;CASP12;SPHK1;PPARGC1B;CC2D1B;SH3PXD2B;CALR;RBM27;ACBD3;SLC39A13;JRK;PDCD1LG2;CXCL10;CLEC4E;IL21R;P2RY13;FBXO6;CD38;IL12B;SMG1;USP39;CXCL11;CDKN2B;FLNB;GPR132;RAB22A;RNF19B;ICAM1;SF1;CD70;FABP7;TMEM39A;UBAP2;EAF2;HOXA1;ASS1;MAGED1;TLCD1;PKD2…
gsea	GSE22886_DAY0_VS_DAY7_MONOCYTE_IN_CULTURE_UP	-0.398861	-1.57305	0.0517928	0.2566791491636087	0.947	84/178	0.3055	ULK1;TNFRSF1B;HSPA6;DENND3;SPEN;WAS;CD93;ITGA4;IL10RA;MTSS1;IRF7;TRAF3IP3;NADK;STK10;MYO1F;NOTCH2;APOBEC3A;CSF3R;IL16;LILRA1;S100A9;NCF1C;FCGR2A;PTPRC;KLF2;GTPBP1;NLRP3;MCL1;TRIM22;LAT2;GPSM3;EZH1;USP15;PPM1F;CD1D;CX3CR1;PHF21A;S1PR4;PLAC8;CASP1;KLF13;SETX;DUSP22;C11orf21;S100A12;JARID2;AMPD2;APOL3;EHBP1L1;UNC119;SELL;PDP1;CRISPLD2;ARHGAP4;LILRA3;SP110;F5;TNFRSF8;EVI2A;TET3;EXT1;CIDEB;RGS2;ZFP36;…
gsea	GSE19198_CTRL_VS_IL21_TREATED_TCELL_24H_DN	-0.330783	-1.56049	0.0177515	0.25670571655933366	0.951	102/185	0.3938	ULK1;CORO1A;LDLRAP1;PIP4K2A;RAB3IL1;TGFB1;DUSP3;MTSS1;GALNT10;INPP4A;ABHD8;PPARG;MICAL1;PKD1;GAS6;DOCK2;PLEKHG2;HDAC5;ABCA1;NRP1;ANKRD44;MAPK3;ANGPTL2;LACTB;KCNJ10;NDST1;CHST12;GSTM5;TNK2;CD84;USHBP1;COG6;EVI2B;IGFBP3;MFGE8;C16orf89;CDC25B;MAST3;S1PR4;TIAM1;FXYD5;ANKH;MFAP3;PCYOX1;SLC48A1;PRKACA;HAUS8;UNC119;MEF2D;LOXL1;FAM193B;GPI;WDR45;PPP1CC;MAPK11;HSD11B1;DERL1;HLA-DRB1;LMO2;RABAC1;RGS2;MCFD2…
gsea	GSE14769_UNSTIM_VS_240MIN_LPS_BMDM_DN	-0.353906	-1.57355	0.00996016	0.25670597758825736	0.946	95/179	0.3764	ZDHHC18;ADAP2;FLT1;OAS3;ARHGAP31;CPEB4;IL10RA;XKR8;TOX4;OTUD5;PODN;SRGN;DOCK10;SKIL;CD274;ACSL1;CLIC4;VCPIP1;NCOA7;LY96;TNFSF9;IL1RN;TLE3;DCP2;GBP7;ADAR;IRF9;PPARGC1B;PHF21A;ATP6V0A2;HIVEP1;GMEB2;MVP;TFEC;TIAM1;ATAD2B;BCL2A1;MOV10;MMP13;FNDC3B;MAPKBP1;STAT3;PGS1;GALR1;SLC25A28;ABR;TGM2;RNF114;CSF2RB;FLNB;BLCAP;FEZ2;RAB22A;SLFN5;NFIX;USP49;AGFG1;FZD1;DYRK2;SESTD1;NKX2-8;PPP1R10;TRIOBP;SLC30A7;NUB1…
gsea	GSE39152_CD103_NEG_VS_POS_MEMORY_CD8_TCELL_UP	-0.316515	-1.53964	0.00187617	0.25681012438081285	0.97	96/186	0.408	ANKRD13A;PIP4K2A;CLIP1;ST3GAL5;LYL1;ADRB2;TIMP3;WSB1;SERINC3;PLXND1;LSP1;CD48;RECK;ACTN4;CXCL12;ADAM8;HDAC5;ADIPOQ;KLF2;KIT;ADCY9;OTUD7B;NF1;MX1;ZNFX1;DHRS3;GSTM5;IFIT3;RBM15;SERPINI1;PSMC4;TPK1;DLX2;MATK;PSTPIP2;BCL2A1;SGCA;POU6F1;MAN2B1;ANKH;RTN4;MMP13;EBI3;ZKSCAN1;CD28;GPX3;HEXA;CPNE1;USP18;RBM17;IL12B;TRAF1;WDR45;TNIP1;TTC27;TMEM229B;HOXB9;HMGA2;CBX4;EGR2;PAPSS2;RASA3;SCMH1;SLPI;BCKDHA;HSPA1A…
gsea	GSE25088_ROSIGLITAZONE_VS_IL4_AND_ROSIGLITAZONE_STIM_STAT6_KO_MACROPHAGE_DAY10_UP	-0.38071	-1.53804	0.014256619144602852	0.256824	0.972	85/166	0.3551	ZDHHC18;ULK1;AOC3;CAMK1D;CELF2;NHSL2;XKR8;ARHGAP30;CYP4F3;RNASE2;DEF8;MED13L;NCF1C;DOCK8;HDAC5;PTPRC;PPP1R12B;DEF6;COTL1;KIT;PADI2;TAOK3;RCOR1;TBXAS1;GPSM3;RNF44;TRANK1;SNX18;FGD3;GLIPR1;FCGR3B;CX3CR1;PHF21A;IQGAP1;ARHGAP19;OSTF1;PPP1R12A;NIN;NFAM1;BICD2;CEACAM3;GDPD3;C11orf21;ACTN1;ST3GAL2;CAMP;IL4R;RAB37;HAL;TNRC18;MAP3K5;TIMP2;F5;NAIP;RAB43;FOSL2;MKRN1;DGAT1;CYTH1;TGFBR2;TMEM91;WWC3;TLR8;MTMR1…
gsea	GSE45365_NK_CELL_VS_CD11B_DC_MCMV_INFECTION_DN	-0.400176	-1.62336	0.035864978902953586	0.25684996372859153	0.898	98/188	0.3642	PREX1;OAS2;GPRIN3;EMP3;NCF1;ABI3;SLC36A1;ITGAL;MYO1F;RAB11FIP5;GNG2;PYGM;TNS1;TYROBP;CD180;FCER1G;SLC35D3;DOCK10;MOCOS;MEF2A;DOCK8;IGFBP4;KIT;PECAM1;GPR174;BMP2K;LGALS9B;TLR2;LAT2;TXNIP;CD5;NPY2R;CEACAM21;MN1;AKT2;FYCO1;SERINC1;PHF21A;LASP1;PCYT1A;SYNRG;ATP8B4;KLHL30;FXYD5;ALOX5AP;NKG7;MAP2K1;DNTT;ITSN1;AFF3;CD300LB;WDR45;WDR7;BLOC1S3;CRLF2;LMO2;NQO2;NAP1L2;CAMK2G;ITGB7;IFNGR1;MCFD2;GPR146;CD244;…
gsea	GSE2770_TGFB_AND_IL4_ACT_VS_ACT_CD4_TCELL_2H_DN	-0.483809	-1.64636	0.0712788	0.2569316044641432	0.873	101/178	0.2967	GIMAP6;ELMO2;GIMAP4;OAS2;OAS3;PARP12;OASL;TRAFD1;IRF7;DCTN4;NFE2L1;DHX58;ARHGAP27;OPTN;OAS1;LGALS9;RNF175;ENPP2;LY6E;IFIH1;BST2;STAT2;RAB8A;KHNYN;TUBB2A;IFI35;GTPBP1;ZBP1;IFI44L;PARP10;MLKL;TRIM21;SAMD9L;EPSTI1;CALCOCO2;HTR2B;NCOA7;XAF1;ZNFX1;IFIT2;EIF2AK2;HESX1;NRBP1;CHST12;ISG15;IRF9;IRF8;LAMP3;DDX60;SMCHD1;STAP1;IFI44;UBE2L6;TRPC4AP;PHF11;MOV10;MNDA;CXCL10;MYD88;RHEBL1;ZCCHC2;PARP9;IFIT5;SH3GL…
gsea	GSE8621_UNSTIM_VS_LPS_PRIMED_AND_LPS_STIM_MACROPHAGE_DN	-0.374114	-1.57482	0.015779092702169626	0.2569462025170039	0.945	83/178	0.3249	PREX1;GIMAP7;ATXN2;PIP4K2A;OSR2;LY6D;CAMK1D;CHFR;STK10;DCTN4;SLC35D3;MED13L;BIRC6;CD33;BMP2K;WDFY4;HOXD9;PPARD;MED1;DUSP7;TXNIP;ACLY;PIK3AP1;CNP;COL19A1;CDK19;MN1;SLC15A3;CHST15;INTS6;SPHK1;IRF8;TNFAIP1;SRRM1;ATP8B4;TIAM1;FOXO1;MSL1;DNTT;TET1;CDH23;JDP2;KIF17;MEF2D;GRAP;MAP3K5;GPSM1;AFF3;ENTPD7;CREBBP;SHARPIN;CRYBG3;SH2D5;TNRC6A;HMGA2;RAB43;CBX4;TBXA2R;AKNA;IKZF1;DYRK2;PAK2;AACS;RHOQ;OPA1;SRRM2;A…
gsea	GSE37301_CD4_TCELL_VS_GRANULOCYTE_MONOCYTE_PROGENITOR_UP	-0.342107	-1.5399	0.0268199	0.2570002921444454	0.969	70/151	0.3325	CORO1C;PREX1;LYNX1;DENND3;RASGRP2;OAS2;CLIP1;ACVRL1;LAIR1;GALNT10;RGS11;THEMIS;PIK3R5;GGT5;HDAC5;IGFBP4;FAM78A;ZFHX4;PADI2;ST8SIA1;SEMA4F;SLC20A1;ATP8B4;HS3ST5;NCKAP5L;SLC37A2;GPR18;NLK;OSBPL5;CD40LG;PCYOX1;HS3ST3B1;TGFBR3;GPR183;PAG1;ARHGAP4;PDK1;DSE;APPL2;ABHD15;EHD3;ATP2A3;GPR149;CYB5RL;IKZF1;SLC26A11;SLCO3A1;RINL;VIPR1;WDR13;JUP;GRK6;FBXO27;KRT16;ALS2CL;SGK1;UBD;RABGGTA;TECPR1;ZBTB7B;EYA2;FAA…
gsea	GSE26030_UNSTIM_VS_RESTIM_TH17_DAY15_POST_POLARIZATION_DN	-0.330093	-1.56075	0.00413223	0.2570177617729647	0.951	73/181	0.3146	PI16;KDM2B;PIP4K2A;RIPK1;ZNF362;SULF2;SAMD12;ATP2A2;SLA;FERMT3;GRN;ACTN4;CAPZB;SUDS3;COTL1;NLRP3;MCL1;HLA-E;ZNF436;NINJ1;RAB8B;CTDSP2;ACTR2;TLE3;UBXN7;DNAJB1;ADAR;CMIP;CSNK1A1;DGKZ;OGFR;FLRT1;PPT2;TMCO4;PSME4;RASSF4;DCTN1;ZAP70;RASGEF1A;RAB21;PXN;RTN4;CAMTA2;REL;ITGA10;SNX24;UBC;RHBDF1;CRLF2;SLFN5;SYNJ1;ICAM1;SIK1;DCUN1D4;ADAMTS3;OS9;CDK16;GRK6;ANAPC5;IDS;ITPRIPL2;TKT;ACAP2;MMP2;GDI2;FAM120A;KCNK…
gsea	GSE28737_WT_VS_BCL6_KO_FOLLICULAR_BCELL_DN	-0.337192	-1.54208	0.0197239	0.25713091732132815	0.966	96/183	0.4007	HLX;PREX1;ELMO2;ABHD4;EDNRA;LAIR1;NHSL2;TNFRSF11A;HERC2;STAT5A;GTPBP3;HDC;PIK3CG;MED13L;CD4;ARHGAP25;G6PD;ACAP1;MKRN3;DHRS3;ARHGAP9;PIK3AP1;CD5;SLC7A7;GMFG;PCYT1A;BTRC;E2F2;RBM27;SNX10;SNX20;CTSD;DUSP22;RAB21;OSBPL5;ZNF383;PLXNC1;PDE7A;ST3GAL2;SLC44A2;RPRD1B;GPR155;USP18;SLC2A3;P2RY13;KRT80;PRDM1;SGK3;ARID5B;MYO1E;ZMAT3;FASLG;RELT;USP11;CDC23;ROGDI;PTPRJ;CD244;DNAJB4;RNF34;STAU2;PLTP;RABEP1;TNRC6…
gsea	GSE3920_UNTREATED_VS_IFNA_TREATED_FIBROBLAST_DN	-0.310529	-1.54166	0.00389864	0.2571610511144608	0.966	86/179	0.3959	ARG1;EXOC6B;ATXN2;SNX8;TGFB1;ABI3;ZCCHC24;CHERP;LPP;LIX1L;ALG11;TBC1D9B;PLBD2;HEATR5B;CCDC80;PLD3;ACACA;TNFSF9;GRK5;LRRC28;CHST12;CDYL2;PFKP;MAST3;TSPYL2;MARK4;DDIT4;ARAF;EFTUD2;PEX3;PDE7B;OSM;VPS53;C21orf62;C18orf21;FBF1;PBX3;JAK2;GPI;TNIP1;GOPC;ZNF81;NAA16;GON4L;SNAP23;ZNF142;TYK2;RNF19B;HK2;ZBTB4;IGF2BP2;RHOQ;BRI3BP;YTHDF3;CSRNP2;PCGF2;GIGYF2;ATG4B;CHPF2;TMEM51;CEP192;KRI1;IVD;GSDMD;GMDS;APOBE…
gsea	HOWARD_MONOCYTE_INACT_MONOV_INFLUENZA_A_INDONESIA_05_2005_H5N1_AGE_18_49YO_1DY_DN	-0.438577	-1.53816	0.0364299	0.25729809459103214	0.972	21/35	0.3575	LGI4;PRRT4;C1orf127;HSPG2;CD2;PLD4;KLHL30;FCGBP;SNAI1;WFS1;AFF3;ESAM;DTNA;COL9A2;PCGF2;QPRT;LPL;SIDT1;ITGA9;ZNF519;COLEC12
gsea	GSE29618_MONOCYTE_VS_PDC_DAY7_FLU_VACCINE_UP	-0.481895	-1.57503	0.0967078	0.2573543017796223	0.945	104/192	0.2983	TNFRSF1B;ASAP1;DENND3;ADAP2;ENTPD1;IFI30;HMOX1;CD93;SLC36A1;CD14;MYO1F;ARHGEF10L;APOBEC3A;CD163;LILRB3;CD86;CSF3R;MARCKS;CSF1R;RNASE2;CLEC7A;S100A9;FGL2;ADAM8;ACSL1;FPR1;NLRP3;CD33;TLR2;HCK;SLC31A2;LAT2;GAS7;TBXAS1;AIF1;C5AR1;TMEM127;SLC7A7;IL1RN;EPB41L3;SCPEP1;PPM1F;AOAH;GMFG;CD1D;VEGFA;PTGER2;FGR;KIAA0513;G0S2;LST1;CEBPB;SNX2;NCF2;HPSE;CYP1B1;CASP1;PLXNC1;MAFB;PXN;S100A12;BEST1;PILRA;ITGAM;APOL…
gsea	GSE24142_ADULT_VS_FETAL_EARLY_THYMIC_PROGENITOR_UP	-0.345556	-1.54006	0.0201207	0.2574208435607574	0.968	100/180	0.3944	CD72;GIMAP6;ABHD4;N4BP3;PIP4K2A;SPARCL1;MTSS1;CTSG;LPP;CD86;APBB2;TLR7;NDRG1;PTGIR;RAB2B;IGFBP4;ABCA1;OSBPL1A;ELK4;MCL1;ZNF623;CCDC120;GSTM5;BRWD1;RASA2;NR3C1;PTGER2;IRF8;RNF166;DDX60;IFI44;MAST3;ACP2;RASSF8;CASP1;SLC30A4;DUSP22;CAMTA2;JARID2;ST3GAL2;ITSN1;ZNF260;CLEC4E;USP18;WFS1;STK17B;SELL;RPS6KA2;HOXA9;HLA-B;GAB1;CTSS;RMND5A;CDKN2B;GPR3;GON4L;HLA-DRB1;LMO2;MKRN1;SLCO3A1;CYTH1;SSTR3;DNER;VIM;K…
gsea	GSE40274_FOXP3_VS_FOXP3_AND_XBP1_TRANSDUCED_ACTIVATED_CD4_TCELL_DN	-0.366009	-1.64383	0.00957854	0.2574821959445328	0.876	73/146	0.3512	RNF213;TMC6;CAMK1D;ID3;TTBK2;MPP1;CD86;RCSD1;THEMIS;PARP14;STK4;PLEKHG2;PRDM4;TTYH3;BMP2K;EHD4;CTLA4;ITPR2;CD5;CD3G;PITPNM2;CXCR5;P2RX4;AKAP13;TMPRSS12;EIF4G3;RASGRF2;SRRM1;ZBTB32;ARL5C;SLC30A4;ACTN1;IPPK;ITGAM;MAP4K2;OSM;MPRIP;GPR183;ZCCHC2;MAP3K5;IL21R;AFF3;PPRC1;SEMA4B;FBXO31;PDK1;MAPK11;SHARPIN;KIN;TNFSF4;TBXA2R;IFNGR1;SLAMF6;MRI1;ACAP3;CNOT6L;HBS1L;C15orf39;ALS2CL;SNAI3;PDSS1;COQ2;NRAS;TECPR…
gsea	GSE27786_LSK_VS_CD4_TCELL_DN	-0.35519	-1.6393	0.00195695	0.25749103888326413	0.88	77/170	0.3555	MYO9B;PREX1;NLRC5;VPS13D;GABRR2;CAMK1D;MPP1;KCNAB2;MAP4K1;ROCK1;SP1;LSP1;SIRT2;LY6E;GLRX;FGL2;ASXL2;ACAP1;CD300C;ZBP1;ZC3H13;FCGR2B;OTUD7B;MIA3;RALGAPB;TNK2;LRRC3;HLTF;NR3C1;GLTP;VASP;TNFAIP1;POMT2;CLK3;NDRG3;FMNL3;SETX;TAF8;CRY1;GPR183;RB1;WDR45;GPR15;MYO1E;TAP1;TNRC6A;MALAT1;GRINA;GLG1;AGPAT3;AGFG1;TSKU;IKZF1;DPP4;B2M;KIDINS220;MLX;NBR1;NECAP2;HERPUD2;ZNF292;DNTTIP1;ENO1;OVGP1;LIMD1;AGTPBP1;ANK…
gsea	GSE411_100MIN_VS_400MIN_IL6_STIM_SOCS3_KO_MACROPHAGE_DN	-0.349754	-1.57541	0.0200401	0.25749206940802516	0.945	88/179	0.3881	FLI1;SPNS1;CLIP1;NPC1;NCF1;GIMAP1;GRAP2;TMC6;FICD;NADK;SIPA1L3;GRN;GNG2;LSP1;UBE3B;BAZ2A;PIK3CG;C1orf198;PARP14;METTL3;DIP2B;LUC7L2;WDFY4;HSH2D;HSD17B4;ATE1;C1orf54;CD79B;CD84;PLCG1;CFLAR;IQGAP1;FAM120B;FCRL1;ACP2;TRIM11;LATS2;ZNF260;RAB37;ZYG11B;GRAP;ZCCHC2;WFS1;TMEM181;PIAS3;EP300;SIPA1;LTB;PRPF4B;SLC9A8;FAM193B;TMEM229B;SLC46A3;ARSB;CALCOCO1;RGP1;TBC1D20;SLC35B3;SMPD1;CDK16;SAMHD1;CPM;BCLAF1;C…
gsea	GSE3982_MAC_VS_NEUTROPHIL_DN	-0.336825	-1.53842	0.015384615384615385	0.2575676905526935	0.971	91/177	0.3683	MYO9B;SH2D3C;SCARF1;UNC5B;GALNT10;PSAP;YIF1B;CD53;ADAMTSL4;SIRPG;ARHGAP25;FOXP3;SH2D1A;DEF6;COTL1;NLRP3;SCN10A;GSK3B;TRANK1;CTDSP2;ANKRD12;DENND5A;CEACAM6;MON1B;PSG9;REPS1;ATP1B2;CX3CR1;COMP;GFI1;P2RY10;MYO16;CHAD;BACH1;S1PR4;KPNB1;OLAH;ARAF;PLXNC1;SOX10;PPT1;ARHGEF1;CABIN1;PIM2;IL17A;SAMD9;ETV7;CDK12;PAK1;TREM1;CALCOCO1;SV2A;PTPRG;PAK2;ZNF692;TAP2;FBRS;PELI1;PCGF2;MAPK8IP3;OR11A1;FOXO3;EEF1D;S10…
gsea	GSE2770_TGFB_AND_IL4_VS_IL12_TREATED_ACT_CD4_TCELL_2H_DN	-0.359047	-1.56132	0.012096774193548387	0.25768489099059994	0.951	85/173	0.3354	LAG3;OASL;ARFGAP1;RASAL3;NFE2L1;RETSAT;CMPK2;DEF8;TBC1D9B;MOCOS;ADAM8;RSAD2;TUBB2A;CAPG;CALCB;PLEKHM2;DRAM1;SLC31A2;SAMSN1;IFIT2;ITPR2;CD3D;RDH10;MBD6;TLE3;CCRL2;PPM1F;SOCS1;VEGFA;CAB39L;FAM114A2;CHRNG;ITPKC;P4HA2;TMEM200A;TMED9;ZNF563;GPR68;WNK1;ANKS1A;DDIT3;ELMOD3;BCL2A1;DDIT4;PSME4;CEBPB;PLXNA1;ST3GAL2;EBI3;CYSLTR1;STAT3;CYTIP;CD38;C15orf48;FAM193B;TNFRSF9;SOCS5;UBC;FADS3;PPIP5K1;DERL1;RXRA;RA…
gsea	GSE6269_HEALTHY_VS_STAPH_PNEUMO_INF_PBMC_DN	-0.420343	-1.53719	0.0766129	0.2576955846995569	0.972	89/159	0.3622	FCGR1A;STAB1;ENTPD1;CD93;DUSP3;CD14;CD163;GRN;TPP1;CSF3R;NCF4;SPI1;RNASE2;PTGIR;S100A9;CD36;GNS;CYBB;ACSL1;DYSF;FPR1;CD33;CLEC5A;MS4A4A;ANGPTL2;IL1RN;PLEK;S100A8;CEACAM6;VEGFA;MPO;STEAP3;TFE3;STX12;CYP1B1;CHST3;PRDM2;S100A12;CAMP;CD302;GPX3;PPT1;NPL;COL9A3;ALDOA;CHSY1;CLTCL1;TIMP2;ZMIZ1;VCAN;CTSS;CYBRD1;F5;CSF2RB;CCPG1;TOM1;CIDEB;COL17A1;IFNGR1;RNF19B;ADM;MCFD2;GRB2;LCN2;GLUL;LAMP2;HBS1L;S100P;MI…
gsea	NAKAYA_PBMC_FLUAD_MALE_AGE_14_27YO_1D_POSTBOOST_VS_0D_PREIMM_MF59_ADJUVANTED_1DY_GENES_IN_BTM_M40_AND_M53_UP	-0.735012	-1.56075	0.060166	0.25779670258127774	0.951	2024-09-17	0.0896	C1QB;C1QC;C1QA;NLRC4;CD86;TYROBP;NLRP3;LY96;TLR4
gsea	GSE3982_EOSINOPHIL_VS_NEUTROPHIL_DN	-0.362172	-1.53085	0.045098039215686274	0.25803869502970206	0.972	106/175	0.401	FCGR1A;LILRB2;OGFRL1;CYTH4;APOBEC3A;SIGLEC5;CSF3R;MARCKS;DHX58;LILRA1;CASP5;PML;IGF2R;TYMP;STAT1;IFI35;ACSL1;DYSF;MCL1;PECAM1;APOLD1;MAPK3;LAT2;GSK3B;PRMT5;STEAP4;IL1RN;PLEK;DENND5A;PPM1F;RARRES1;SLC15A3;EIF4G3;RAMP3;MAST3;STX10;KAZN;DUSP22;MGAM;MSL1;S100A12;MAB21L1;SLC48A1;STAT3;SH3GLB1;SPTLC2;TBL1X;SECTM1;LTB;IL17A;LILRA3;HLA-B;CWC25;NPEPL1;EVI2A;FEZ2;OMG;PTPRG;ADM;ICAM1;TMCC1;MAP3K3;DOCK4;WWC3…
gsea	GSE360_T_GONDII_VS_M_TUBERCULOSIS_DC_DN	-0.3759	-1.5842	0.0371901	0.2580631921830626	0.939	99/188	0.3636	C1QB;FCGR1A;GABRR2;DHH;FCGR3A;LILRB2;ST3GAL5;CD14;TRIM14;CD163;C3AR1;RAB5C;TIMP3;APC;NCKAP1L;CCL7;LGALS9;FOXI1;FCER1G;CAP1;ENPP2;GLRX;LAMA4;BST2;ADIPOQ;IFI35;ACSL1;SERPING1;TRIM21;TXNIP;HOXB13;ATF5;LHFPL2;S100A8;IFIT3;ALPI;AKT2;UBE2L6;CXCL9;GBX2;CCL4;BCL2A1;MMP8;CYP1B1;CASP1;MNDA;ALOX5AP;LIPA;KCNJ15;GPR137B;GBP1;MYD88;ZKSCAN1;LPIN1;RBM17;VAMP5;GUCA1B;CD38;RSC1A1;AQP7;TAP1;PIR;GFAP;YLPM1;APOL1;YKT…
gsea	GSE6259_DEC205_POS_DC_VS_BCELL_DN	-0.414483	-1.64651	0.0193966	0.25807731914158105	0.873	82/163	0.3062	FCGR1A;OAS2;IFI30;KDR;IRF7;RCC2;GRN;MSR1;SERPINB9;LGALS9;ARHGAP30;PARP14;PML;NOM1;LILRB4;ZBP1;TRIM21;ANAPC7;IFIT1;XAF1;ZNFX1;IFIT2;AIF1;PIK3AP1;EIF2AK2;TLR9;AOAH;POLR3C;SLC15A3;ISG15;SETDB2;SLAMF9;POLR3B;DDX60;SMCHD1;IFI44;TMEM199;CXCL9;ATP8B4;ZBTB32;ATP11A;POMT2;PLAC8;TMCO4;PHF11;MOV10;SLAMF8;PDE7B;TGFBI;XRN1;DPY19L3;FSCN1;ZCCHC2;LRP8;EXOC1;TNIP1;RNF114;MYBBP1A;RAB22A;RNF19B;ICAM1;SHMT2;SSH2;PSM…
gsea	GAUCHER_PBMC_YF_VAX_STAMARIL_UNKNOWN_AGE_10DY_UP	-0.523088	-1.62337	0.0639659	0.2580848193234405	0.898	99/185	0.2726	GPBAR1;CCR1;ADAP2;OAS2;OAS3;PARP12;OASL;TRAFD1;IFI30;ABI3;IRF7;DHX58;TLR7;OAS1;HAVCR2;LGALS9;PARP14;PML;LY6E;IFIH1;BST2;TMEM140;STAT2;RAB8A;STAT1;HERC5;HERC6;RSAD2;CYBB;IFI35;ABCA1;ZBP1;NAGK;IFI44L;ACTA2;SERPING1;PARP10;BATF2;TRIM21;SAMD9L;IFIT1;EPSTI1;TRIM22;MX1;SLC31A2;NCOA7;XAF1;IFIT2;EIF2AK2;GNGT2;SP140;IL1RN;LHFPL2;EPB41L3;SOCS1;IFIT3;ADAR;ISG15;NEXN;IRF9;CX3CR1;DDX60;IFI44;UBE2L6;ADA;PLAC8;…
gsea	GSE2128_CTRL_VS_MIMETOPE_NEGATIVE_SELECTION_DP_THYMOCYTE_NOD_UP	-0.417107	-1.64419	0.042643923240938165	0.25809758954708867	0.876	77/178	0.2704	CORO1C;CD72;C1QB;ENG;FCGR1A;C1QC;TNFRSF1B;C1QA;RAB3IL1;FCGR3A;SULF2;CD14;MTSS1;ARID5A;MS4A7;LPP;LY86;C3AR1;RILPL1;OAS1;TYROBP;CSF1R;FCER1G;LCP2;FCGR2A;ARNT;APOE;MS4A6A;CD33;LGALS9B;MAN1A1;CLEC5A;PPARD;TLR1;PLXDC2;NDST1;RCN3;IL18BP;SCPEP1;GBP7;SLAMF9;CX3CR1;DOK2;MFGE8;PCYT1A;CCL4;PLAC8;GPR84;FMNL3;TTPAL;PDE7B;KIF1B;TMEM65;GPR183;RHOH;LRP8;IL2RG;ST6GALNAC6;TIMP2;CTSS;CXCL11;ATP6AP1;ACER3;PCK2;DGKD;…
gsea	GSE41867_NAIVE_VS_DAY8_LCMV_ARMSTRONG_EFFECTOR_CD8_TCELL_DN	-0.332432	-1.53546	0.00779727	0.2581029063541817	0.972	90/181	0.3668	LGALS12;GOLGA3;SMAP1;MLLT10;N4BP3;PIP4K2A;CD93;MYO1F;MS4A7;SERINC3;SLC2A1;RREB1;GNPTAB;LY6E;SKIL;HDAC5;FCGR2A;ATP13A2;IQGAP2;ETV3;PJA2;MGA;PDE1B;RAB19;FYCO1;FGR;GCGR;KLHL36;FGD2;PPP1R12A;ANKS1A;DDIT4;POU2F2;GPR153;ACBD3;SOAT2;SETX;SERTAD2;GPR37L1;CCDC62;CTNS;OPN1LW;ZMIZ1;PDP1;SGK3;WDR45;MYO1E;HSPB1;ZC3H12D;GRINA;ARID4B;MLLT6;FCHSD1;ITGB2;RPRD2;RAB3A;DCLK2;ATXN1L;AP2A2;CHUK;UBQLN2;BMF;STAMBPL1;CAP…
gsea	SOBOLEV_T_CELL_PANDEMRIX_AGE_18_64YO_1DY_UP	-0.620996	-1.57599	0.0864198	0.25824249473483857	0.945	14/23	0.1697	RASGRP2;LAT;MAP4K1;CD3D;CD3E;CD3G;CD8A;PLCG1;CXCL9;ZAP70;CXCL10;NFATC2;NFATC1;PAG1
gsea	GSE3982_NEUTROPHIL_VS_BASOPHIL_UP	-0.332869	-1.53573	0.00974659	0.2582606315957845	0.972	85/172	0.3695	DENND3;SEMA3G;RHBDF2;SH2D3C;XKR8;CYTH4;LPP;PCDH12;NDRG2;CAMK2B;KLF2;GTPBP1;MCL1;INSL4;NFS1;EHD1;CHST12;UBXN7;TCIRG1;CSAD;MYO5A;HSD3B1;ATP1B2;TMEM33;SLC20A1;CFLAR;FGR;KCNJ8;P4HA2;PRRG1;CHAD;LARP4B;CHD4;TTPAL;SLC12A6;MSL1;MYO1C;S100A12;ACTN1;HOOK2;TREML2;KLHL11;HTR2A;SECTM1;SLN;LTB;LILRA3;LSM12;LONRF3;ZNF467;TAS2R13;GMIP;CPNE3;AGFG1;INE1;TMEM158;ZBTB43;SLCO3A1;RAB4B;ATP6V1B1;PGLS;MOCS3;DHODH;FAM131…
gsea	GSE37533_PPARG2_FOXP3_VS_FOXP3_TRANSDUCED_CD4_TCELL_DN	-0.50153	-1.57545	0.10062893081761007	0.258303	0.945	112/183	0.3128	MEF2C;OAS2;OAS3;PRKD2;PARP12;OASL;TRAFD1;CCL8;IFI30;CSF1;RHBDF2;RIPK1;TRIM14;IRF7;ARID5A;TTC39A;DHX58;BAZ2A;OAS1;LGALS9;PML;LY6E;IFIH1;STAT2;TYMP;STAT1;CTNNBL1;HERC5;HERC6;RSAD2;IFI35;IFI44L;MCL1;TRIM21;IFIT1;NF1;CALCOCO2;TRIM22;MX1;XAF1;IFIT2;TRANK1;EIF2AK2;CNP;IFIT3;SLC15A3;ADAR;ISG15;IRF9;BAK1;STARD5;DDX60;OGFR;IFI44;UBE2L6;YEATS2;HLA-C;PHF11;CASP1;SETX;HLA-F;GBP1;TNKS2;CXCL10;MYD88;APOL3;USP1…
gsea	GSE8384_CTRL_VS_B_ABORTUS_4H_MAC_CELL_LINE_DN	-0.336465	-1.53135	0.024489795918367346	0.25837861623951397	0.972	99/190	0.4041	TNFRSF1B;CHD8;FMNL1;ITGA5;CALCRL;SLC2A5;STAT5A;DDA1;NCKAP1L;OAS1;CCL7;SERPINB2;GLRX;SLFN12L;SKIL;CYBB;ZNF146;MYL3;ANXA6;ZNFX1;GPSM3;C5AR1;PDE1B;IL1RN;EHD1;ACTR2;TLE3;VEGFA;SLC20A1;GTF3C1;SH2B1;SERPINE1;TIAM1;DLGAP4;CCL4;DDIT3;MAPRE2;PXN;MYO1C;MMP13;ZBTB17;JARID2;CXCL10;ITSN1;PQBP1;LTB;SEMA4B;RPS6KA2;DDX49;TRAF1;TNFRSF9;TNIP1;RPF2;TNFRSF8;MMP9;BLCAP;LIPE;DGAT1;MED24;ZFP36;RNF19B;OS9;ARRDC4;TBCB;CC…
gsea	GSE10325_BCELL_VS_MYELOID_DN	-0.476978	-1.53603	0.10526315789473684	0.25839558464822615	0.972	99/187	0.2765	KCNMB1;TNFRSF1B;CCR1;CCR5;OASL;HMOX1;CD93;LILRB2;SH2B3;MYO1F;CD300A;LILRA2;MPP1;PSAP;APOBEC3A;CD163;LILRB3;C3AR1;PLXND1;CTSA;LILRA1;CSF1R;CLEC7A;PTGIR;SRGN;CCDC88A;GNS;FGL2;SNX27;SLC11A1;FCGR2A;OSBPL1A;COTL1;FPR1;NLRP3;MS4A6A;TLR2;DRAM1;SLC31A2;GAS7;TBXAS1;AIF1;CXCR2;FAR2;C5AR1;SLC7A7;IL1RN;AOAH;SULT1A1;KIAA0513;HK3;CMKLR1;LST1;CEBPB;NCF2;CYP1B1;CASP1;MAFB;TGFBI;PILRA;CLIC2;MYD88;CD302;NPL;P2RY13…
gsea	GSE27859_MACROPHAGE_VS_CD11C_INT_F480_HI_MACROPHAGE_DN	-0.330443	-1.53098	0.019801980198019802	0.258423	0.972	85/163	0.3881	CORO1C;RASGRP3;AP1M1;NPC1;CD93;SLC36A1;CYTH4;LPAR5;PLEKHO1;FBXO32;RAB31;NAGK;FAM32A;CSGALNACT2;MAPK3;LAT2;GPSM3;DUSP7;ANGPTL2;CTDSP2;NDST1;CDK19;TCP11L2;USF2;STEAP3;WSB2;PKN1;UAP1L1;ECH1;NCF2;GAPT;PDE7B;PTPN7;CTNS;TMEM65;PDE4DIP;TPM1;SIPA1;TMEM214;PDP1;CD300LB;MARVELD1;FBXO31;BLOC1S3;ATP6V0A1;RELT;TTC7A;CAMK2G;HPCAL1;TGM1;PANK4;TARBP1;TPCN1;TECR;SNAP47;NBEAL2;MAP3K3;MRI1;INPP5K;ATP6V0D2;MRPL28;SG…
gsea	GSE40274_FOXP3_VS_FOXP3_AND_GATA1_TRANSDUCED_ACTIVATED_CD4_TCELL_DN	-0.351947	-1.53489	0.012048192771084338	0.2585896046346254	0.972	83/182	0.3548	RNF213;SLC22A2;ATXN2;PIP4K2A;NCF1;OASL;ZNF362;MXD1;IRF7;ARID5A;STAT5A;MARCKS;DHX58;PLEKHO1;PTGIR;ABCG1;INF2;ZNF354C;IFIH1;IGF2R;HERC6;TUBB2A;KIT;TTYH3;ST8SIA1;GNGT2;SLC16A3;TTC3;TP53BP1;RASA2;IRF9;FAM114A2;SH3PXD2A;TG;IFI44;TMEM120B;CACNA1A;ATP11A;FMNL3;SKI;MOV10;CELSR2;XPO6;KLC3;GLT8D2;GEMIN5;TIGD2;FOSL2;DVL2;COL15A1;MX2;LTA;RASA3;TPCN1;RAB3IP;TOM1L2;SMIM13;SMAD7;SH3BP5L;CCNJL;TNNT2;PMEPA1;ARMCX…
gsea	GSE41867_DAY8_EFFECTOR_VS_DAY30_MEMORY_CD8_TCELL_LCMV_ARMSTRONG_DN	-0.316101	-1.53629	0.00793651	0.25862976075560845	0.972	87/177	0.3885	MYO9B;TLR6;PREX1;RNF213;CCR5;ANKFY1;RHBDF2;IL10RA;CELF2;HERC2;NOTCH2;DYNC1H1;NCOR2;SERPINB9;ZEB2;TCOF1;DHX58;PARP14;GRIPAP1;ARHGAP25;VPS33A;COTL1;TRIM21;PCNT;HSH2D;DCP2;POLR3C;RSF1;VASP;DGKZ;SPP1;ATP10A;DLGAP4;SNX10;MOV10;USP31;DENR;PDE7B;MFAP3;CAMTA2;TFEB;AMDHD2;PYROXD1;PIP5K1C;IL21R;STK17B;REST;CYP8B1;KLHL14;ZNF236;MDN1;TGFB3;NUFIP1;ROGDI;GMIP;ST6GALNAC4;INPP5D;SMYD5;IKBKE;SPG7;OSGEP;DEGS1;PDSS…
gsea	GSE17301_ACD3_ACD28_VS_ACD3_ACD28_AND_IFNA5_STIM_CD8_TCELL_DN	-0.404747	-1.58343	0.057494866529774126	0.25875335016317363	0.939	105/185	0.3176	GM2A;RSU1;MEF2C;NPC1;CD93;RGS19;WIPF1;IL10RA;IRF7;SH2B3;CD300A;GRN;TPP1;ZEB2;CLIC3;TYROBP;FCER1G;ENPP2;RNASE6;LILRA4;LILRB4;CYBB;OSBPL1A;IQGAP2;IFI44L;CAPG;SERPING1;MS4A6A;TPM2;TAOK3;MS4A4A;MX1;DACT1;LY96;DUSP7;TLR1;ATF5;CHST12;DENND5A;GLIPR1;MYO5A;CDK6;FYCO1;IRF8;STAP1;TFEC;PLAC8;TMEM184B;MNDA;PTGDS;MAN2B1;ALOX5AP;MFAP4;RPP40;TGFBI;CD302;HLA-DPA1;GPR183;USP18;DHCR7;JAK2;CTSS;CSF2RB;HLA-DRB1;FEZ2…
gsea	GSE21360_PRIMARY_VS_QUATERNARY_MEMORY_CD8_TCELL_UP	-0.422459	-1.63939	0.0390947	0.2587578226470832	0.88	90/169	0.2697	RNF213;ENTPD1;CPEB4;IRF7;MYO1F;VWF;CD180;CMPK2;CLEC7A;PPARG;CD36;SLC15A4;PML;LY6E;GNS;STAT1;HERC5;FBXO32;RSAD2;CYBB;CLIC4;MLKL;SAMD9L;IFIT1;XAF1;ZNFX1;GAS7;PLD3;IFIT2;NR2F6;IL1RN;SCPEP1;IFIT3;SLC7A1;P2RX4;GLTP;SERPINE1;DDX60;VAT1;STAP1;IFI44;UBE2L6;CACNA1A;MMP8;RASSF4;MOV10;HPSE;TTYH2;PLXNC1;PDE7B;MMP13;GPR137B;TMEM50A;AMDHD2;CLEC4E;IL6ST;USP18;ZCCHC2;IL2RG;CYTIP;PDP1;CD300LB;FLNA;LY9;ATP6V0A1;LO…
gsea	GSE17721_POLYIC_VS_GARDIQUIMOD_6H_BMDC_UP	-0.323609	-1.57614	0.013618677042801557	0.2587803132880128	0.945	85/182	0.3488	BRD4;STARD8;CSF1;CAMK1D;NOTCH2;PLCB2;GRN;SERHL2;DNAJC5;PTCRA;RSAD2;MORC3;GBP6;FAM32A;ANKRD44;BATF2;EHD2;TSPAN17;ARFGEF1;TAOK3;P2RY12;SCAMP2;LAT2;DUSP7;ANGPTL2;HOXB13;CTDSP2;TTC14;NTS;GNA13;EPB41;CMIP;CSNK1A1;MATK;WNK1;BTRC;PLCG2;MYO1C;USP18;MNT;ST6GALNAC6;SECTM1;PAG1;BHLHA15;TBK1;RNF114;CRYBB2;HAUS1;CSF2RB;HOXB9;FEZ2;CPNE3;CUL4B;ICAM1;MX2;DERL3;ST6GALNAC4;RGS1;PLK2;STRC;NUPR1;MTBP;GLUL;GPR35;FOXO…
gsea	GSE17721_0.5H_VS_12H_CPG_BMDC_DN	-0.333229	-1.53147	0.024489795918367346	0.2587843474583229	0.972	95/180	0.4253	GOLGA3;TLR6;ENG;MEFV;OAS3;PARP12;FCGR3A;CPEB4;ADAMTS4;PDGFRB;ZEB1;STAT5A;NCF4;CMPK2;SERPINB2;PARP14;SLC11A1;ABCA1;TJP1;LY96;ZNF346;GRAMD1A;RDH10;DENND5A;GLIPR1;SOCS1;SLAMF9;SERINC1;ADAM17;GFI1;ITPKB;POU2F2;CASP1;DENR;ZNF598;HOOK2;EBI3;DNAJB6;GTPBP2;USP25;RPS6KA2;VCAN;NLGN2;ARID5B;RFFL;TNIP1;TAP1;CXCL11;CDKN2B;PCMT1;CCR4;NPPC;RNF19B;BAIAP2;RTP4;RHOQ;NUPR1;PSMB10;LAMP2;MTF2;TMEM39A;RASA4;ZFAND3;CCL…
gsea	GSE3982_NEUTROPHIL_VS_NKCELL_UP	-0.411109	-1.64006	0.0354906	0.258913	0.879	96/178	0.3329	HLX;BRD4;EPS15L1;FCGR1A;CCR1;DENND3;GIT2;PRKD2;PLA2G5;CAMK1D;LRP10;OGFRL1;MXD1;LYL1;XKR8;PSAP;APOBEC3A;SLA;PCDH12;MARCKS;SERINC3;LILRA1;SPI1;CAP1;GLRX;ADAM8;STAT1;KLF2;ACSL1;NLRP3;VCPIP1;FPR2;TAOK3;TNNI2;SLC31A2;IFIT2;AIF1;C5AR1;IL1RN;DENND5A;MYO5A;IRF9;FOXN3;CFLAR;BTK;BACH1;HLA-C;ATP11A;PINK1;CEACAM5;UPF1;PLXNC1;SLC12A6;POFUT2;CD302;REL;SH3GLB1;CHSY1;SECTM1;TAB2;CYTIP;TM6SF1;NCOA1;MMP9;EXT1;TYK2…
gsea	GSE40274_CTRL_VS_FOXP3_AND_PBX1_TRANSDUCED_ACTIVATED_CD4_TCELL_UP	-0.395971	-1.64448	0.015841584158415842	0.25902152535204603	0.876	79/147	0.3326	TRPM2;PRKD2;KIF21B;SNX8;NLRC4;IL10RA;GALNT10;NOTCH2;LILRB3;ROCK1;PARP6;CSF3R;PLA2G15;MICAL1;FGL2;LGMN;LCP2;KLF2;NRP1;IQGAP2;ANKRD44;ARID1A;MEIS3;PADI2;CCR3;ITSN2;IL1RL1;CNP;BRWD1;CHST15;SPIRE1;TLN1;CYTH3;HCFC2;CLK3;GDPD3;GPR155;RHOH;SLC2A3;VAMP5;FAM193B;SLC28A2;MAPK11;CCDC69;CREBBP;GTF2IRD1;MMP9;SLC8A1;ATF7;IFNGR1;DGKD;ETS1;ZNF483;FNDC7;TGM1;DPP4;RNF145;PRR5;RHBDL1;SAMHD1;CPM;GABPB2;FKBP14;KIDINS…
gsea	GSE7548_NAIVE_VS_DAY7_PCC_IMMUNIZATION_CD4_TCELL_DN	-0.42261	-1.64058	0.0421941	0.2591208081305665	0.879	104/188	0.3539	LAG3;OAS2;NPC1;OASL;TRAFD1;CCL8;RIPK1;ST3GAL5;IL10RA;IRF7;ARID5A;HEG1;OAS1;CASP5;ENPP2;PML;BST2;IGF2R;RSAD2;IFI35;IGFBP4;IFI44L;TRIM21;IFIT1;TRIM22;RBMS1;ASIP;MX1;XAF1;IFIT2;ATF5;SOCS1;IFIT3;ADAR;CD1D;ISG15;BAK1;LAMP3;PFKP;PAF1;OGFR;IFI44;CXCL9;CMKLR1;MVP;TFEC;TRPC4AP;MNDA;SETX;EFR3A;ZC3HAV1;GBP1;CXCL10;ATF6;IFIT5;STK17B;CHSY1;VAMP5;SP110;RP2;TAP1;CXCL11;CSF2RB;PCMT1;ZFP36;RNF19B;ADM;MX2;SAMD4A;T…
gsea	GSE21670_UNTREATED_VS_IL6_TREATED_STAT3_KO_CD4_TCELL_UP	-0.443896	-1.65635	0.0466531	0.2591952978324607	0.857	97/177	0.3014	TLR6;GM2A;ABHD4;LRP1;TIMD4;RASGRP2;STAB1;LAIR1;FMNL1;ID3;C1orf162;APBB1IP;PSAP;RCSD1;TPP1;CSF3R;NCKAP1L;NDRG2;ADCY7;CSF1R;CD180;CD36;RNASE6;CCDC88A;CD4;FGL2;SIRPG;G6PD;HDAC5;CYBB;NLRP3;ANKRD44;CSGALNACT2;TNFAIP8L2;PLD3;TBXAS1;PPFIBP1;TXNIP;RAB8B;CD27;CD3G;EVI2B;CORO6;IL17RA;CRIM1;ERMAP;NFAM1;TTYH2;PDE7B;CD40LG;TGFBI;PDE7A;RAB37;CLEC4E;TBL1X;TIMP2;DIAPH1;FLNA;CTSS;MYO1E;CYBRD1;ATP6AP1;EVI2A;SLC8A1…
gsea	GSE40274_CTRL_VS_XBP1_TRANSDUCED_ACTIVATED_CD4_TCELL_UP	-0.409407	-1.65562	0.026530612244897958	0.25925195913254423	0.857	79/156	0.3286	PREX1;GIMAP4;CDH5;PIP4K2A;PRKD2;KIF21B;ACVRL1;PTP4A3;IL10RA;IRF7;STK10;ARID5A;PSAP;NOTCH2;CALCRL;CSF3R;ZEB2;GNG2;MICAL1;SLC15A4;ICOS;FBXO32;RAB31;CD33;ANXA6;TLR2;ITSN2;NDST1;IFIT3;LDLRAD3;CHST15;PHF21A;STARD5;CDC25B;TLN1;RHOG;FCRL1;RASSF4;ENPP1;FMNL3;HPSE;NKG7;BFSP2;SGIP1;CD28;CYSLTR1;GPR155;DMPK;MS4A14;SLC2A3;USP25;ARRB1;FAM193B;EHD3;ATP2A3;ROGDI;UTRN;DPP4;AHNAK;SLAMF1;ANTXR2;SPIC;GGTA1;MLX;TLR3…
gsea	GSE14000_UNSTIM_VS_16H_LPS_DC_DN	-0.374805	-1.53151	0.0539419	0.2593717698170141	0.972	101/178	0.4086	PARP12;ST3GAL5;IRF7;NADK;CD86;STAT5A;NFE2L1;DHX58;OAS1;CMPK2;PML;LY6E;IFIH1;BST2;CD274;TUBB2A;SS18;IFI35;ACSL1;GTPBP1;BATF2;TRIM21;ETV3;DRAM1;HSH2D;STARD4;MSC;SLC31A2;SMAP2;GRAMD1A;CNP;RAB8B;CDYL2;ADAR;IRF9;IRF8;CFLAR;STARD5;TNFAIP1;IFI44;NFATC2IP;RASSF4;TTYH2;EBI3;PHLPP2;RHOH;PARP9;GJB2;FSTL1;SLC25A28;LILRA3;TRAF1;TNFRSF9;ENTPD7;GOSR1;PI4K2B;USP11;MECP2;TNFAIP6;ATF7;HCP5;RUNX3;MFN1;NUB1;JAK3;RAB…
gsea	GSE5542_UNTREATED_VS_IFNA_TREATED_EPITHELIAL_CELLS_24H_UP	-0.405918	-1.64661	0.024439918533604887	0.2594115106137348	0.872	102/187	0.3649	GATA3;GIT2;RHBDF2;LRP10;CHST11;FMNL1;SH2B3;MYO1F;RASAL3;KATNAL1;SLFN12L;ZNF335;ADAM8;PDE4B;ADCY9;C1orf21;NF1;MAN1A1;ST8SIA1;TRIM62;NCOA7;TBXAS1;TRANK1;RBMS3;GFPT2;CCRL2;GZMK;NR3C1;CMIP;FYCO1;SPIRE1;RNF166;CFLAR;P4HA2;EOMES;OSTF1;GFI1;TIGIT;GPR68;PI4K2A;F8;NKG7;F2R;PIAS3;LRP8;PTPN9;GAB3;ABR;SNX24;ATP2A3;FOSL2;OTOA;RXRA;ANKRD27;PHF12;SLCO3A1;RUNX3;SNRNP200;SHKBP1;SNX33;AHNAK;PHACTR2;SLAMF1;AIM2;MVD…
gsea	HOEK_MYELOID_DENDRITIC_CELL_2011_2012_TIV_ADULT_1DY_UP	-0.570664	-1.57624	0.0480167	0.2595359670453104	0.945	2024-11-22	0.1361	FCGR1A;STAB1;ID3;CD163;RNASE2;CCL3;P2RY12;EPHB3;GZMM;ALOX5AP;S100A12
gsea	GSE12963_UNINF_VS_ENV_AND_NEF_DEFICIENT_HIV1_INF_CD4_TCELL_UP	-0.359213	-1.53164	0.008	0.25976670683841097	0.972	60/128	0.3532	C1QC;PARP12;DHH;WAS;SETD1B;KCNH2;GRAP2;ARFGEF2;FMNL1;IRF7;ADRA1D;GALNT10;XKR8;SIPA1L3;KRT6A;DNAJC5;PTPRU;FAM83A;CLCN7;PPFIA4;SUFU;SP2;CD3E;ITPKC;SFN;PAF1;DLX2;FRMD6;RFPL4B;DYNC1LI2;WWP2;AXIN1;TAF8;TGFBR3;TNRC18;GP1BA;B4GALT6;CRTC3;TMEM229B;FADS3;NCDN;HECW1;ZBTB4;SLC35B3;IRX4;PRRX2;RTBDN;CLCN2;FKBP14;SLC30A9;S100Z;CDYL;ISCU;SBF1;ADAL;SMAD5;TRIM26;FAM50A;DHX16;TRIM52
gsea	GSE25146_UNSTIM_VS_HELIOBACTER_PYLORI_LPS_STIM_AGS_CELL_DN	-0.389184	-1.57659	0.032586558044806514	0.259878	0.945	66/146	0.3408	NLRC5;ENTPD1;GRAP2;SLC1A5;PLCB2;CCNT1;DOCK10;CLCN7;LILRB4;STAT1;GBP6;CCL3;CTLA4;ITSN2;MX1;TBC1D2B;XAF1;ARHGAP9;TTC14;CXCR5;CSNK1A1;SLC20A1;PHF21A;PKNOX1;HNRNPH1;SENP5;ZFC3H1;EML4;AFF4;ZC3HAV1;PPIL4;GEMIN5;PRPF4B;TRAF1;EXOC1;MTA3;CTSE;VPS36;PDK1;MPHOSPH10;COG3;TNRC6A;GPR132;MED8;ARID4B;PPP3R1;ITGB2;CEBPZ;RGS1;MAPK8IP3;HNRNPR;SAMD3;ZKSCAN3;TMEM254-AS1;BCLAF1;DICER1;CDR2;MYCBP2;FAM120A;RPS6KB1;CCNL2…
gsea	GSE9988_LOW_LPS_VS_CTRL_TREATED_MONOCYTE_DN	-0.348612	-1.53188	0.044715447154471545	0.2598793436135049	0.972	90/180	0.4086	GIMAP8;KDM2B;GIT2;ATXN2;CHD8;IFI30;SETD1B;NLRC4;RGS19;SH2D3C;SASH3;GRN;SP1;DNAJC5;PLEKHO1;CSF1R;ARHGAP30;KIAA2013;RAB8A;HECA;B4GALT7;IFFO1;FAM78A;PLEKHO2;TNFAIP8L2;SLC31A2;RNF44;DUSP7;TLR1;CTDSP2;DPP8;NRBP1;TLE3;NCOA6;DOK2;LASP1;SYNRG;WASF2;KLF13;PXN;TFEB;CMTM3;KDM3A;NLRP12;ATG9A;SDHAP1;PIP5K1C;MNT;PCBP1;TBC1D10B;CRTC3;TAF5;MKRN1;KDM3B;ELOVL1;STAU1;CSK;PPP1R8;TGFBR2;DSTYK;RNF34;CXCL16;DNAJC13;BMF…
gsea	GSE14308_TH17_VS_NAIVE_CD4_TCELL_DN	-0.326878	-1.5334	0.00568182	0.25988544349895165	0.972	78/176	0.3439	HIVEP3;COL11A2;GIMAP4;TRAM2;CLIP1;GABRR2;MYO9A;BAHD1;MTSS1;SLC6A9;DYNC1H1;PIP5K1A;TCOF1;PKD1;IFIH1;PTPRC;METTL3;MORC3;GBP6;ZZEF1;ESCO1;NCCRP1;TARS2;CASKIN1;OPRD1;FAF2;ZNF687;DCLK1;CD5;TBX5;IRF9;ART4;CACNA2D4;BTK;FAM120B;RHOG;CCL4;CHD4;FMNL3;ZNF507;CAD;CTSD;ZNF598;DNASE1L2;POLR2A;XPO6;RTEL1;ITGA10;TIMP2;CYP8B1;TBXA2R;ZFP36;AKNA;PARP2;MAPK14;GPR146;SLC22A16;GIGYF2;TMEM132E;MAP3K3;CLCN2;DNAJB11;RDH1…
gsea	QI_PBMC_ZOSTAVAX_AGE_50_75YO_CORRELATED_WITH_EXPANSION_OF_VZV_SPECIFIC_T_CELLS_TO_PEAK_AT_1DY_POSITIVE	-0.3935	-1.64094	0.0377734	0.2598951563610658	0.879	118/224	0.3449	RAB35;AP1M1;TNFRSF1B;HSPA6;LRRC25;FLI1;KDM2B;PDLIM7;KIF5B;PLOD1;UPF2;WAS;LILRB2;LRP10;CD14;MXD1;SIGLEC14;PSAP;LILRB3;GPR65;LSP1;CCND3;SPI1;ARHGAP30;SIGLEC10;ARHGAP25;SLC11A1;FPR1;PECAM1;MLKL;MFSD1;CXCR2;SMAP2;TXNIP;C5AR1;CTDSP2;PGAM4;DENND5A;FGD3;CHST15;CMIP;EVI2B;FOXN3;RHOG;UBE3C;HLA-H;ALOX5AP;PLCG2;KLHL24;HLA-F;PDE7A;JARID2;FNDC3B;CYSLTR1;PPT1;MAN2B2;RASSF2;NPL;STAT3;MAP4K4;PCBP1;SELL;BANP;SIPA…
gsea	GSE10856_CTRL_VS_TNFRSF6B_IN_MACROPHAGE_UP	-0.365853	-1.64159	0.01417	0.26002567178432673	0.879	85/156	0.4182	CAMKK2;P2RX7;SMAP1;GPBAR1;RNF213;NBPF10;GIMAP5;DUSP3;MTSS1;PSAP;ADORA3;APOBEC3A;TPP1;INPP4A;PLXND1;CTSA;CD37;RNASE6;CAPZB;GAS6;FCGR2A;LRCH3;DEF6;CAPG;HCK;GSK3B;SMAP2;ARHGAP9;C1orf127;IRF8;ZNF397;HPSE;SNX20;ZNF565;HOOK2;TMEM65;NLRP12;HS3ST2;XPO6;SLC6A16;SEPHS2;MCAM;APPL2;TAF5;TNFRSF8;SLC46A3;NISCH;AP1B1;TNFAIP8;AP2A2;KSR1;IL11;PHACTR4;ADAMTS18;ZBTB39;SIDT1;PLEC;TIFAB;ABCC5;ZC3H11A;CHST14;NOD2;OLFM…
gsea	GSE13485_DAY1_VS_DAY21_YF17D_VACCINE_PBMC_UP	-0.363487	-1.53365	0.019880715705765408	0.26011654256977146	0.972	79/157	0.3839	ULK1;PREX1;ENG;TNFRSF1B;AKAP8;SPNS1;TGFB1;FMNL1;KCNAB2;ARID5A;PARP6;SUPT5H;PIK3R5;RIN3;INF2;PML;CCNT1;DOCK2;DIP2B;TPM2;ACACA;ATF5;TLE3;GLTP;CORO7;SERPINE1;GMEB2;MAN2C1;DCTN1;ARAF;TRIM11;CYGB;POLR2A;RPRD1B;ICOSLG;ATG9A;PIP5K1C;MAP4K4;LINC01089;NAB2;ARHGAP4;HGS;OMG;PHOX2B;YKT6;SMYD5;AP1G1;VIPR1;NBEAL2;MAP3K3;AUP1;ACAP3;TRIM41;SMAD7;BMF;SQSTM1;CAPN1;STON1;CARM1;ZNF34;SMG7;CTNNBIP1;CYP4F8;XPNPEP1;NEK…
gsea	GSE32164_ALTERNATIVELY_ACT_M2_VS_CMYC_INHIBITED_MACROPHAGE_UP	-0.381384	-1.64862	0.017892644135188866	0.2601987035208058	0.871	105/184	0.378	CD72;GIMAP4;SPNS1;AKAP8L;ENTPD1;WIPF1;FICD;TOX4;PIP5K1A;OTUD5;NCF4;ABHD8;IL16;CSF1R;CAMK2B;CD4;CXCR3;MPEG1;CD82;APOE;HBA2;ITPR2;SIT1;CD2;ACTR2;TNK2;MLEC;DOK2;NEURL4;IFNG;OGFR;HPN;S1PR4;ATP11A;ENPP1;CASP1;TRIM11;MAN2B1;SOAT2;CTSD;NFYC;RNGTT;MYD88;CD28;POLR2A;MPRIP;GPC1;VAMP5;LTB;SLC25A28;DIAPH1;HLA-B;SEPHS2;YWHAB;TAP1;FASLG;MMP9;HLA-DRB1;STARD3;TCF25;LMO2;EXT1;ITGB2;RABAC1;PCK2;ICAM1;UIMC1;CDK5RAP…
gsea	HOEK_NK_CELL_2011_2012_TIV_3D_VS_0DY_ADULT_3D_DN	-0.534293	-1.65663	0.0680412	0.26027471028985527	0.857	106/218	0.2054	LILRA6;KCNMB1;LRRC25;LRP1;DOK3;MEFV;STAB1;NCF1;IFI30;LILRB2;TMEM150B;TNFSF13B;SCARF1;SULF2;CD14;SIGLEC14;LYL1;PRAM1;LILRA2;MS4A7;APOBEC3A;CD163;LY86;LILRB3;CD86;CSF3R;MARCKS;NCF4;LILRA1;SPI1;CSF1R;RNASE2;CLEC7A;S100A9;CD36;ADAMTSL4;CD4;RASGRP4;MPEG1;LILRA5;LILRB4;TYMP;SLC11A1;TUBB2A;CYBB;HLA-DRB5;FPR1;NLRP3;MS4A6A;CD33;PADI2;TLR2;HCK;AIF1;NID1;C5AR1;CD5;SLC7A7;SPINT1;S100A8;SOCS1;TLR4;SLC15A3;CD1…
gsea	GSE26495_NAIVE_VS_PD1LOW_CD8_TCELL_DN	-0.398208	-1.53203	0.0639659	0.26029681429922175	0.972	98/186	0.3675	PREX1;LAG3;TNFRSF1B;DENND3;CCR5;NPC1;CNNM4;RHBDF2;IL10RA;CHST11;ITGAL;ADRB2;LPP;ZEB2;OPTN;SEMA4C;PIK3R5;KATNAL1;SLC15A4;ACTN4;SRGN;ADAM8;ADCY9;GZMH;MAN1A1;PLEKHO2;FGFBP2;PIK3AP1;SP140;JAKMIP1;CHST12;TCIRG1;FCRL3;WSB2;DOK2;JAKMIP2;EOMES;WIPI1;TMED9;EIF4G3;MATK;TIGIT;GPR68;CCL4;TBX21;TMEM184B;AUTS2;RASGEF1A;TTYH2;OSBPL5;NKG7;WWP2;SYTL2;TGFBR3;PIK3R3;GAB3;ABHD15;SLCO3A1;CD244;SLAMF6;SESN2;AHNAK;TNFS…
gsea	GSE21360_PRIMARY_VS_TERTIARY_MEMORY_CD8_TCELL_DN	-0.411418	-1.53232	0.0747863	0.2604692815317974	0.972	94/188	0.3339	P2RX7;C1QB;FCGR1A;OAS2;NPC1;TRAFD1;CCL8;ST3GAL5;ITGA4;IL10RA;IRF7;ARID5A;STAT5A;CCL7;SERPINB2;GEM;STAT2;TYMP;LCP2;IFI35;SERPING1;MCL1;EYA3;MAN1A1;RBMS1;TBC1D2B;SLC31A2;MACF1;TNFSF9;IRF5;PLEK;CCRL2;SOCS1;P2RX4;PI4KB;IRF8;LAMP3;UBE2L6;CXCL9;ANKS1A;MEP1B;BCL2A1;SERTAD2;GBP1;CXCL10;CTNS;RHOH;PDE4DIP;PIM2;VAMP5;SECTM1;JAK2;CD38;SP110;TRAF1;SEPHS2;CIITA;TAP1;CXCL11;HSD11B1;ZFP36;RNF19B;ICAM1;SAMD4A;IL3…
gsea	GSE7509_UNSTIM_VS_IFNA_STIM_IMMATURE_DC_DN	-0.470491	-1.58204	0.09375	0.26052641078360866	0.94	102/164	0.3664	SCN1B;CORO1A;PDCD1;NLRC5;GIMAP6;GIMAP4;OAS3;PARP12;CSF1;GRAP2;TRIM14;MXD1;ITGAL;STX11;PLCB2;NCKAP1L;GNB4;PIK3CG;ICOS;CD300C;GBP6;ABCA1;ANKRD44;SERPING1;MCL1;MLKL;BATF2;SAMD9L;EPSTI1;TLR2;MX1;XAF1;IFIT2;MYO1G;CD3D;CD3E;VCAM1;CCRL2;IL18BP;GZMK;SOCS1;IFIT3;ISG15;CD8A;DOK2;CXCR6;HIVEP1;P2RY10;IFI44;CXCL9;ATP8B4;PHF11;HPSE;CASP1;CXCL10;STAT3;USP18;CHSY1;PRDM1;SP110;SLC28A2;TGM2;TNFRSF9;CIITA;TCF25;ACE…
gsea	GSE45365_WT_VS_IFNAR_KO_CD8A_DC_DN	-0.363986	-1.57719	0.0322581	0.26059938682881917	0.944	89/181	0.3638	TNFRSF1B;PARP12;ARFGAP1;MXD1;PTPN1;IRF7;DCTN4;ARID5A;PSMD11;STAT5A;DHX58;CASP5;PTGIR;BRAP;GLRX;IFIH1;BST2;COL16A1;HERC6;PDE4B;TRIM21;TJP1;FPR2;CD80;TLR2;MSC;NINJ1;RAB8B;LILRB1;EHD1;DENND5A;LSR;SPHK1;ITPKC;PAF1;IFI44;UBE2L6;ADA;SIX5;RASSF4;PHF11;ROBO4;SNAI1;PLXNC1;ZC3HAV1;FBLN2;IL4R;EBI3;STAT3;REL;PRKAG2;SLC25A28;NBR2;TNIP1;TAP1;TRPV6;TP53BP2;LANCL2;GRB2;APOL1;MFN1;PELI1;IFITM1;SLC39A8;PTGER4;MRPL…
gsea	GSE9316_IL6_KO_VS_IFNG_KO_INVIVO_EXPANDED_CD4_TCELL_DN	-0.395792	-1.52846	0.0747863	0.26061737687840797	0.975	95/186	0.3247	UBR4;PARP12;OASL;TRAFD1;CD14;CHST11;IRF7;ADORA2A;TMEM106A;DHX58;GNB4;OAS1;CCL7;BST2;DLL4;TMEM140;C11orf96;XPOT;COL4A1;CLIC4;FABP2;ZBP1;BATF2;MX1;IL12RB1;TXNRD1;IL1RN;CCRL2;SOCS1;MMP14;AOAH;SELP;SLC15A3;CFLAR;SERPINE1;IFNG;SAA1;SCT;OGFR;CXCL9;MVP;LTV1;CCL4;DDIT3;PSTPIP2;GPR84;BCL2A1;MOV10;SFXN1;MMP13;INO80;PDCD1LG2;CXCL10;EBI3;CH25H;SOS1;PGS1;OMD;NNMT;TRAF1;TAP1;CD40;CXCL11;LOX;FLNB;PLAT;NUFIP1;IC…
gsea	HOEK_NEUTROPHIL_2011_2012_TIV_ADULT_1DY_UP	-0.588183	-1.64753	0.053719	0.26068993153557024	0.871	17/30	0.2699	OAS2;OAS3;OAS1;RSAD2;GBP6;IFI44L;EPSTI1;XAF1;DDX60;IFI44;TFEC;PDCD1LG2;APOL3;SESTD1;EGR2;FRMD3;P2RY14
gsea	GSE3982_CTRL_VS_LPS_48H_DC_DN	-0.416027	-1.65793	0.0468432	0.26070928345513517	0.852	94/182	0.3161	SIGLEC1;C1QB;SLC35E1;PARP12;CSF1;RHBDF2;IRF7;TRAF3IP3;CCL19;HEG1;OAS1;ARHGAP22;PIK3CG;LILRA4;STAT2;HERC5;RSAD2;INHBA;IFI44L;SERPING1;IFIT1;CD80;MX1;DRAM1;TXNRD1;SP140;RAB8B;EIF4G1;IFIT3;ISG15;IRF9;CFLAR;LAMP3;IGFBP3;SERPINE1;VPS8;RFX5;STAP1;IFI44;ATP11A;CCL4;ITGA8;CCR7;CXCL10;FSCN1;REL;IFIT5;SPTLC2;NNMT;CD38;CRISPLD2;IL12B;TWIST1;TNIP1;ZNF81;HSD11B1;USP11;CES1;IFI6;MS4A1;ARSB;CYP7B1;RNF19B;TSKU;M…
gsea	GSE5589_LPS_VS_LPS_AND_IL6_STIM_IL6_KO_MACROPHAGE_45MIN_DN	-0.338747	-1.57761	0.0196078	0.2607310659832333	0.943	98/183	0.3778	ELMO2;VPS13D;ABI3;RGS19;ID3;ITGAL;NOTCH2;PLCB2;CLN3;VAV1;STAT5A;ARHGAP30;SCD;LCP2;ACSL1;IFFO1;SAMD9L;SCARB1;STARD4;GPSM3;ANGPTL4;SMAP2;ACLY;C5AR1;GNGT2;TLE3;S100A8;SLCO2B1;ALDOC;SLC27A1;GSTT2;ELL;STARD5;IQGAP1;RAP2C;PPT2;PSTPIP2;OTOP1;SNX10;PXN;PCYOX1;MYD88;ABHD3;VPS54;FAM168A;KRR1;UNC119;ZCCHC2;SIRPB1;TGM2;ZFPL1;OLR1;SEPHS2;ANGPTL3;MYO7A;EXT1;IFNGR1;GMPPA;REV3L;ICAM1;TBC1D20;UTRN;FAM53B;HERC3;ZN…
gsea	GSE36527_CD69_NEG_VS_POS_TREG_CD62L_LOS_KLRG1_NEG_UP	-0.438206	-1.64671	0.035864978902953586	0.2607346781148217	0.872	93/188	0.3062	TRAM2;OAS2;PARP12;OASL;TRAFD1;ANKFY1;RIPK1;OGFRL1;IRF7;DHX58;TLR7;OAS1;CMPK2;PARP14;PML;IFIH1;TMEM140;FGL2;SLFN12L;STAT2;STAT1;CD274;RSAD2;MORC3;GBP6;IFI35;CLIC4;ZBP1;TRIM21;EPSTI1;MX1;ZNFX1;HLA-E;IFIT2;LY96;EIF2AK2;CNP;CCRL2;SOCS1;IFIT3;SELP;GBP7;REP15;ADAR;ISG15;HOXD11;IRF9;DDX60;OGFR;IFI44;CHAD;TMEM184B;MOV10;FRMD6;LIPA;EFR3A;WNT16;MAP2K1;RBL1;HOOK2;CXCL10;MYD88;VPS54;STAT3;USP18;PARP9;CENPF;P…
gsea	GSE13485_CTRL_VS_DAY21_YF17D_VACCINE_PBMC_UP	-0.366739	-1.57659	0.019880715705765408	0.2607736511357613	0.945	86/176	0.3484	RNF10;ULK1;TNFRSF1B;AKAP8;KCTD20;FMNL1;SH2B3;ARID5A;LPP;ATP2A2;NCOR2;SUPT5H;RCC2;PLA2G15;PIK3R5;RIN3;BRAP;PPP1R12B;GTPBP1;B3GNT7;CRK;CALU;PIGS;GLTP;ZBTB10;CORO7;PHF21A;USP30;ANKS1A;TMEM184B;ARAF;TRIM11;SERTAD2;PXN;PPIL4;ITGAX;VPS18;RNF139;ATG9A;MEF2D;MNT;PGS1;SLC25A28;RBM33;HGS;CCDC69;NPEPL1;HYMAI;RNF168;PPP3R1;GRB2;ATXN1L;SIK1;SPATA2;RUNX3;SLC26A6;NBEAL2;DHX35;EDEM1;DSTYK;AKT1S1;SMAD7;IRAK1;TRIM…
gsea	GSE37301_MULTIPOTENT_PROGENITOR_VS_COMMON_LYMPHOID_PROGENITOR_UP	-0.350387	-1.57798	0.015779092702169626	0.2607998923103075	0.943	74/155	0.3511	RASGRP2;PIP4K2A;GABRR2;NPC1;NCF1;KCNH2;PTP4A3;LAT;SASH3;ID3;MPP1;KCNIP2;PLCB2;RAB5C;ARHGAP27;TLR7;CCND3;RREB1;LGMN;GBP6;SYDE1;FAM78A;EYA3;CD3D;CD27;TRMT1;CDK19;PPARGC1B;TSPYL2;FOXO1;NDRG3;ARL5C;MOV10;GPR18;KLF13;ZFC3H1;INO80;ZBTB17;CC2D2B;TREML2;RASSF2;USP18;ARHGEF1;ZXDC;PRKAG2;SGK3;CTSS;SMG1;S1PR1;ATP6V0A1;TUBGCP4;SLC46A3;PAK1;GPR146;SLC26A11;SSH2;OPLAH;MLLT11;RASA3;SAMHD1;KRBA1;STAMBPL1;RBCK1;S…
gsea	GSE44649_WT_VS_MIR155_KO_NAIVE_CD8_TCELL_UP	-0.350589	-1.53247	0.015503875968992248	0.26089423966912845	0.972	96/182	0.3782	ULK1;LRP1;DOK3;AQP1;LDLRAP1;STARD8;SNX8;MRAS;GPR20;MS4A7;TPP1;OPTN;ABCG1;RAB11FIP3;LGMN;ATP13A2;GBP6;IGFBP4;FPR2;ZNF687;TBC1D2B;SLC4A1;C2CD2;SLC13A2;MYOM1;TMC7;NUAK1;SLCO2B1;CDK6;PPARGC1B;SAA1;ARHGAP23;KIAA0513;RENBP;HPN;NCKAP5L;ACP2;ENPP1;CEBPB;KIF1B;PRICKLE2;PILRA;ITSN1;GATA1;MAPKBP1;MRAP;HEXA;FAM168A;CHD5;ARRB1;GAB1;SLC46A2;ANGPTL3;MYO7A;GTF2IRD1;GPD1;RXRA;CTTN;SAMD4A;GLI2;TGM1;ZDBF2;SRRM2;LAM…
gsea	GSE13485_DAY1_VS_DAY7_YF17D_VACCINE_PBMC_DN	-0.478969	-1.52784	0.10759493670886076	0.26109750081049804	0.975	80/180	0.2136	KLHDC7B;SIGLEC1;CCR1;OAS2;CCR5;OAS3;PARP12;OASL;OSTM1;HMOX1;IRF7;APOBEC3A;C3AR1;MARCKS;DHX58;TLR7;HEG1;OAS1;HAVCR2;CASP5;CMPK2;PARP14;IFIH1;STAT1;HERC5;HERC6;RSAD2;ZBP1;IFI44L;SERPING1;BMP2K;SAMD9L;IFIT1;EPSTI1;MS4A4A;TRIM22;MX1;SLC31A2;NCOA7;XAF1;IFIT2;PIK3AP1;EIF2AK2;TLR1;IL1RN;IFIT3;TLR4;ADAR;ISG15;NEXN;TRIM69;LAMP3;DDX60;IFI44;ZNF41;UBE2L6;FNIP2;PLAC8;PHF11;CASP1;EFR3A;GBP1;CLIC2;CXCL10;DDX60…
gsea	GSE21546_WT_VS_SAP1A_KO_AND_ELK1_KO_DP_THYMOCYTES_UP	-0.355978	-1.52854	0.024793388429752067	0.2611102418439068	0.975	85/183	0.33	HIVEP3;CAMK2A;RGS19;RHBDF2;PTPN1;ZEB2;PIK3R5;CD37;CMPK2;GLRX;IFIH1;ESYT2;DDI2;STAT2;CYBB;NFKBIB;TRIM21;XAF1;IFIT2;TBL3;OR52N4;SNX18;SLC7A7;LHFPL2;TCIRG1;GRHL3;IFIT3;GBP7;SLC15A3;NFKBID;CMIP;LBP;STARD5;ZMYND15;ITPKB;CCL4;GPR84;ZSCAN29;SLC6A7;FGF7;SETX;DENR;CLINT1;PILRA;EBI3;POLR2A;KDM3A;CH25H;PARP9;LAMB1;SMG1;RFFL;GYS1;COG3;ZNF646;AGRP;CEP170;HMGA2;ICAM1;KDM3B;RTP4;DBN1;TMEM63A;ATMIN;IKBKE;TMEM132…
gsea	GSE21360_NAIVE_VS_QUATERNARY_MEMORY_CD8_TCELL_DN	-0.418487	-1.57827	0.0705645	0.26115183757062366	0.943	101/182	0.3617	NCOA3;RASGRP3;SLC22A2;OAS2;OAS3;PARP12;OASL;TRAFD1;ANKFY1;RIPK1;PRRC1;IRF7;NADK;PSMD11;SERPINB9;DHX58;OAS1;PML;IFIH1;BST2;STAT2;HERC5;HERC6;RSAD2;IFI35;TNPO2;IFI44L;TRIM21;ETV3;IFIT1;EHD4;TRIM22;MX1;XAF1;IFIT2;EIF2AK2;TMEM127;SP140;LARP1;CHST12;CRK;IFIT3;ADAR;ISG15;IRF9;IRF8;LAMP3;DDX60;STAP1;IFI44;UBE2L6;YEATS2;RBM22;PHF11;CASP1;DUSP22;USP18;ZCCHC2;IFIT5;CD38;SP110;SAMD9;POU2F1;GOSR1;TAP1;UBC;IF…
gsea	GSE37533_PPARG1_FOXP3_VS_FOXP3_TRANSDUCED_CD4_TCELL_DN	-0.545561	-1.65844	0.0590717	0.2611816741678467	0.851	119/187	0.2925	MEF2C;OAS2;OAS3;PRKD2;PARP12;OASL;TRAFD1;IFI30;ANKFY1;CSF1;RHBDF2;RIPK1;TRIM14;IRF7;ARID5A;DHX58;OPTN;BAZ2A;OAS1;LGALS9;PML;LY6E;IFIH1;BST2;TMEM140;STAT2;LGMN;STAT1;CTNNBL1;HERC5;HERC6;RSAD2;IFI35;GTPBP1;IFI44L;RNF31;TRIM21;IFIT1;EHD4;CALCOCO2;TRIM22;MX1;XAF1;HLA-E;IFIT2;TRANK1;EIF2AK2;CNP;USP15;SOCS1;IFIT3;TNFSF18;SLC15A3;ADAR;ISG15;IRF9;BAK1;HIVEP1;DDX60;OGFR;IFI44;UBE2L6;YEATS2;HLA-C;PHF11;CAS…
gsea	GSE43955_TH0_VS_TGFB_IL6_TH17_ACT_CD4_TCELL_10H_DN	-0.319732	-1.52734	0.00775194	0.2614107913594982	0.975	86/178	0.3977	ARG1;HLX;BRD4;FOXB1;CDH5;STAB1;GUF1;RIPK1;CHFR;ANGPT1;CSF3R;CACNG1;NDRG1;CAMK2B;ICOS;TARS2;HLA-E;CXCR2;IL1RN;HOXD12;LARP1;SPINT1;IL18BP;SELP;CALU;SOX18;UBR5;MPO;CX3CR1;SH3PXD2A;IL17RA;SAA1;TEAD3;CXCL9;CCL4;PRRX1;NKIRAS2;MAFB;SLC35C2;MYD88;IL4R;TET1;HAL;MPRIP;NBL1;RAD23A;WFS1;NFATC1;DIAPH1;FLNA;KCNA7;TRO;TLL1;PHF12;ADM;FNDC7;NKX2-8;FKBP10;GPR162;FZD7;IL11;NCOR1;RASA4;HBB;PSMD1;IRF3;ADRA2C;SIM2;SGC…
gsea	GSE27786_NKCELL_VS_ERYTHROBLAST_UP	-0.32713	-1.65679	0	0.26147247129739937	0.856	80/171	0.3997	MYO9B;TLR6;AXL;HMOX1;LRP10;TRIM14;PRAM1;SIPA1L3;CD86;PLXND1;TAF3;PKD1;G6PD;AAK1;SBNO1;KIT;PDE4B;PECAM1;ARID1A;WDFY4;DHX57;ACACA;DUSP7;MGA;NINJ1;ATE1;NRBP1;FKRP;CALU;MFGE8;CMKLR1;ZNF569;DCTN1;FMNL3;SETX;TNKS2;NHLRC3;ZNF260;LMF1;GPR183;RHOH;NAB2;RBM17;FBXO6;ANKIB1;MARVELD1;EXOC1;SEPHS2;COG3;UBR1;IKBKE;OPA1;GOLGA4;KIAA0319L;ZNF652;BHLHE40;RHOT1;ZMPSTE24;UNC93B1;PLSCR1;SEC24D;SRF;SEC63;IRF2;PPP3CC;YT…
gsea	GSE11961_FOLLICULAR_BCELL_VS_MEMORY_BCELL_DAY7_UP	-0.359737	-1.64869	0.00776699	0.2616395678564408	0.871	87/178	0.3697	CAMKK2;PDCD1;RNF213;UBR4;SART3;OAS3;TRAFD1;NAA25;TRIM14;IRF7;DYNC1H1;DHX58;OAS1;TYROBP;PIK3R5;ARHGAP30;CMPK2;TUBB2B;MICAL1;WIPF2;PML;IFIH1;TMEM140;LGMN;HERC6;GTPBP1;SERPING1;SAMD9L;CYP26A1;SCAMP2;XAF1;HLA-E;MYO1G;PIK3AP1;IRF5;CNP;COL13A1;ANKRD12;IFIT3;SETDB2;IRF9;SEMA4F;SLAMF9;KLHL36;CACNA1A;TMEM184B;PRICKLE2;TREML2;SLC22A8;ZCCHC2;SOS1;PARP9;ALKBH6;JAK2;NPEPPS;RNF114;STARD3;TYK2;IKZF1;MX2;ADCK1;C…
gsea	GSE7348_UNSTIM_VS_LPS_STIM_MACROPHAGE_UP	-0.362199	-1.57849	0.033268101761252444	0.26169355501739805	0.943	66/139	0.3458	NCOA3;LDLRAP1;GIT2;SNX8;ARL11;C16orf54;SASH3;LYL1;SH2B3;CD68;TMEM86A;LPAR5;PLA2G15;KATNAL1;TAF3;CEP250;MEF2A;ASXL2;HDAC5;RAB31;IFFO1;FAM78A;TBXAS1;DUSP7;LHFPL2;SLC25A42;SPEG;FAM120B;PLD4;LYSMD1;FOXO1;MFAP3;NHLRC3;TNRC18;MNT;IRF2BP2;CD300LB;MARVELD1;TIGD2;S1PR1;ACOX3;LMO2;RGS2;ADAMTS10;AKAP10;RAB3A;SLC26A11;PDIK1L;SFMBT1;PLEKHM1;OPLAH;KIFC3;TMCC2;FOXO3;KCTD7;TRIM8;ARRDC2;NANP;TBC1D2;BTBD6;SIRT4;ZS…
gsea	SCHERER_PBMC_APSV_WETVAX_AGE_18_40YO_JOINT_TO_VACCINIA_AND_YELLOW_FEVER_UP	-0.586399	-1.52577	0.14705882352941177	0.26171957212540786	0.976	34/55	0.2603	OAS2;IFI30;FCGR3A;MARCKS;OAS1;LY6E;GLRX;HERC5;IFI44L;SERPING1;TRIM21;IFIT1;FPR2;TRIM22;MX1;XAF1;IFIT2;IL1RN;IFIT3;ISG15;IRF9;IFI44;CEBPB;USP18;IFIT5;SP110;TAP1;LMO2;IFI6;MX2;IFITM1;LAP3;CD74;LGALS3BP
gsea	SCHERER_PBMC_YF_VAX_AGE_18_40YO_JOINT_TO_VACCINIA_AND_YELLOW_FEVER_UP	-0.586399	-1.52577	0.14705882352941177	0.26171957212540786	0.976	34/55	0.2603	OAS2;IFI30;FCGR3A;MARCKS;OAS1;LY6E;GLRX;HERC5;IFI44L;SERPING1;TRIM21;IFIT1;FPR2;TRIM22;MX1;XAF1;IFIT2;IL1RN;IFIT3;ISG15;IRF9;IFI44;CEBPB;USP18;IFIT5;SP110;TAP1;LMO2;IFI6;MX2;IFITM1;LAP3;CD74;LGALS3BP
gsea	GSE21546_ELK1_KO_VS_SAP1A_KO_AND_ELK1_KO_DP_THYMOCYTES_UP	-0.425711	-1.52855	0.10860655737704918	0.26173390318540735	0.975	87/167	0.3033	NLRC5;RNF213;OAS3;PARP12;SLC9A9;OASL;IFI30;TRIM14;IRF7;SP1;OPTN;OAS1;ADCY7;CMPK2;PARP14;LY6E;BST2;TMEM140;STAT2;STAT1;HERC6;RSAD2;IFI35;GTPBP1;TRIM21;SAMD9L;IFIT1;MX1;HLA-E;IFIT2;EIF2AK2;CTDSP2;IFIT3;LCOR;ADAR;ISG15;TRIM69;ZNF24;CSNK1A1;IRF9;DDX60;HLA-C;PHF11;MOV10;HLA-F;XRN1;MYD88;ARSA;DDX60L;USP18;PARP9;PIK3C3;IFIT5;SP110;HLA-B;SUGT1;SAMD9;MYT1;RBM33;PATL2;BTN3A2;DNPEP;IFI6;USP48;ADAMTS9;MX2;PG…
gsea	GSE22886_CTRL_VS_LPS_24H_DC_DN	-0.444584	-1.50253	0.10782241014799154	0.2621784983496861	0.986	100/180	0.3272	ZDHHC18;OAS2;OAS3;OASL;RHBDF2;MTSS1;IRF7;APOBEC3A;NFE2L1;DDA1;DHX58;PTGIR;STK4;IFIH1;BST2;NCF1C;TYMP;STAT1;HERC5;HERC6;RSAD2;IFI35;GTPBP1;IFI44L;PDE4B;IFIT1;MSC;XAF1;HLA-E;SAMSN1;IFIT2;EIF2AK2;CNP;NINJ1;RAB8B;EZH1;IFIT3;ADAR;ISG15;P2RX4;IRF9;LAMP3;DDX60;G0S2;IFI44;UBE2L6;MVP;PHF11;CCR7;HLA-F;GBP1;EBI3;XPO6;USP18;REL;IFIT5;PIM2;LMBR1L;IL12B;SP110;TRAF1;HLA-B;SAMD9;TNFRSF9;TNIP1;TAP1;GYS1;BTN3A2;TN…
gsea	GSE15330_WT_VS_IKAROS_KO_HSC_UP	-0.313824	-1.51261	0.010141987829614604	0.26234732956811535	0.982	97/187	0.3858	MYO9B;PARP12;UPF2;ACVRL1;LAIR1;MPP1;WSB1;QKI;IL16;SYVN1;SPPL3;TRPV4;PKD1;ICOS;GRIPAP1;IGF2R;PDGFRA;SAMD8;SELPLG;IFI35;CARD14;HOXD9;MED1;CD3E;PDE1B;GLIPR1;VCL;IRF9;SEMA4F;DOK2;MAN2C1;OSTF1;PSTPIP2;ATAD2B;TRPC4AP;ACBD3;MIB2;SLAIN2;LIPA;NFYC;PRX;SGIP1;HS3ST3B1;ARHGAP1;GATAD2B;C21orf62;GUCA1B;SGK3;PPP1CC;CTSS;FASLG;CRLF2;HLA-DRB1;DGAT1;MDM2;ETS1;ZNF830;TMUB2;FNDC3A;QPRT;SAMHD1;HERPUD1;B2M;KIAA0319L;H…
gsea	GSE28737_FOLLICULAR_VS_MARGINAL_ZONE_BCELL_BCL6_HET_UP	-0.331951	-1.52497	0.0322581	0.26242639912413873	0.976	77/173	0.3902	RASGRP3;GM2A;AP1M1;DENND3;SPEN;DOCK11;SLC9A9;ABI3;ZCCHC24;FICD;CD68;CLN3;SLA;SUPT5H;FERMT3;TPP1;SLC15A4;CD4;CD300C;PTPRC;LPXN;APOE;ZNF623;CD300LG;DUSP7;ARHGAP9;CSAD;HELB;FAM120B;RAPH1;FMNL3;KAZN;MAN2B1;SETX;LIPA;FLYWCH1;AKAP11;NFYC;RAD23A;NFATC1;CD300LB;HOXA7;B4GALT6;ESAM;ADAM22;TTC7A;HLA-DRB1;RTN1;COL17A1;IFNGR1;DGKD;UTRN;TSPAN9;INPP5K;ANTXR2;HLCS;CD74;KRT16;GSN;MYCBP2;MAPK7;CARM1;MCCC2;DCLRE1C;…
gsea	GSE43863_NAIVE_VS_MEMORY_LY6C_INT_CXCR5POS_CD4_TCELL_D150_LCMV_UP	-0.382172	-1.65947	0.015717092337917484	0.26243792766804425	0.849	81/179	0.2887	HLX;C1QB;LYNX1;GIT2;ANKRD13A;SNX8;SH2D3C;SASH3;ID3;STK10;CD300A;RCSD1;NDRG2;CCND3;CSF1R;ADAM8;ACAP1;KLF2;ABCA1;HECA;PRPH;FCGR2B;MAN1A1;TBC1D2B;TNFAIP8L2;LAT2;MSRB3;GNGT2;C1orf54;GPR34;PLCG1;PTPRCAP;TNRC6C;WASF2;POU6F1;FCRLA;SNCAIP;MYO1C;UNC13D;GPR137B;BEST1;TFEB;MAP4K2;ZNF260;ICOSLG;RASSF2;PIAS3;P2RY13;RB1;CYTIP;SEMA4B;CD38;MARVELD1;GAB3;RP2;MAPK11;RPS6KA5;AQP11;NPPC;GMIP;ADAMTS10;HPCAL1;DGKD;KDM…
gsea	GSE36392_EOSINOPHIL_VS_NEUTROPHIL_IL25_TREATED_LUNG_UP	-0.350393	-1.5264	0.0361446	0.2624646285381135	0.976	87/183	0.3452	HSPB7;TLR6;AP1M1;TNFRSF1B;ENTPD1;HECW2;SETD1B;SH2D3C;SCRG1;CHST11;XKR8;STX11;KBTBD7;FGF23;CAPNS2;PARP14;CD53;CXCR3;FGL2;SKIL;IGF2R;RSAD2;ACSL1;TAGAP;GRIN3A;IFIT1;ITSN2;PIK3AP1;NINJ1;PLEK;FGD3;NFKBID;CHST15;SNED1;GFI1;ATP8B4;FMNL3;SOAT2;MGAM;MAP4K2;EBI3;TREML2;MRAP;CHAC1;NLRP12;ATG9A;MAP3K5;RFX1;TUBB1;SP110;CTSE;OLR1;RNF114;SEPHS2;CXCL11;SH2D5;HSD11B1;SYNJ1;SSH2;PELI1;PPP1R3F;NUB1;TMCC1;CAMKK1;MAP…
gsea	GSE557_WT_VS_CIITA_KO_DC_DN	-0.325362	-1.50607	0.021359223300970873	0.2624764107121744	0.983	91/182	0.3851	ASAP1;EMP3;DUSP3;MTSS1;ARID5A;DYNC1H1;STX11;PLEKHO1;PML;GAS6;SRGN;RASGRP4;SKIL;KRAS;ABCA1;ANKRD44;TMPRSS13;EHD4;PLEKHO2;HIC1;MYO1G;GRAMD1A;PLEK;GNA13;SCPEP1;C3orf70;EPB41;CMIP;ZBTB10;SH3PXD2A;CDC25B;TBX21;CLK3;CUL2;ENPP1;MAPRE2;TTYH2;AFF4;MEX3B;DMWD;JDP2;DMPK;TECPR2;IL21R;STK17B;INTS4;FLNA;NCOA1;MAPK11;ITGB7;RGS2;MFAP1;DGKD;IGF2BP3;MFN1;RASA3;RSRC2;ARIH1;QPRT;SLPI;UBE2G1;CPM;SORBS1;ABCA4;CHD2;C15…
gsea	GSE3039_ALPHAALPHA_CD8_TCELL_VS_B2_BCELL_UP	-0.330195	-1.51027	0.0317164	0.26250058886981953	0.982	91/180	0.3747	GM2A;ELMO2;KCNT1;ASAP1;RASGRP2;TMEM150B;MRAS;NHSL2;TAOK2;PTPN1;PRAM1;CD300A;RIN3;ZNF804A;ENPP2;PPARG;SIGLEC10;RNASE3;RASGRP4;SLFN12L;MYL3;EXTL1;SCARB1;MYO1G;TNFRSF25;CEACAM21;PIKFYVE;CD2;EPB41L3;FFAR2;MPO;FBXO10;DGKI;IQGAP1;KIAA0513;SON;PABPC1L;NIN;PLAC8;KAZALD1;SLC35C2;CAMP;GTPBP8;ICOSLG;SPRYD3;P2RY13;LTB;CYTIP;B4GALNT1;ZFAT;DMKN;TTC7A;HP;GPD1;IFNGR1;APOC1;DPP4;CDC40;KLF15;MAP3K3;ZKSCAN3;ASB2;ST…
gsea	GSE9960_HEALTHY_VS_GRAM_POS_SEPSIS_PBMC_DN	-0.392183	-1.57852	0.026584867075664622	0.2625613077939986	0.943	94/170	0.3657	RAB35;SIGLEC1;NLRC5;OAS2;OAS3;TRAFD1;KIF25;TNFSF13B;TRIM14;IRF7;NADK;IFIH1;STAT2;NPTX1;STAT1;HERC6;CD274;RSAD2;INHBA;IFI44L;ETV3;SAMD9L;CD80;NET1;ENTHD1;APOD;IFIT2;MN1;MMP14;DPPA3;ISG15;DDX60;G0S2;IFI44;NFATC2IP;ADA;PSTPIP2;DUSP22;IL4R;EBI3;NEURL3;GJB2;GP1BA;LRP8;CYTIP;C15orf48;SP110;TRAF1;SAMD9;TNFRSF9;SMG1;MPHOSPH10;HSPB1;MALAT1;ACOX3;CRLF2;TNFAIP6;NDE1;CHST2;IFITM1;NUB1;JAK3;PTGER4;DBF4B;IL20R…
gsea	GSE15735_CTRL_VS_HDAC_INHIBITOR_TREATED_CD4_TCELL_2H_UP	-0.370578	-1.65859	0.0100604	0.26258296018515986	0.851	89/180	0.3692	LYNX1;DENND3;N4BP3;NCF1;SH2B3;RABEP2;PSAP;MAP4K1;GRN;MARCKS;SERINC3;QKI;TYROBP;PIK3CG;ARHGAP21;TUBB2B;TEP1;LGMN;RAB31;ATP13A2;CLIC4;CAPG;APOE;BMP2K;TSPAN17;EHD4;NDST1;PLEK;PIKFYVE;DENND5A;PARVG;TLR4;FGR;RFX5;STAP1;FGD2;MGAT1;PLAC8;POU2F2;FMNL3;HPSE;RGS18;BFSP2;TFEB;CNRIP1;POLR2A;MPRIP;SLC48A1;ICOSLG;UNC119;REL;SEMA4B;KLHL14;MYO1E;MAPK11;CD40;RPS6KA5;ATP2A3;LIPE;DCLK2;TRIOBP;LTA;EGR3;SFMBT1;PLEKHM…
gsea	GSE25088_WT_VS_STAT6_KO_MACROPHAGE_ROSIGLITAZONE_STIM_DN	-0.317311	-1.50262	0.023483365949119372	0.26259990502150443	0.985	78/174	0.3865	LYNX1;OSTM1;ITGAL;RABEP2;ABLIM2;HERC2;ADORA3;TMEM86A;SP1;INPP4A;ZEB2;TAOK1;SEMA4C;C1orf198;CD53;RNASE6;DLL4;SIGLEC10;SLC35D3;DDI2;STAT2;PTPRC;CYBB;VPS39;EPSTI1;MAN1C1;HLA-E;TMEM127;CDC42BPG;PTK2;EZH1;KANK2;LDLRAD3;ALDOC;SLC27A1;POLR3B;GPR37;PPP1R3G;PINK1;FOXO1;SLC38A9;RASSF4;RCBTB1;PDE7A;HS3ST3B1;PHLPP2;BTBD8;PRKAG2;ZMIZ1;TNIP1;APPL2;SHARPIN;FLNB;SQLE;CALCOCO1;SLAMF6;TNFAIP8;PELI1;GPR35;PLTP;SLA2…
gsea	GSE17721_POLYIC_VS_CPG_16H_BMDC_UP	-0.311388	-1.51274	0.00607287	0.2626428915160751	0.982	97/187	0.4012	KCTD10;PDCD1;N4BP3;STAB1;PARP12;FCGR3A;LYL1;MPP1;SYVN1;RECK;TMEM140;CEP250;STAT1;AAK1;GTPBP1;PGF;EBF3;TXNIP;NINJ1;JPH2;USP15;TCIRG1;ADAR;NCOA6;PPARGC1B;SPEG;ATP10A;UBE2L6;HSD17B2;PLAC8;CLK3;FXYD5;ACTA1;PRRX1;SLAMF8;ZBTB17;CTNS;KLHL11;TNRC18;YTHDF1;NCOA1;EPPK1;CIITA;ZNF318;SBDS;F5;SHARPIN;GRINA;LMO2;MX2;SLC30A7;FRYL;INPP5D;TOP3A;PPP1R8;CD164;ATAD1;TRIM41;ZKSCAN3;GNPDA1;PKDREJ;RASA4;GPNMB;B4GALT5;T…
gsea	SOBOLEV_T_CELL_PANDEMRIX_AGE_18_64YO_7DY_DN	-0.599082	-1.50987	0.10351966873706005	0.26265340092226536	0.982	15/21	0.2762	RASGRP2;LAT;MAP4K1;CD3D;CD3E;CD3G;CD8A;PLCG1;ZAP70;NFATC2;NFATC1;PAG1;NFATC3;SLA2;FYN
gsea	GSE27786_NKCELL_VS_NKTCELL_UP	-0.339015	-1.51111	0.0326531	0.2626562468937309	0.982	89/187	0.3593	CAMKK2;RASGRP2;PTPN11;RGS19;PTPN1;PRAM1;STK10;LAPTM5;DCTN4;PSAP;NOTCH2;DHX58;CRYAB;GNB4;RNASE2;PTGIR;SLC15A4;SCD;HDAC5;PTPRC;OSBPL1A;MTHFR;SCARB1;SLC31A2;YWHAG;DHRS3;ACLY;HOMEZ;MS4A2;NMT1;SLAMF9;STARD5;RENBP;SPP1;PLD4;CMKLR1;NIN;PPT2;KLHL30;WASF2;RASSF8;ABCD1;DUSP22;MYO1C;JARID2;FNDC3B;TFEB;EBI3;REL;RPS6KA2;AK2;F5;LANCL2;EXT1;STK38;RNF19B;FRS3;YTHDF3;SH3BGRL3;SNX9;MAP3K3;DSTYK;HMGCL;CYBA;ATP9B;IT…
gsea	GSE21360_PRIMARY_VS_TERTIARY_MEMORY_CD8_TCELL_UP	-0.322323	-1.50065	0.032586558044806514	0.26266548357397845	0.987	100/188	0.3944	ENG;CHD8;LAIR1;HMOX1;RGS19;FCGR3A;SLC36A1;ID3;LYL1;NADK;MYO1F;TNFRSF11A;ADORA3;SH3BP1;NCOR2;NOTCH3;CLIP2;PLA2G15;CD180;PTGIR;ABCG1;XPOT;CD300C;MLXIP;ZNF623;BMP2K;IFIT1;PLEKHO2;HTR2B;SLC16A3;DTX2;TLE3;USF2;CHST15;SERPINE1;FARSA;RHOG;AFG3L2;FOXO1;ACP2;DDIT4;CHD4;POU2F2;RPP40;MAP2K1;MPRIP;KDM3A;MNT;TBC1D12;ABR;PARVB;RXRA;HPCAL1;DGKD;MAPK14;PLK2;PTPN22;TRAM1;MAPK13;IKBKE;SLC7A6;CSK;LYPLA2;BRF1;DHPS;F…
gsea	GSE18791_UNSTIM_VS_NEWCATSLE_VIRUS_DC_18H_DN	-0.398189	-1.50816	0.0821355	0.26269273614385297	0.983	96/163	0.3633	ANKRD34A;OAS3;DSPP;OASL;TRAFD1;CCL8;IRF7;ACACB;DHX58;ARHGAP27;OAS1;CMPK2;PARP14;IFIH1;STAT1;HERC5;HERC6;CD274;RSAD2;ZBP1;IFI44L;PDE4B;BATF2;SAMD9L;IFIT1;HAPLN3;EPSTI1;TRIM22;C5orf46;MX1;NCOA7;XAF1;IFIT2;CNP;FXYD1;LRRN4CL;DDX60;HRCT1;IFI44;ATP10A;CACNA1A;PLD4;TFEC;CEACAM5;PHF11;GBP1;CXCL10;MYD88;MKX;DDX60L;NEURL3;RETNLB;IFIT5;SECTM1;CD38;SAMD9;SLC6A1;PI4K2B;VIT;TNFAIP6;MAP3K15;FRS3;MX2;LINC00895;T…
gsea	GSE14415_ACT_TCONV_VS_ACT_NATURAL_TREG_UP	-0.354815	-1.5259	0.012048192771084338	0.26272469712314456	0.976	78/154	0.3386	RNF213;LDLRAP1;OAS2;NLRC4;ARFGAP1;ID3;SELE;RREB1;GGT5;PLEKHG2;STAT1;SBNO1;IGFBP4;ABCA1;FAM78A;TRAT1;PTK2;SLC25A42;BRWD1;CHST15;ART4;SH3PXD2A;ARHGDIG;SMCHD1;TDRKH;TNRC6C;CHD4;KLF13;CCR7;TNIK;WNT16;ACTN1;MTR;TREML2;TET1;TGFBR3;IL6ST;MAP4K4;NAB2;SELL;SEMA4B;FAM193B;CEP97;SLC28A2;ECM2;PDK1;APPL2;KIFC2;FBXO46;AGFG1;MX2;IL3RA;PELI1;WDR13;DPP4;TPCN1;CACNB2;RAB3IP;PTH2R;TOM1L2;TMEM131;PBX2;ALS2CL;TNFRSF1…
gsea	GSE38304_MYC_NEG_VS_POS_GC_BCELL_UP	-0.37251	-1.50876	0.033663366336633666	0.26274062590310204	0.983	87/188	0.3453	LYNX1;NPC1;ACVRL1;ZCCHC24;ST3GAL5;PTP4A3;MTSS1;IRF7;ID3;CD163;INPP4A;MARCKS;PLXND1;TNS1;TUBB2B;NDRG1;PTGIR;MEF2A;CTNNBL1;DIP2C;LATS1;IGFBP4;PDE4B;ZDHHC17;ST8SIA1;CABYR;CD3G;TTC3;BRWD1;IFIT3;GBP7;CHST15;NR3C1;N4BP2;ART4;ARL5B;SH3PXD2A;LDHAL6B;RASGRF2;FRMD6;SETX;GDPD3;TNIK;SORCS2;DNTT;SALL2;IL4R;GATA1;TET1;ALMS1;IL6ST;NAB2;TBL1X;ZBTB37;TIMP2;SGK3;GTF2IRD1;PAK1;SLFN5;SUV39H1;DYRK2;PDLIM4;EGR2;SSH2;E…
gsea	GSE3982_CTRL_VS_LPS_1H_NEUTROPHIL_DN	-0.315111	-1.50838	0.013011152416356878	0.2628618841134275	0.983	88/179	0.3523	CAMKK2;SCN1B;FOXB1;AKAP8L;PLA2G5;SCARF1;TAOK2;THEG;PDGFRB;NCOR2;SLC22A6;SERINC3;ABHD8;NDRG1;CD248;ZNF512B;CIDEC;CD82;SYDE1;SEC24C;TP53I11;CYP4F12;MIA3;SLC9A1;TTC3;CSDC2;C1orf54;MYOM1;CRK;EPB41;AKT2;KRT81;KCNJ6;CALR;PI4K2A;ZNF365;PSME4;DCAF15;ABCD1;ITGA8;PCYOX1;MAGIX;AMPD2;AMDHD2;GRAP;RTEL1;OLFML3;TNFRSF9;FBXO31;ABCF1;LONRF3;TCF25;CES1;HHAT;GPD1;PANK4;KIR2DL1;ZNF778;ANKHD1;ARHGAP24;CD74;FRS2;PKDRE…
gsea	GSE22935_WT_VS_MYD88_KO_MACROPHAGE_UP	-0.4271	-1.50079	0.10085836909871244	0.2629109545180592	0.987	103/187	0.3221	TRAM2;CCR1;DOK3;MEFV;C1QA;NCF1;WAS;IFI30;SH3TC1;TNFRSF11A;MPP1;STX11;ITGA5;TPP1;LIX1L;NCKAP1L;NCF4;GNPTAB;TYROBP;CD37;CD48;PIK3CG;FCER1G;CD200R1;ICOS;COL16A1;SKIL;ASXL2;RAB8A;LCP2;SELPLG;CYBB;ABCA1;MFSD1;CD80;HCK;MSC;SNX18;RAB8B;LHFPL2;TCIRG1;GLIPR1;SLC15A3;ADAR;CMIP;CDK6;PTGER2;TRPV2;BTK;IL17RA;TMED9;DNM2;MGAT1;NCF2;SLC37A2;HPSE;SLAMF8;TGFB1I1;SORCS2;PILRA;PDIA3;ITGAX;CYSLTR1;LOXL1;LRP8;ADAMTS7;…
gsea	GSE22886_NAIVE_CD8_TCELL_VS_MONOCYTE_DN	-0.516898	-1.64876	0.067623	0.2629530884188849	0.871	88/193	0.2023	CORO1C;KCNMB1;TNFRSF1B;CCR1;SIGLEC9;ADAP2;IFI30;HMOX1;CD93;LILRB2;DUSP3;CD14;SH3TC1;NADK;LAPTM5;LILRA2;PSAP;NOTCH2;SLC1A5;APOBEC3A;LILRB3;GRN;CSF3R;MARCKS;TYROBP;CSF1R;FCER1G;CLEC7A;S100A9;CLCN6;CD36;GNS;FGL2;SLC11A1;FCGR2A;RAB31;CYBB;ACSL1;NAGK;FPR1;CAPG;MS4A6A;CD33;MFSD1;PPFIA1;TLR2;HCK;SLC31A2;LAT2;LY96;C5AR1;TMEM127;SLC16A3;SLC7A7;LILRB1;USP15;S100A8;SLC15A3;CHST15;IRF8;FGR;TFE3;BACH1;STX12;M…
gsea	GSE7218_UNSTIM_VS_ANTIGEN_STIM_THROUGH_IGG_BCELL_DN	-0.481004	-1.51127	0.11416490486257928	0.2629566146315943	0.982	95/161	0.2935	CORO1A;NLRC5;GIMAP6;TNFRSF1B;GIMAP4;FLI1;AXL;OAS3;GRAP2;LAT;SASH3;CHST11;ITGAL;GNG2;LSP1;NCF4;THEMIS;HAVCR2;GEM;S100A9;CD53;ICOS;UBASH3A;SRGN;BIN2;LILRB4;HERC5;LPXN;SELPLG;SERPING1;PRPH;GPR174;EPSTI1;CCL3;APOD;DRAM1;MYO1G;CD3D;IL1RN;CD2;CCRL2;GZMK;SOCS1;CXCR6;IFI44;TIGIT;GPR68;ITK;ZBTB32;TBX21;ZAP70;CCR7;CCR8;PDCD1LG2;TREML2;SMC1B;JDP2;CLEC4E;ARHGAP15;RHOH;HAP1;IL21R;SH3GLB1;CHSY1;TRAF1;CXCL11;CD…
gsea	GSE42021_TREG_VS_TCONV_PLN_UP	-0.471016	-1.50609	0.12215320910973085	0.2630100461013895	0.983	101/186	0.2755	RASGRP3;OAS2;OAS3;PRKD2;PARP12;OASL;TRAFD1;IFI30;CSF1;TRIM14;IRF7;WSB1;OPTN;HEG1;OAS1;ADAMTSL3;PML;IFIH1;BST2;TMEM140;STAT2;TYMP;STAT1;HERC5;HERC6;RSAD2;IFI35;GTPBP1;IFI44L;SERPING1;TRIM21;IFIT1;EHD4;CALCOCO2;TRIM22;MX1;DRAM1;XAF1;HLA-E;IFIT2;TRANK1;EIF2AK2;USP15;SOCS1;IFIT3;ADAR;ISG15;IRF9;IRF8;LAMP3;DDX60;OGFR;IFI44;UBE2L6;HLA-C;PHF11;HLA-F;GBP1;CXCL10;MYD88;APOL3;STAT3;USP18;IFIT5;SECTM1;JAK2;…
gsea	GSE43863_TH1_VS_LY6C_INT_CXCR5POS_EFFECTOR_CD4_TCELL_DN	-0.345388	-1.50892	0.0353635	0.2630200282531674	0.982	86/187	0.3768	CD72;EXOC6B;SLC22A2;PIP4K2A;KIF21B;CAMK1D;LAT;JAG2;HERC2;PARP6;NDRG2;PRG4;PIK3R5;CD37;TUBB2B;PKD1;DOCK2;ACAP1;PTPRC;KLF2;ABCA1;ATP10D;ARID1A;TRAT1;CCR3;ST8SIA1;MON2;EZH1;GPKOW;SIT1;BRWD1;CD1D;BCAS1;TRIM33;SERPINI1;PHF21A;RASGRF2;PSTPIP2;SNX20;MSL1;LATS2;RHOH;ARHGEF1;ZCCHC2;RFX1;SLC28A2;NCOA1;ZNF236;ACBD5;CD99L2;ACAD10;HSF1;SLC26A11;HABP4;GIGYF2;RASA3;ITGB8;GOLGA4;ATP6V0D2;FOXO3;RARG;RABEP1;PLCXD2…
gsea	GSE22025_TGFB1_VS_TGFB1_AND_PROGESTERONE_TREATED_CD4_TCELL_UP	-0.339076	-1.50267	0.0226337	0.2630325999084946	0.985	98/183	0.4056	P2RX7;PRKD2;TGFB1;ZCCHC24;ID3;LAPTM5;GPR182;ITGA5;THSD7A;EGF;IL16;CACNG1;PTCRA;BST2;LAMA5;SLC11A1;PPFIA4;OLIG2;IGFBP4;PRPH;BMP2K;TP53I11;INSL4;MSC;PLD3;RALGAPB;DHRS3;SLC9A1;CD27;NDST1;PLEK;TNK2;CD84;HLTF;LTBP4;KIF1A;ARHGAP19;RFX5;THBS2;AHDC1;FCGBP;POU2F2;PTPN14;FN1;ZNF529;ITGA1;MAN2B2;BTBD8;SH3GLB1;JAK2;COL6A3;VCAN;LY9;ZNF318;FAM76A;PIR;FLNB;DLEU2;PAFAH1B1;TBXA2R;LPAR4;RORB;EDNRB;SAMHD1;RGS16;IDS…
gsea	GSE5542_UNTREATED_VS_IFNA_TREATED_EPITHELIAL_CELLS_6H_UP	-0.367479	-1.51028	0.0581162	0.26304614588528724	0.982	91/174	0.3513	MYO9B;GATA3;TLR6;MEF2C;GPRIN3;ENTPD1;NPC1;TGFB1;RHBDF2;CHST11;SH2B3;MYO1F;ZEB2;HAVCR2;LGALS9;ACTN4;CXCR3;COTL1;SEC24C;EIF3A;C1orf21;ST8SIA1;NCOA7;TRANK1;SP140;RDH10;GZMK;CMIP;RNF166;DKK3;EOMES;IQGAP1;TLN1;TIGIT;CRIM1;PI4K2A;TBX21;NAV3;TTYH2;LUZP1;USP46;F2R;CYSLTR1;TGFBR3;GPR183;NFATC2;TLR10;LRP8;NFATC1;PRDM1;ARID5B;SLC6A15;F5;SYT16;PHF12;SHMT2;FCRL2;RUNX3;SH3BGRL3;SHKBP1;AHNAK;PHACTR2;NBEAL2;SLAM…
gsea	GSE35685_CD34POS_CD10NEG_CD62LPOS_VS_CD34POS_CD10POS_BONE_MARROW_DN	-0.406309	-1.65994	0.020703933747412008	0.2630486921620877	0.849	104/190	0.3407	TLR6;ENG;FCGR1A;CCR1;ASAP1;FOXB1;RAB3IL1;HMOX1;KDR;MXD1;PTPN1;RAB5C;CD86;RAB11FIP5;STAT5A;CCL7;NDRG1;CD53;PML;LY6E;FGL2;SLFN12L;LCP2;STAT1;BMP2K;LGALS9B;FCGR2B;IFIT2;NID1;RAB8B;TLE3;IL18BP;SOCS1;SELP;GBP7;ISG15;DAB2;KCNJ6;FARSA;ITPKB;STX12;ADA;MGAT1;CCL4;EPAS1;ENPP1;CASP1;MAFB;TGFBI;JARID2;CXCL10;MYD88;ATF6;IL4R;ITSN1;SLC44A2;STAT3;CH25H;MAP4K4;VCAN;GAB1;TAP1;MPHOSPH10;CSF2RB;ATP6V0A1;SEMA3E;NPPC…
gsea	GSE9037_CTRL_VS_LPS_1H_STIM_BMDM_UP	-0.317039	-1.51181	0.010615711252653927	0.26314200709687297	0.982	83/170	0.3545	NCOA3;KIF21B;SETD1B;SULF2;SASH3;LYL1;MPP1;TMEM86A;WWTR1;ARHGAP30;SLC15A4;ZNF512B;DDI2;ALDH1L2;IFFO1;FAM78A;CCDC80;EIF5A2;DHRS3;THBS1;COL13A1;S1PR2;ZNF697;RASA2;HLTF;PCYT1A;ZNF546;KLHL30;EPAS1;WASF2;ACBD3;HPSE;ZFC3H1;CTSD;RCBTB1;SLC12A6;FERMT2;SUN2;SOS1;TM6SF1;S1PR1;SOCS5;HEY2;CREBBP;RNF168;LONRF3;HARBI1;RAB22A;USP49;ANKRD1;SPINK4;HABP4;PDIK1L;CSRNP2;SNX9;CAMKK1;PDXP;FOXO3;KCTD11;GNPDA1;ACSL3;TRIM…
gsea	GSE21774_CD62L_POS_CD56_DIM_VS_CD62L_NEG_CD56_DIM_NK_CELL_UP	-0.352349	-1.57873	0.0196078	0.2631818952108035	0.943	98/184	0.3834	CD72;CORO1A;HIVEP3;RASGRP2;ENTPD1;PARP12;MFNG;CTSG;ARID5A;LPP;CALCRL;VAV1;RCSD1;ANGPT1;SLC2A1;OAS1;EXOC3L2;ABCG1;RNASE6;DOCK2;ARHGAP25;PTPRC;PEAR1;EPSTI1;MYO1G;TUBB6;KANK3;PLXDC2;C1orf54;MYOM1;KANK2;TLR4;MPO;CASP12;AKAP13;IQGAP1;FOXD2;IFI44;ZNF397;TFEC;NCF2;KAZN;RGS18;ALOX5AP;GDPD3;KLHL24;NKG7;PRX;DIO2;RAB37;RASSF2;NPL;TNRC18;FSTL1;TRPS1;LTB;HOXA9;RPS6KA5;PAK1;CAMK2G;ZNF467;CPNE3;HPCAL1;ETS1;CACN…
gsea	GSE40274_XBP1_VS_FOXP3_AND_XBP1_TRANSDUCED_ACTIVATED_CD4_TCELL_UP	-0.372362	-1.51276	0.060542797494780795	0.26318829502446944	0.982	95/185	0.403	RAB35;NCOA3;GIMAP4;FLI1;LDLRAP1;CLIP1;EMP3;GIMAP1;RIPK1;ST3GAL5;MYO1F;SLA;RIN3;GLRX;ADAMTSL4;TMEM140;FUT11;FBXO32;RAB31;SELPLG;SH2D1A;HECA;PLCB3;CAPG;IFIT1;ARHGAP9;MSRB3;CD79B;AKAP13;TTC39C;POLR3GL;P2RY10;CRIM1;S1PR4;POU2F2;ENPP1;SNX20;EFR3A;C2orf42;OSGIN1;IL4R;GATA1;RNF139;ARHGAP15;PDE4DIP;SUN2;MNT;SELL;LTB;SEMA4B;GNA15;SBDS;PHC3;HSPB1;SLC46A3;CCPG1;NAGA;ITGB7;FBXO46;RNF19B;PCK2;ICAM1;SLAMF6;CD2…
gsea	GSE15735_2H_VS_12H_HDAC_INHIBITOR_TREATED_CD4_TCELL_UP	-0.334344	-1.50664	0.025048169556840076	0.263196	0.983	100/187	0.4093	SSH1;P2RX7;ASAP1;RSU1;ACVRL1;IFI30;ARHGAP31;MTSS1;FBXO42;PLXND1;PRG4;TUBB2B;CD200R1;PRR12;CD4;LGMN;IGF2R;BCL11B;FOXP3;IGFBP4;NRP1;CAPG;BMP2K;TRAT1;CTLA4;MAN1C1;FLT3LG;SAMSN1;PJA2;CDON;CD5;TNFRSF25;MLEC;P2RX4;GMEB2;RAMP3;TIAM1;E2F2;NCF2;SKI;KIF1B;LATS2;SYTL2;ITGAM;TMEM65;CD28;SLC48A1;TGFBR3;GPR183;BTBD8;MAP3K5;RB1;CYTIP;CTSE;MAPK11;FASLG;TNFSF11;CRLF2;SLFN5;PCK2;PDLIM4;TRIOBP;LIMA1;DCUN1D4;SNAP47;…
gsea	GSE18791_CTRL_VS_NEWCASTLE_VIRUS_DC_14H_DN	-0.363591	-1.51049	0.0684932	0.2632387850755346	0.982	97/159	0.4026	NLRC5;OAS3;MXD1;IRF7;ARID5A;DHX58;BCL6B;CMPK2;PARP14;PML;EIF2AK3;GAS1;IGF2BP1;STAT2;HERC5;HERC6;HOXD10;ZBP1;BATF2;FGF11;IFIT1;EPSTI1;XAF1;IFIT2;NINJ1;NIPAL4;GPR45;RLF;IFIT3;ISG15;NEXN;IRF8;STARD5;DDX60;PITX1;IFI44;ATP10A;CXCL9;CACNA1A;ELMOD3;LILRB5;OPTC;HS3ST3B1;SYTL2;NEURL3;SLC25A28;CD38;PAG1;SAMD9;ECSCR;ZFPL1;NCDN;USP11;EXT1;MX2;CAMK1G;TGM1;LTA;PLEKHA4;PELI1;ATP6V1B1;PPP2R5B;AIM2;RARG;TMEM39A;F…
gsea	GSE14026_TH1_VS_TH17_UP	-0.350707	-1.50726	0.018726591760299626	0.26325204904825905	0.983	82/175	0.3385	LGALS12;ASAP1;MEFV;TBKBP1;HMGXB3;CXorf49B;SEMA3G;WIPF1;BAHD1;THEG;CTSG;ADORA3;MSR1;STAT5A;RGMA;OTUD3;PRDM4;GPR179;FPR1;GRIN3A;OPRD1;DACT1;ZNF346;RBMS3;FKRP;LRRC3;GMEB2;GPIHBP1;HK3;TRPV1;TGFB1I1;CLCA2;LATS2;SLC35C2;IL9R;SPATA3;TMEM119;ZNF354B;RNF182;RNF139;NLRP12;NUDT11;IL21R;PCBP1;NAB2;APC2;SPRR2A;ATP13A1;FBXO31;CSF2RB;NCAN;CYB5RL;SLC5A9;FBRS;SRM;CSRNP2;CACNB4;EFS;CACNB2;PDCD2L;MOCS3;DHODH;ATP10B…
gsea	GSE3982_MEMORY_CD4_TCELL_VS_BCELL_UP	-0.357816	-1.50284	0.0441767	0.2632537677693321	0.985	88/172	0.351	GATA3;GIMAP6;GIMAP4;GIMAP5;EDNRA;GRAP2;IL10RA;ADRA1D;MRC2;ITGA5;SEMA4C;CSRP3;ICOS;UBASH3A;CD4;LCP2;BCL11B;PPFIA4;HOXD10;LPXN;SELPLG;SH2D1A;LATS1;DCHS1;ETV3;TRAT1;TAOK3;MYLK3;CD3D;NINJ1;CD3E;CD3G;DPP8;CD2;GZMK;PTGER2;DOK2;DGKI;GZMM;JAKMIP2;ITK;PSTPIP2;CYP1B1;ZAP70;ANKH;PXN;ARHGAP33;CD40LG;GBP1;CD28;TNXB;NPEPL1;CNGB1;HUWE1;LIMA1;DPP4;KIF5C;IFITM1;PHACTR2;SAMHD1;FOXO3;BCL9;SASH1;CATSPERB;TNPO3;MICAL…
gsea	GSE26030_UNSTIM_VS_RESTIM_TH1_DAY15_POST_POLARIZATION_DN	-0.324516	-1.50624	0.024691358024691357	0.26331131942275415	0.983	91/185	0.3585	PIP4K2A;ABI3;FCGR3A;ST3GAL5;NADK;ITGAL;STK10;CD300A;ARHGEF10L;CSF1R;FCER1G;STK4;ACTN4;SLC11A1;KRAS;DEF6;HCK;ANGPTL4;MYO1G;TUBB6;C5AR1;PLEK;FAM98C;RAB19;NMT1;MAN2C1;STAP1;S1PR4;FCRL1;DDIT3;TTC7B;BCL2A1;DDIT4;POU2F2;MAPRE2;ZNF507;SLC39A13;GPR137B;SLC44A2;SCRIB;ABHD3;UNC119;VAMP5;B4GALNT1;RPS6KA2;PAG1;TRAF1;AK2;PDK1;HAUS1;STK38;ETS1;RHOQ;ATMIN;LIMA1;MTBP;SF1;NR1H3;GPR35;ACAT2;NFATC3;TCEA3;SAFB2;HAUS…
gsea	GSE15930_STIM_VS_STIM_AND_TRICHOSTATINA_72H_CD8_T_CELL_UP	-0.306522	-1.5091	0.011857707509881422	0.2633239078172287	0.982	82/171	0.3998	SMAP1;RASGRP2;ATXN2;EMP3;RGS19;NCOA2;LGI4;IRF7;STK10;APBB1IP;ROCK1;CLN3;ADORA2A;BAZ2A;PHKG1;SS18;IQGAP2;LGALS9B;MTHFR;CALCB;GAA;GPSM3;ACLY;CDON;CD3E;PREB;MPHOSPH9;SEC23A;SON;BARX1;FBXO38;WWP2;HAND2;MATN3;PLAC9;CMTM3;MEF2D;B4GALNT1;SLC25A28;DIAPH1;NCOA1;S1PR1;MYT1;SEPHS2;MPHOSPH10;CREBBP;ATP6AP1;SMARCB1;GNPTG;UIMC1;SLC35A2;RNF34;IREB2;S100PBP;ECE1;ADAMDEC1;IMPA1;KIF3C;GNA14;IRS2;CBR1;STX2;ATF2;PRO…
gsea	GSE37534_UNTREATED_VS_ROSIGLITAZONE_TREATED_CD4_TCELL_PPARG1_AND_FOXP3_TRASDUCED_DN	-0.375019	-1.50752	0.0661157	0.2633263498071073	0.983	93/180	0.3116	EXOC2;FLT1;PARP12;KCTD20;TRAFD1;CSF1;SH2B3;CCL7;ERAP2;CD248;BST2;TMEM140;DOCK10;MOCOS;STAT2;NPTX1;HERC6;IFI35;HECA;IFI44L;IFIT1;SLK;MX1;SLC31A2;XAF1;IFIT2;EIF2AK2;GNA13;RARRES1;SOCS1;IFIT3;SLC15A3;P2RX4;BAK1;OGFR;ATP10A;UBE2L6;CALR;ITK;ENPP1;SKI;CHST3;SLC30A4;AFF4;GBP1;CXCL10;USP18;RB1;VAMP5;SECTM1;SLC25A28;SP110;TAP1;SOCS5;TEK;LONRF3;FOSL2;IFI6;RXRA;PCDH9;ZFP36;RNF19B;ICAM1;MX2;ETS1;HK2;TAP2;SMY…
gsea	KANNAN_BLOOD_2012_2013_TIV_AGE_65PLS_REVACCINATED_IN_6_9_MO_VS_REVACCINATED_IN_12_13_MOS_DN	-0.337696	-1.6502	0	0.2633532561213168	0.868	168/307	0.4109	CORO1C;SMAP1;SLC35E1;LRRC25;RNF213;GIT2;PRKD2;STAB1;FCGR3A;SULF2;CD14;PRAM1;LAPTM5;GALNT10;TCHP;CD163;LILRB3;GRN;LSP1;QKI;NCF4;IL16;SPPL3;ARHGAP30;ABCG1;BST2;BIN2;DTWD2;GRIPAP1;ARNT;PPP1R12B;IFFO1;CAPG;FCGR2B;CSGALNACT2;FAR2;ARHGAP9;TLR1;RDH10;DTX2;SLC7A7;PGAM4;EPB41L3;FCGR3B;PIGS;NPLOC4;AKAP13;BTK;PSMC4;ZMYND15;WNK1;ACP2;WASF2;NDRG3;FBXO38;HPSE;CTDP1;DUSP22;MGAM;PXN;RTN4;NFYC;HLA-F;NDUFB9;TFEB;V…
gsea	GSE3565_DUSP1_VS_WT_SPLENOCYTES_UP	-0.400964	-1.50309	0.0841889	0.263367	0.985	76/154	0.2894	TNFRSF1B;GIMAP4;RSU1;GPRIN3;EMP3;LAIR1;RHBDF2;ITGA4;SRCIN1;ITGAL;MYO1F;CYTH4;ZEB2;GNPTAB;HAVCR2;PIK3CG;FGL2;NRP1;MLKL;FCGR2B;MS4A4A;IL1RL1;GZMK;MYO5A;SEMA4F;CX3CR1;TTC39C;CXCR6;KCNJ8;IFNG;PFKP;NEBL;CMKLR1;CCL4;TTC7B;TBX21;SNX10;SOAT2;CTSD;ATOH1;NKG7;LATS2;ITGAM;ITGAX;TMEM65;LPIN1;PPT1;XYLT1;ITGA1;EHBP1L1;SLC2A3;PRDM1;GNA15;LONRF3;ITGB2;ARSB;RGS1;PTPRJ;MMP25;PCGF2;KIF5C;AHNAK;F2RL2;VIM;GSPT2;BHLHE…
gsea	GSE29164_UNTREATED_VS_CD8_TCELL_AND_IL12_TREATED_MELANOMA_DAY3_UP	-0.343975	-1.65265	0.00189394	0.2633812670696548	0.862	94/171	0.4169	SCN1B;P2RX7;ENG;SLC36A2;KIF21B;CRHBP;C19orf44;TNFRSF11A;MRC2;HERC2;VWF;SERPINB9;ZEB1;DDA1;SERINC3;NDRG2;MUL1;PLEKHO1;ZNF354C;RAB2B;PPFIA4;CNNM2;NFKBIB;TP53I11;SCAMP2;CNP;FGD3;TP53BP1;PPM1F;COMP;ITPKB;FLRT1;EPAS1;SCNN1B;SOAT2;CAMTA2;TMED5;TMEM50A;KCP;PDE4DIP;ZNF862;MNT;GLT8D2;VAT1L;MYO1E;MYO7A;LONRF3;GNPTG;GADL1;FRS3;PPP1R10;NOXO1;VIPR1;HS6ST1;SMPD1;JUP;AUP1;EEFSEC;LAMP2;SUSD3;CXCL16;PRAF2;LAP3;EL…
gsea	GSE41867_DAY6_VS_DAY8_LCMV_CLONE13_EFFECTOR_CD8_TCELL_UP	-0.333241	-1.5043	0.028169014084507043	0.2634147387090312	0.984	90/177	0.3664	NLRC5;ENG;RNF213;OAS2;OAS3;ENTPD1;TRAFD1;IL10RA;FMNL1;MYO1F;TMPRSS11D;STX11;CCND3;SEMA4C;FCER1G;PML;ICOS;CXCR3;SLFN12L;STAT2;ADAM8;SLC11A1;ADIPOQ;INHBA;ZBP1;IFFO1;MS4A6A;LGALS9B;EPSTI1;DHX57;NID1;SLC9A1;CD3G;HSPG2;TEAD1;CDYL2;RSPO2;PI4K2A;CCL4;PLAC8;WASF2;TBX21;ARHGAP33;PTPN14;MAPKBP1;DNAJB6;SLIT3;GTPBP2;TOX2;MARVELD1;FECH;HLA-B;EPHB1;TNIP1;CXCL11;RHBDF1;HMGA2;PAK1;SHOX2;ROGDI;WDR13;SNAP47;WDR62;…
gsea	GSE27241_CTRL_VS_DIGOXIN_TREATED_CD4_TCELL_IN_TH17_POLARIZING_CONDITIONS_UP	-0.365083	-1.5008	0.046	0.2634373154897842	0.987	61/145	0.3458	NCOA3;PDCD1;VPS13D;PTH1R;MEFV;KIF21B;STX11;NDRG1;PARP14;ADAMTSL4;UBASH3A;CCNT1;ESYT2;CD274;ELK4;FPR1;TAGAP;MLXIP;ETV3;SAMSN1;FAM124B;CXCR2;GRAMD1A;NFKBID;ARL5B;PRDM15;CXCL9;TSPYL2;RAPH1;CHD4;GPR18;KLF13;PDE7A;CXCL10;SLC44A2;KLHL26;GPR183;REL;IL21R;NAB2;IL12B;ARHGAP4;ARID5B;MCAM;ICAM1;PLK2;EGR2;IL3RA;LTA;SSH2;HEATR1;PTGER4;B3GNT3;S100PBP;NR4A3;IRF3;TRIB1;SAFB;CPT1A;PER1;CSNK1G3
gsea	GSE2770_IL12_AND_TGFB_VS_IL4_TREATED_ACT_CD4_TCELL_48H_UP	-0.331799	-1.50682	0.0292969	0.263479	0.983	93/182	0.4069	CD72;PREX1;VPS13D;TNFRSF1B;FLI1;EMP3;MPP1;ARID5A;LSP1;TEP1;BST2;ATP13A2;ANKRD44;ATP10D;MEIS3;ETV3;APOLD1;XAF1;GRAMD1A;PDE1B;C1orf54;CD2;CHST12;SCPEP1;GBP7;IRF9;SEMA4F;PPARGC1B;ZBTB10;PCYT1A;P2RY10;SRMS;TNRC6C;PINK1;AMBRA1;KLF13;PLXNC1;SLC12A6;MYO1C;PTPN14;OSGIN1;MAP4K2;CNRIP1;UNC119;NFATC2;ANKIB1;ARRB1;S1PR1;CRLF2;STK38;AKNA;MX2;DGKD;DYRK2;UBR1;HUWE1;ANGEL1;MFN1;QPRT;TOM1L2;HERPUD2;B4GALT5;POLR3A…
gsea	GSE40274_IRF4_VS_FOXP3_AND_IRF4_TRANSDUCED_ACTIVATED_CD4_TCELL_UP	-0.328639	-1.51129	0.022	0.26349788563795745	0.982	81/164	0.3881	TRAFD1;LAPTM5;MYO1F;SUPT5H;ARHGAP27;CAP1;ABCG1;GLRX;CAPZB;CXCR3;DOCK8;DHX8;HCLS1;XPOT;IFI35;NRP1;GTPBP1;KPTN;PLD3;CNP;SLC9A1;CCRL2;IRF9;TRAPPC9;VASP;SYNRG;IQGAP1;RAP2C;POMT2;TBX21;PSME4;DCTN1;CTSD;ARHGAP1;ZC3HC1;LHPP;RHOH;PYGB;CABIN1;UBTF;ALDOA;TBL1X;RMND5B;CYTIP;DDX54;LY9;HGS;STRAP;LZTR1;CBX4;TOM1;EIF3H;DGKD;ETS1;PPP1R10;VIPR1;AUP1;PRPF6;FKBP5;MAPK1;PEPD;PRAME;CLNS1A;CXCL17;DCAF11;SPATA13;HDAC4;…
gsea	GSE15930_NAIVE_VS_48H_IN_VITRO_STIM_CD8_TCELL_UP	-0.365753	-1.64931	0.00184162	0.2635468931049947	0.869	92/180	0.3415	AQP1;TRAFD1;CD14;KCNAB1;BNC1;IRF7;GALNT10;PSAP;NOTCH3;STAT5A;DDA1;TLR7;EBF2;ABCG1;CAMK2B;BRAP;PKD1;CACNA1C;CLCN7;CXCL12;FLG;KLF2;IGFBP4;ABCA1;KIT;PDE4B;GBF1;ACSM2A;COL14A1;CXCR2;PRMT5;GNGT2;PDE1B;GML;DAO;IRF9;SEMA4F;SLC27A1;PAK4;DKK3;MFGE8;ERCC2;BDKRB1;ST6GALNAC3;TLN1;PI4K2A;ENPP1;GRIK1;NTRK3;JARID2;AXIN1;DNTT;ARSA;NMUR1;GATA1;USP18;RPS6KA2;DIAPH1;SOCS5;BLCAP;GRINA;NAP1L2;TGFB3;AP1B1;MX2;RAB3A;SL…
gsea	GSE19198_CTRL_VS_IL21_TREATED_TCELL_6H_DN	-0.375578	-1.5033	0.0694444	0.2635965675465291	0.984	93/174	0.3662	SIGLEC1;PREX1;C1QB;ADAP2;DUSP3;VSIG4;MPP1;ADORA3;WDR81;TFPI;QKI;TNS1;TPD52L2;PIK3R5;CD180;BIN2;SNX27;DIP2B;IGFBP4;HECA;TAGAP;CYP19A1;MFSD1;MAN1A1;PLEKHO2;P2RY12;TLR2;SLC31A2;SAMSN1;DIRC3;RDH10;SLC7A7;LHFPL2;PARP15;TLE3;RLF;USF2;FCGR3B;LDLRAD3;ABLIM3;SH3PXD2B;CYTH3;CMKLR1;PSME4;SKI;LILRB5;ITSN1;AMDHD2;RASSF2;SECTM1;GAB3;SGK3;ARID5B;MYO7A;LARP4;GTF2IRD1;RNF168;DVL2;SRPX;YTHDF3;SSH2;NUPR1;PELI1;IRAK…
gsea	GSE12366_GC_VS_MEMORY_BCELL_DN	-0.368572	-1.51284	0.055776892430278883	0.26361330579852493	0.982	89/182	0.3622	HSPA6;TMC8;TRPM2;OAS3;CLIP1;ENTPD1;PARP12;CAMK1D;PTPN1;MYO1F;GALNT10;RASAL3;NOTCH2;PDGFRB;LIX1L;GPR65;CLIC3;SLC2A1;CD48;RIN3;DOCK10;ARHGAP25;STAT1;KLF2;PDE4B;PLEKHO2;TRIM22;TXNIP;SNX18;MACF1;PARVG;IL18BP;CFLAR;STARD5;BACH1;S1PR4;ZNF780A;SKI;POU6F1;MAN2B1;SERTAD2;DUSP22;CCR7;EML4;PLXNC1;SLC12A6;DNAJC16;HLA-F;ATF6;CTNS;TMEM65;RAB37;GPR183;IRF2BP2;ZMIZ1;LEMD3;RPS6KA5;CRTC3;CD99L2;IFNGR1;HCP5;EGR3;TM…
gsea	GSE37416_CTRL_VS_6H_F_TULARENSIS_LVS_NEUTROPHIL_DN	-0.341928	-1.50383	0.0519751	0.26364042962763773	0.984	82/169	0.3234	TNFRSF1B;FFAR3;SULF2;DUSP3;STK10;PARP6;P4HA1;PIK3R5;RIOK3;FUT11;ADAM8;LONP1;ESCO1;BRPF3;PLEKHO2;GRAMD1A;RNMT;HSPG2;IL18BP;RLF;ALDOC;RBM8A;ITPRIP;SERPINE1;OPA3;MGAT1;DDIT4;FKBP15;SNX20;CTDP1;DDX41;FNDC3B;VPS18;OSM;KDM3A;ICOSLG;ATG9A;AMDHD2;MYPOP;IRF2BP2;ALDOA;RCAN2;GPI;GNA15;TNIP1;PDK1;GYS1;CRYBB2;ABCF1;TNFRSF8;ZNF331;MFAP1;ADM;ICAM1;PGAM1;HK2;GPR146;ZNF770;PDCD2L;EDEM1;LOC154761;SEC24A;KCTD11;KDM…
gsea	GSE22886_DC_VS_MONOCYTE_DN	-0.393858	-1.50134	0.0866935	0.263641	0.986	96/183	0.3446	CAMKK2;CORO1A;TNFRSF1B;CD93;LILRB2;RHBDF2;ITGA4;CD14;MTSS1;IRF7;NADK;ITGAL;STK10;MYO1F;CD300A;LILRA2;NOTCH2;APOBEC3A;LILRB3;SIGLEC5;CSF3R;LILRA1;CD37;CD48;RIN3;S100A9;NCF1C;ADAM8;SLC11A1;ATP13A2;KLF2;USE1;FPR1;MCL1;ZDHHC17;TLR2;LAT2;GPSM3;SLC7A7;LILRB1;CD1D;CHST15;CX3CR1;AKAP13;HPSE;CASP1;KLF13;PLXNC1;S100A12;KCNJ15;HLA-F;APOL3;SELL;PDP1;CRISPLD2;LILRA3;SP110;VCAN;WDR45;RPS6KA5;CREBBP;F5;EXT1;CID…
gsea	GSE3982_EOSINOPHIL_VS_EFF_MEMORY_CD4_TCELL_UP	-0.336168	-1.50509	0.0352941	0.2636645079555612	0.984	78/179	0.3219	CAMKK2;BRD4;TNFRSF1B;ZCCHC24;ACACB;NADK;CD300A;LILRA2;APOBEC3A;C3AR1;RAB5C;SLA;LILRA1;RIN3;MEF2A;G6PD;HCLS1;SELPLG;CYBB;ACSL1;PECAM1;MAML1;MFSD1;CCR3;TXNRD1;THBS1;PIKFYVE;TLE3;USP15;RLF;ISG15;SERINC1;KCNJ8;PSMC4;EPAS1;BCL2A1;MGAM;JARID2;OSGIN1;CD302;CYSLTR1;PIK3C3;CHD5;TBL1X;JAK2;ZMIZ1;CTSS;SAMD9;GTF3C5;HYMAI;FOSL2;CCPG1;RXRA;SYNJ1;MMP25;TMEM156;TGFBR2;MAP3K3;PPP2R5B;FCGR2C;SH3GLB2;DAPK2;C15orf39…
gsea	GSE3982_MAST_CELL_VS_MAC_DN	-0.336682	-1.50355	0.0459082	0.2636697189553607	0.984	85/173	0.3883	HLX;HIVEP3;ENG;LRP1;ADAP2;CSPG4;GIMAP5;CCR5;SCARF1;IL10RA;OPTN;SIRT2;ZNF804A;INF2;CD36;RNASE6;DEF8;TMEM140;CLCN7;STAT1;INHBA;TREM2;MFSD1;PPARD;MED1;TUBB6;RAB8B;EPB41L3;SCPEP1;RNF40;DAB2;TPK1;MATK;ACP2;EPAS1;MAN2B1;EML4;DDO;RBL1;PILRA;ITGAM;TMED5;PPT1;HEXA;USP12;FLNA;CTSS;RP2;GTF2IRD1;BLCAP;TRPV6;RXRA;RHOQ;GALNS;CDK16;PHACTR2;CLIP4;GABARAPL3;FOXO3;RC3H2;ARMCX1;FKBP5;NANS;RPS6KB1;ZDHHC7;FABP4;NAGPA…
gsea	GSE46606_UNSTIM_VS_CD40L_IL2_IL5_3DAY_STIMULATED_IRF4MID_SORTED_BCELL_DN	-0.332796	-1.50097	0.04	0.26367594189639615	0.987	99/183	0.3824	RNF213;AXL;TRAFD1;MXD1;UNC5B;ARID5A;PSMD11;TOX4;PLXND1;OPTN;OAS1;GEM;FGL2;STAT2;GBP6;NFKBIB;NRP1;ZBP1;PECAM1;MLKL;SAMD9L;NF1;SYNPO2L;ZNFX1;MYO1G;TNFSF9;EHD1;CEACAM21;UBXN7;DENND5A;USP15;MYO5A;GTF2A1;KPNA3;ISG15;SETDB2;RFX5;STAP1;ATP10A;GPR18;RBL1;EBI3;TREML2;RHOH;REL;MAP3K5;JAK2;TNIP1;RNF168;EHD3;TGFB3;CPNE3;ADM;DYRK2;GRB2;PPP1R10;RTP4;FNDC3A;B3GNT2;CD70;JUND;TMEM39A;BHLHE40;TANC2;AEBP2;SNX11;CDK…
gsea	GSE11924_TFH_VS_TH2_CD4_TCELL_UP	-0.359249	-1.51495	0.0562016	0.2637966325277034	0.98	93/173	0.3903	GIMAP6;KDM2B;RASGRP2;UPF2;TCHP;CABLES1;SP1;TMEM106A;ADCY7;CAMK2B;CCDC88B;PLBD2;PEAR1;B4GALT7;ZC3H3;ZNF687;MAN1C1;ZBTB40;FBXW8;ATE1;EZH1;TRPV2;NEURL4;CC2D1B;DDX60;MPHOSPH9;ST6GALNAC3;OPA3;NFATC2IP;FCRL1;CRTC1;RPTOR;ATXN7L3;ST3GAL2;MAPKBP1;SCRIB;SLC4A10;MEF2D;PIP5K1C;SLC35C1;ITGA10;ZC3H18;RPS6KA2;HLA-B;HP1BP3;HGS;NPEPL1;ZNF646;MMP9;BLCAP;GRINA;GLG1;NISCH;MX2;HPCAL1;UBR1;HSF1;TBC1D20;NBEAL1;SECISBP2…
gsea	GSE17721_LPS_VS_POLYIC_16H_BMDC_DN	-0.306858	-1.51591	0.00824742	0.26380669831282993	0.979	75/183	0.3551	SCN1B;LRP1;OAS2;CCR5;CHD8;PARP12;KDR;SYN3;CD86;NFE2L1;SPPL3;PLEKHO1;SLC15A4;MOCOS;HDAC5;PPFIA4;RSAD2;PLEKHO2;RBMS1;RAB8B;PTK6;USP15;PARVG;IFIT3;BCAT1;NR3C1;SEMA4F;SPHK1;DDX60;CCL4;PXN;RTN4;JARID2;ZP1;SLC44A2;PTPRF;XPO6;YTHDF1;PARP9;IL21R;ZXDC;OMD;NLGN2;LPIN3;ATP13A1;NPEPPS;BLOC1S3;GRINA;RAB22A;TRIOBP;UTRN;CACNB4;NUB1;LDLR;CDH11;C15orf39;ALDH1L1;TLE6;RYR1;CCNJ;ZNF292;FAM120A;ADAM23;BRD2;IL2RB;SNRK…
gsea	GSE17721_CTRL_VS_CPG_4H_BMDC_DN	-0.333579	-1.52347	0.0232108	0.2638151334382812	0.976	98/182	0.3934	OAS2;PTPN11;UPF2;CSF1;KDR;ITGA4;PRRC1;NOTCH2;APBB2;DDA1;PML;BST2;DLL4;PDE4B;C1QL3;MS4A6A;MFSD1;OTUD7B;ZNFX1;CCDC120;SAMSN1;NID1;PIK3AP1;SLITRK1;IL1RN;GAPDHS;CDH13;USP15;MMP14;SUZ12;GBP7;ATP1B2;STARD5;PDZK1;OSTF1;NFATC2IP;HOXA5;MARK4;PI4K2A;DLX1;SNX10;GABRR1;FRMD6;ACTN1;SFRP1;MYD88;RUSC2;SFTPA1;GTPBP2;SPTLC2;TAB2;CD38;RPS6KA2;BHLHA15;VCAN;TGM2;TBK1;TNFRSF8;GRB2;PAWR;NUB1;LDLR;SLAMF1;ASB16;DNER;DNA…
gsea	GSE14308_TH2_VS_TH1_DN	-0.31399	-1.50437	0.017786561264822136	0.2638684577069761	0.984	93/178	0.3986	SFRP2;GPRIN3;EMP3;MTSS1;MXD1;NHSL2;NOTCH4;IRF7;CYTH4;GPR65;DHX58;LSP1;GNB4;OAS1;PIK3R5;ZNF354C;SLC15A4;BST2;XIRP1;FBXO32;PTPRC;MORC3;SS18;GRIN3A;SAMD9L;PLXDC2;LARP1;SELP;NFKBID;HRH2;AKAP13;PLCG1;FAM120B;MOV10;ZNF565;MIB2;OSBPL5;RBL1;ZNF260;YIPF7;MEF2D;WDR45;FAM98B;SEPHS2;PI4K2B;ACOX3;SQLE;HARBI1;C6orf132;ITGB2;ZNF207;CPNE3;PTPRG;AGFG1;BAIAP2;AKNA;SLCO3A1;TPST2;B3GNT2;HERPUD1;AIM2;GSPT2;SUSD3;MAPK…
gsea	GSE10240_CTRL_VS_IL17_STIM_PRIMARY_BRONCHIAL_EPITHELIAL_CELLS_DN	-0.329488	-1.51558	0.017786561264822136	0.2638694883610662	0.979	98/183	0.3894	CD72;AKAP8L;HSPA12B;ZCCHC24;CAMK1D;ITGA4;JAG2;MIIP;ADORA3;SYMPK;SERPINB9;GNG2;OTUD5;ARHGAP30;ICOS;SLC35D3;DOCK8;HCLS1;ABCA1;SP2;LGALS9B;ACIN1;PLEKHO2;TBXAS1;GRAMD1A;MVK;PIGS;HSD3B1;TRAPPC9;CORO7;ERCC2;WIPI1;P2RY10;KLHL36;ANKS1A;CCL4;PLEKHG5;ANKLE1;ZDHHC19;F2R;IL4R;POLR2A;LPIN1;NFATC2;TGM2;NLGN2;DTNA;HMGA2;OTOA;RABAC1;RGS2;SV2A;ADAMTS10;RGP1;BAIAP2;IKZF1;TRIOBP;RAB4B;C12orf71;SSTR3;TOMM40;PDXP;FAD…
gsea	GSE3982_MAC_VS_NKCELL_DN	-0.321837	-1.51623	0.0056926	0.2638730503650892	0.979	80/175	0.3644	MLLT10;AQP1;TMEM204;IL10RA;TRAF3IP3;UNC5B;XKR8;CYTH4;THSD7A;HEG1;RBM23;PTPRD;HCFC1;ADAMTSL4;BIN2;TIAM2;DEF6;ZBP1;RDH16;GBF1;PPP1R13L;PCNT;PI15;CHST12;PCDHGA1;FCGR3B;VCL;DGKI;GZMM;CACNA1G;CAPN10;TAF1;MYO16;ITPKB;MAPRE2;AGT;CELSR2;PMP2;RNF139;NMBR;ZNF862;FSTL1;HLA-B;GAB1;HP1BP3;USP39;GPR176;NAP1L2;GPR21;CALCOCO1;RAB26;SLC25A15;ACAD10;MX2;MAL;AKAP6;LRIG2;OR11A1;CDK13;C15orf39;RBCK1;LOXL3;NLE1;GPR171…
gsea	GSE5589_WT_VS_IL6_KO_LPS_AND_IL10_STIM_MACROPHAGE_45MIN_DN	-0.308891	-1.51689	0.00589391	0.2638731309667383	0.979	100/178	0.4176	ANKRD34A;AKAP8L;KIF5B;ZNF362;TMC6;RETSAT;PPARG;MICALL1;CCDC88A;CNNM2;CLIC4;CAPG;PECAM1;TSPAN17;ST8SIA1;RBMS1;TBC1D2B;GSK3B;ANGPTL2;TXNIP;RNMT;DPP8;LRRC28;ZNF697;CSNK1A1;TMEM33;CAB39L;PITX1;MATK;STAP1;LARP4B;S1PR4;ZSWIM4;PRICKLE2;PPIL4;SLC48A1;TGFBR3;BTC;SOST;PIP5K1C;PDE4DIP;ZCCHC2;TMEM181;SOCS5;PTGIS;ESAM;CSF2RB;MMP9;FOSL2;LETM1;FEM1B;TMEM158;PLK2;SPATA2;IL3RA;SLC35B3;CSRNP2;SLC26A6;IKBKG;ARIH1;I…
gsea	GSE6259_CD4_TCELL_VS_CD8_TCELL_DN	-0.385671	-1.50465	0.0816327	0.2639621929202007	0.984	89/166	0.3261	NLRC5;FCGR1A;DOK3;ADAP2;IFI30;TRIM14;MXD1;SASH3;IRF7;C1orf162;RILPL1;DHX58;OTUD5;CD48;TAF3;CAP1;NDRG1;STAT2;ADAM8;PEAK1;SLC11A1;RAB31;CD300C;IFI35;IQGAP2;SP2;EHD4;TAOK3;HSH2D;SLC31A2;HTR2B;MYO1G;PIK3AP1;DTX2;IL18BP;ADAR;SLC27A1;PFKP;OGFR;FNIP2;STX12;PLD4;TIAM1;TGFBI;GTPBP2;USP25;FBXO6;EP300;CD300LB;VCAN;LY9;ANGPTL3;DSE;ZC3H12D;DYRK1A;SNAP23;NAGA;SYNJ1;ICAM1;MDM2;PLEKHM1;HPGDS;NR1H3;DOCK4;TLR8;ATP…
gsea	GSE8621_UNSTIM_VS_LPS_STIM_MACROPHAGE_DN	-0.323357	-1.51652	0.019193857965451054	0.2639747690163538	0.979	89/169	0.4026	CPEB4;CHFR;RGS11;TOX4;ABHD8;CD37;ARHGAP30;STK4;KRT13;STAT1;AAK1;TULP4;ESCO1;SAMD9L;EPSTI1;MIA3;PLD3;ACLY;GNGT2;TNFRSF25;PITPNM2;TTC14;FGD3;NMT1;FYCO1;SLC20A1;USP34;DKK3;FOXJ3;MPHOSPH9;ZNF707;SPP1;RHOG;POGZ;TBX21;TAF4B;NUP43;SORCS2;NTRK3;TNKS2;IL4R;VPS54;GPR183;ZYG11B;STAT3;ARID5B;RNF114;LY9;CRTC3;AGPAT3;DYRK2;CPM;SACS;PLTP;HERPUD2;CDR2;CAPN1;TNFRSF4;GALE;NMI;SNRK;MRPS12;CSNK1G1;JMJD7-PLA2G4B;FAAH…
gsea	GSE27786_LIN_NEG_VS_CD8_TCELL_DN	-0.312795	-1.51517	0.018218623481781375	0.2640292701313971	0.979	88/187	0.3529	PDCD1;NLRC5;VPS13D;GABRR2;OSTM1;LRP10;IRF7;ITGAL;LEP;PIP5K1A;SP1;TAOK1;ABCG1;CAMK2B;ZNF354C;PKD1;STAT1;PIAS4;CD82;PTPRC;LPXN;KRAS;ESCO1;SAMD9L;TAOK3;SIT1;FGD3;RLF;CMIP;PPARGC1B;SLC20A1;GSTT2;ITPKC;ATP6V0A2;TNFAIP1;PTPRCAP;PAF1;FAM120B;POGZ;RBM22;POMT2;AMBRA1;EFR3A;PRDM2;EIF3K;PDE7A;TM9SF3;GPR183;TNRC18;NFATC2;PYGB;PDE4DIP;ANKIB1;CD38;YWHAB;MALAT1;GNPTG;COL15A1;ITGB2;RPRD2;MDM2;MAL;RTP4;TMEM63A;NR…
gsea	GSE36527_CD62L_HIGH_CD69_NEG_VS_CD62L_LOW_CD69_POS_TREG_KLRG1_NEG_DN	-0.322888	-1.51291	0.016129032258064516	0.2640641602005448	0.982	92/180	0.387	SFRP2;GSDMA;ARSI;ARID5A;MAP4K1;PLEKHO1;PARP14;TMEM140;CAPZB;CACNA1C;PLA2G12B;RNASE3;PRDM4;STAT1;IFI35;NAGK;PRKG1;DHX57;IL1RL1;TXNRD1;CATSPERG;STX1B;SOCS1;TFAP2A;DAB2;MFGE8;IFNG;WIPI1;ADA;LYSMD1;CHD4;NUP43;SLC39A13;HOOK2;CXCL10;MYD88;IL4R;VPS54;UNC119;RHOH;PARP9;MOXD1;PIM2;ERG;PRDM1;GAB3;AFF2;CBLC;PIP4K2B;RNF114;CRTC3;KCNAB3;CRLF2;NUFIP1;RNF19B;CAMK1G;RGS1;GPR146;SECISBP2L;ADCK1;PPP1R8;PWP2;SLAMF1…
gsea	GSE15624_3H_VS_6H_HALOFUGINONE_TREATED_CD4_TCELL_UP	-0.348139	-1.51853	0.030888	0.2640830919875504	0.979	85/156	0.3712	MYO9B;P2RX7;C1QC;AKAP8;MXD1;MYO1F;KBTBD7;ARHGAP27;TAOK1;SPI1;LGALS9;MICAL1;ABCG1;BIN2;FGL2;TTYH3;MAML1;FAM78A;TAOK3;RBMS1;MX1;NR2F6;PDE1B;VCAM1;EHD1;RLF;RNF166;IL17RA;MATK;WNK1;S1PR4;SYT6;CLK3;CTSD;PDE7A;RAB37;TGFBR3;FECH;SLC28A2;TGM2;MTA3;CWC25;RPS6KA5;GNPTG;RXRA;MAPK8IP3;NBEAL2;SEC31A;CPM;MTMR10;KIAA0319L;GJC3;NECAP2;HERPUD2;SNAI3;GSN;DHX38;TSC1;OSBPL7;SVIL;HMG20A;SFXN3;RNF138;PLEC;ATP2B4;ARRDC…
gsea	GSE34156_UNTREATED_VS_24H_TLR1_TLR2_LIGAND_TREATED_MONOCYTE_UP	-0.342879	-1.51747	0.022944550669216062	0.26410975591493296	0.979	83/161	0.3899	CORO1C;SCN1B;SLC45A4;DENND3;AKAP8L;N4BP3;STARD8;GRIN2B;PTPN11;IFI30;FMNL1;SH3BP1;RGS11;SAMD4B;GRN;PLXND1;DLX6;SLC15A4;XPNPEP2;LILRA4;NCF1C;G6PD;KIT;ZZEF1;ZNF99;NXPH4;ASIP;SLC16A3;COL19A1;SCN7A;ELL;TLN1;CLDN11;CYTH3;CRIM1;SIX5;ENPP1;AGTR2;ATXN7L3;KIF1B;LATS2;CD40LG;WTIP;SLC4A10;NYX;GLI3;AGBL1;CXCL11;ABHD15;MMP9;PARVB;IFNGR1;TSPAN9;CDC42EP3;SLAMF1;IL23R;LY6H;MVD;LIMK1;RNF115;WDR1;PTAFR;DKK2;ARF1;TT…
gsea	GSE4590_LARGE_PRE_BCELL_VS_VPREB_POS_LARGE_PRE_BCELL_UP	-0.357771	-1.57873	0.012170385395537525	0.26411516434275667	0.943	87/158	0.4155	GM2A;TRAM2;DOCK11;NPC1;LAIR1;LY6D;GRAP2;OGFRL1;ITGA4;CALCRL;ZEB2;SLC15A4;TBC1D9B;DOCK8;GBP6;OSBPL1A;KIT;GPR174;SAMD9L;CTLA4;NCOA7;SMAP2;EZH1;CD79B;CDK6;H19;DDX60;TDRKH;NEBL;ATP8B4;PLD4;PPP1R12A;RRP1B;ANKS1A;E2F2;SNX10;ARL5C;RGS18;RPTOR;NKG7;PPT1;TGFBR3;SNX30;ERG;PRKAG2;MTA3;HP1BP3;PI4K2B;HSD11B1;IFNGR1;SESTD1;PAPSS2;SNX9;B3GNT2;CDC42EP3;LDLR;RAB3IP;FNBP1L;PCGF5;AIM2;CUX1;MGAT4A;RAB3GAP2;CBLB;SLC2…
gsea	GSE21546_WT_VS_SAP1A_KO_AND_ELK1_KO_DP_THYMOCYTES_DN	-0.364495	-1.5178	0.012448132780082987	0.26415634870497806	0.979	100/181	0.3841	PREX1;GIMAP6;GIMAP8;GPR4;RNF213;GIMAP7;AXL;CDH5;GIMAP5;GIMAP1;MYLK;CLN3;APBB2;RAB11FIP5;ARHGAP30;PARP14;ABCG1;PKD1;COL4A1;PEAR1;ATP10D;ZNF623;TTC3;LRRC28;ZIC1;MYOM1;CDK19;CSAD;KANK2;SOX18;CASP12;DOK2;PLCG1;ARHGAP23;IFI44;HOXA5;CCL4;HGF;TNIK;LUZP1;PDCD1LG2;NHLRC3;GTPBP2;GRAP;AFF3;IL2RG;FSTL1;ERG;HOXA9;RBM33;RPS6KA5;ESAM;SH2D5;LSM14A;RHBDF1;HMGA2;SEMA3D;ZNF467;UTRN;TMCC1;CAMKK1;AGPAT4;FNBP1L;FOXO3;…
gsea	GSE43955_1H_VS_10H_ACT_CD4_TCELL_WITH_TGFB_IL6_DN	-0.341973	-1.52368	0.0226337	0.26415764793522695	0.976	86/190	0.3175	CD72;HLX;PDCD1;ENG;CCR5;IRF7;NADK;LY86;TIMP3;APBB2;CSF3R;BGN;NCF4;LY6E;GLRX;ACTN4;FGL2;TUBB2A;IFI35;GTPBP1;CLIC4;APOE;TARS2;ZNF146;HLA-E;AIF1;IL1RL1;TUBB6;TXNRD1;IFIT3;TFAP2A;RBM15;CMIP;H19;PREB;DKK3;PLAC8;FXYD5;FRMD6;ITGA8;RHD;RTN4;MYO1C;FN1;FBLN2;PLAC9;USP18;CXCL13;COL4A2;CYTIP;NNMT;COL5A2;CTSS;OLR1;LY9;MYO1E;TAP1;B4GALT6;FLNB;APOC2;AGFG1;IGF2BP2;CHST2;DCN;KAT2A;FKBP10;KIF5C;TOP3A;SLC39A6;CXCL1…
gsea	GSE41176_UNSTIM_VS_ANTI_IGM_STIM_BCELL_6H_DN	-0.328825	-1.51706	0.012422360248447204	0.26420074990268283	0.979	90/182	0.3446	EMP3;CSF1;HMOX1;STAM;ST3GAL5;CPEB4;SCARF1;DQX1;SLA;ADORA2A;SERPINB9;RREB1;CLEC7A;GRIPAP1;ARHGAP25;RNF31;ST8SIA1;PIK3AP1;RDH10;DTX2;MBD6;PTK6;NTS;HERC1;RAB12;DGKI;ITPRIP;IFNG;IL17RA;ADA;DLGAP4;CUL2;CASP1;CCR7;CD40LG;ZC3HAV1;FN1;MYD88;KLF12;PIAS2;CHSY1;TRPS1;MAPK11;CREBBP;FASLG;CXCL11;TEK;RNF168;BLCAP;PCMT1;RAB43;ATXN3;FBXO46;CPNE3;AGFG1;RTP4;LRIG2;SLC30A7;RUNX3;PRR5;SSTR3;AP2A2;PHRF1;ATG4B;BHLHE40…
gsea	NAKAYA_MYELOID_DENDRITIC_CELL_FLUARIX_FLUVIRIN_AGE_18_50YO_7DY_UP	-0.292639	-1.49501	0.011928429423459244	0.264272	0.987	173/355	0.4164	CAMKK2;CD72;SMAP1;SIGLEC9;SPNS1;NCF1;LAT;ARFGEF2;LYL1;NADK;LILRA2;NOTCH2;SLA;WSB1;RETSAT;CCL3L1;IFIH1;RIOK3;ACTN4;TBC1D9B;FPR3;NCF1C;ASXL2;KLF2;ACSL1;CCL3L3;IFFO1;NLRP3;CCL3;HSPA9;RALGAPB;FLT3LG;GSK3B;GOLT1B;LY96;TSC22D2;ACLY;DHDDS;ATF5;TCIRG1;TP53BP1;MLEC;BRWD1;FIP1L1;KPNA3;TRIM33;CAB39L;AKAP13;SULT1A1;FGR;SFN;RAP2C;PFKL;MAN2C1;RFX5;PKNOX1;STX12;NFATC2IP;LARP4B;NCF1B;PSME4;FKBP15;CEBPB;ACBD3;NUP…
gsea	GSE6674_UNSTIM_VS_CPG_STIM_BCELL_UP	-0.382171	-1.65053	0.0160643	0.2643149503633287	0.867	57/131	0.2573	P2RX7;AXL;ADAP2;CDH5;ENTPD1;SNX8;ACVRL1;ST3GAL5;SASH3;PTPN1;SREBF1;XKR8;CD86;SLA;PLA2G15;FGF23;PTGIR;LGMN;HDAC5;COTL1;NET1;HCK;PPARD;ACLY;PIK3AP1;PDE1B;MFGE8;SERPINE1;MVP;CRIM1;ZBTB17;DNASE1L2;FNDC3B;MYD88;LIN28B;ALMS1;ICOSLG;CH25H;RHOH;WFS1;IL12B;NCOA1;GYS1;DSE;CXCL11;RCOR2;TYK2;ANGEL1;SLCO3A1;PSMB10;IL5;CLIC5;ID1;RGS16;ACSBG2;CALCR;TMPRSS11F
gsea	GSE360_L_DONOVANI_VS_B_MALAYI_LOW_DOSE_DC_DN	-0.376593	-1.66016	0.0156863	0.2644002657523205	0.849	88/184	0.3203	CCR1;LRP1;PDLIM7;PIP4K2A;CCR5;STAB1;CD14;VSIG4;ITGAL;P2RY11;SELE;ADORA3;SLC1A5;CD163;C3AR1;VAV1;NCF4;PIK3CG;ARHGEF6;VASH1;DOCK2;FGL2;SNX27;ACTA2;PECAM1;PADI2;HLA-E;TXNIP;TLR1;SLC7A7;CD27;CTDSP2;PDE1C;MLEC;CD1D;DAB2;SOCS7;ALDOC;DOK2;STARD5;PTPRCAP;DGKZ;VAT1;POGZ;ANKS1A;CUL2;MNDA;FSHR;MCM3AP;PLCG2;ZC3HAV1;ITGAM;GPX3;CPE;AMPD2;HEXA;PBX3;LTB;DIAPH1;POU2F1;SDHB;MYO7A;STK38;NISCH;AP1B1;SPINK4;BLMH;SNRN…
gsea	GSE30971_CTRL_VS_LPS_STIM_MACROPHAGE_WBP7_HET_2H_DN	-0.381068	-1.4993	0.0923379	0.2644149996016552	0.987	81/175	0.3017	ADAP2;MEF2C;PIP4K2A;MFNG;OASL;VMO1;TNFSF13B;VSIG4;TRIM14;C1orf162;TNFRSF11A;MPP1;APBB1IP;GPR65;LSP1;PLA2G15;LGALS9;RNASE2;CD180;CLEC7A;CD36;FPR3;CD4;DOCK10;FGL2;TREM2;A2M;AIF1;TXNIP;MACF1;PLXDC2;C1orf54;GNA13;CDK19;CD84;SLCO2B1;CD1D;RBM15;EVI2B;KIAA0513;LST1;SLC37A2;MNDA;LIPA;FN1;MEX3B;CD302;PPT1;NPL;FAM168A;SNX30;CD300LB;RMND5A;SLC46A2;RNF114;U2AF1L4;PAK1;ITGB7;CALCOCO1;REV3L;UTRN;BCKDHA;INPP5K;…
gsea	THAKAR_PBMC_INACTIVATED_INFLUENZA_AGE_21_30YO_NONRESPONDER_7DY_DN	-0.392819	-1.51301	0.0547667	0.26444506628623227	0.982	42/66	0.3982	NLRC5;LAG3;ITGAL;ATP2A2;TBC1D9B;CSAD;PTGER2;PSMC4;ECH1;KLF13;ALDOA;EP300;ITGB2;CIDEB;ATXN1L;SLCO3A1;TNFSF12;HERPUD1;ATG4B;RHOT2;BHLHE40;ZFHX3;B4GALT5;CUX1;CLOCK;FYN;OSBPL7;ZYX;RAI1;BRPF1;CAMK2N1;IL32;EIF4H;MIAT;DNASE1L1;RANBP3;MAF;SMPDL3A;TM9SF4;ACVR1B;ARPC3;FLII
gsea	GSE3982_EOSINOPHIL_VS_MAST_CELL_UP	-0.335168	-1.51938	0.021912350597609563	0.2644534576943774	0.979	82/182	0.3048	CAMKK2;LMOD1;CSPG4;GIT2;ENTPD1;OASL;LILRB2;CAMK1D;FICD;IL10RA;SCUBE3;FMNL1;ACACB;NADK;ITGAL;NOTCH2;SLA;APBB2;ANGPT1;FBXO42;GPR65;LSP1;TAOK1;RIN3;CXCR3;RSAD2;MMP3;FPR1;MTHFR;COL14A1;SAMSN1;RERGL;NID1;CTDSP2;GAL3ST4;EZH1;USP15;GZMK;ERCC6;DOK2;HK3;NNAT;HLA-F;ITGAX;SLC4A10;PIM2;P2RY13;BANP;JAK2;SAMD9;S1PR1;MYT1;TAF5;CSF2RB;TCF25;OMG;RXRA;MKRN1;TCAP;MX2;MMP25;PELI1;PITPNM3;CYTH1;TSPAN9;MOCS3;KDM5C;RB1…
gsea	GSE31082_CD4_VS_CD8_SP_THYMOCYTE_UP	-0.354573	-1.49582	0.0527344	0.2644637965859977	0.987	93/179	0.3804	CAMKK2;EXOC6B;PIP4K2A;SETD1B;ZNF362;SLC36A1;CPEB4;GALNT10;ROCK1;AKAP12;PLXND1;UBE3B;RREB1;PTGIR;ARHGEF6;PLEKHG2;IGF2R;HDAC5;CD274;AAK1;IGFBP4;HECA;TNPO2;TTYH3;MAML1;TRAT1;MTHFR;ZDHHC17;CD5;FOXN3;RSF1;DOK2;USP34;HIVEP1;RAP2C;MAN2C1;IFI44;BCL2A1;FBXO38;CAMTA2;JARID2;SYTL2;SALL2;PWWP2A;SCRIB;TET1;XPO6;TGFBRAP1;NFATC2;LRP8;TBL1X;PIK3R3;PRDM1;HP1BP3;ZMAT3;LSM14A;CCR4;AP1B1;ETS1;GPR146;SECISBP2L;ZFP91;…
gsea	GSE43955_TGFB_IL6_VS_TGFB_IL6_IL23_TH17_ACT_CD4_TCELL_60H_UP	-0.294217	-1.49899	0.00196464	0.26448559187787224	0.987	96/186	0.4212	KCTD10;KCNMB1;STAB1;EMP3;TRAFD1;ST3GAL5;MRAS;ID3;STK10;DYNC1H1;VWF;PLXND1;NCF4;KCNA5;GAS6;LCP2;ADIPOQ;USE1;DNAJC15;MFSD1;BMP2K;ANXA6;ACIN1;HLA-E;TXNIP;CTDSP2;IL1RN;GSTM5;GMFG;KPNA3;CD1D;ABCB8;NCOA6;CD8A;SAA1;SLC38A4;STX12;ALOX12;GDPD3;PLCG2;PXN;TGFBI;PRX;MYD88;ARHGAP1;BTC;RBM17;SUGT1;RMND5A;KIN;PAX5;TNFSF4;USP48;CPNE3;HK2;ZNF644;WDR13;AHNAK;BARD1;RC3H2;MYOG;GRK6;VPS37C;PSMD1;FBXO45;CEBPG;RABGGTA;…
gsea	QI_PBMC_ZOSTAVAX_AGE_50_75YO_CORRELATED_WITH_T_CELL_RESPONSES_EXPANSION_AND_CONTRACTION_1D_NOT_INFORMATIVE_OF_LONG_TERM_RESPONSES_POSITIVE	-0.632961	-1.49518	0.0890269	0.264498	0.987	2024-10-16	0.2	WAS;CD14;SIGLEC10;CXCR2;CX3CR1;CYSLTR1;STAT3;SELL;ITGB2;RXRA
gsea	GSE9988_ANTI_TREM1_VS_LPS_MONOCYTE_UP	-0.355726	-1.51791	0.044989775051124746	0.26452592814709747	0.979	98/176	0.3999	CORO1C;CCR1;NPC1;IFI30;ID3;CYTH4;ARID5A;RREB1;HAVCR2;PLEKHO1;CD37;PPARG;SLC17A5;ABCG1;EIF2AK3;RIOK3;LONP1;KLF2;OLIG2;PPFIA1;PLEKHO2;HIC1;SDS;PLEKHM2;TXNIP;LHFPL2;NRBP1;TLE3;CHST15;DAB2;DOK2;LASP1;IL17RA;SPP1;FNIP2;PI4K2A;MGAT1;FKBP15;CEBPB;SLC37A2;NDUFB9;ITGAX;ZC3HC1;LPIN1;KLHL26;ZCCHC2;CHSY1;PGS1;RSC1A1;BLOC1S3;LY9;ADCK2;GTF2IRD1;LONRF3;COL15A1;PLCXD1;ZBTB43;GATAD2A;SH3BGRL3;PLEKHM1;SNX33;VKORC1…
gsea	GSE40274_CTRL_VS_FOXP3_AND_EOS_TRANSDUCED_ACTIVATED_CD4_TCELL_UP	-0.370309	-1.52275	0.058212058212058215	0.26452649087998353	0.976	74/152	0.3364	TLR6;RASGRP3;RSU1;AQP1;MEFV;PRKD2;KIF21B;STARD8;GRAP2;SH3BP1;LPAR5;FERMT3;MSR1;GNG2;MICAL1;FGL2;FBXO32;CD300C;KLF2;ZZEF1;ANKRD44;EPSTI1;ITSN2;IL1RL1;ARHGAP9;KCNJ10;PDE1B;BRWD1;TCP11L2;TRPV2;SPIRE1;DGKI;PI4KB;UBE2L6;HCFC2;KLHL5;NFAM1;MMP8;SNX20;ABCD1;BFSP2;RBL1;TFEB;TREML2;TET1;DMPK;RHOH;SELL;SGK3;KLHL14;CIITA;CXCL11;GTF2IRD1;HSD11B1;ETS1;MAPK14;DCLK2;TMEM63A;DPP4;SLPI;PHACTR2;DNER;SAMHD1;RUNX2;GD…
gsea	GSE46606_IRF4MID_VS_WT_CD40L_IL2_IL5_DAY3_STIMULATED_BCELL_DN	-0.342696	-1.5186	0.0415879	0.26455400518729316	0.979	85/179	0.3317	ULK1;CORO1A;SLC45A4;FLI1;C16orf54;LYL1;MYO1F;KCNAB2;SH3BP1;ZNF571;TMEM86A;FERMT3;GPR65;ADCY7;ARHGEF6;FUT11;ATP13A2;IFFO1;FPR1;FPR2;GPSM3;DHRS3;TTC14;CHST12;AOAH;NUAK1;LDLRAD3;P2RX4;CORO7;PREB;RNF166;CC2D1B;DGKZ;MAST3;CRTC1;ACP2;SLC38A9;NDRG3;SKI;DDX41;GDPD3;FLYWCH1;RECQL;SLC35C2;PCYOX1;OSGIN1;RHEBL1;CTNS;CMTM3;PPT1;FAM168A;SIPA1;SIRPB1;SDHB;APPL2;KCTD21;PDPR;NAGA;ZNF467;FCHSD1;NISCH;AHRR;SSH2;ZFP…
gsea	SOBOLEV_PBMC_PANDEMRIX_AGE_18_64YO_1DY_UP	-0.695118	-1.5189	0.0800866	0.26466636800091115	0.979	14/19	0.1929	TLR6;IRF7;CD86;TLR7;STAT1;HLA-DRB5;TLR2;TLR1;TLR4;IRF9;MYD88;TAP1;CD40;HLA-DRB1
gsea	GSE17721_LPS_VS_CPG_8H_BMDC_UP	-0.309709	-1.49536	0.00967118	0.2647462629686491	0.987	83/180	0.3896	TLR6;CSF1;SHD;APBB1IP;PDGFRB;PIP5K1A;EP400;NDST2;NDRG2;CD180;PTCRA;PARP14;NYNRIN;SKIL;CD274;IFI35;ZBP1;BMP2K;SLK;GAS7;CABYR;RAB8B;PDE1B;NTS;STX1B;IFIT3;AKT2;IGF2;PHF21A;WIPI1;ARHGAP23;BARX1;CRIM1;PI4K2A;CCL4;RLBP1;RBL1;CXCL10;MYD88;GPR155;YTHDF1;ANKIB1;RPS6KA2;PRDM1;BOC;TNXB;TBC1D10B;PI4K2B;CD300LF;LANCL2;SUV39H1;FRS3;SLCO3A1;TAP2;UTRN;MAPK13;SLC32A1;RAB3IP;DNAJC13;AP1G2;DICER1;USP47;HSPB8;DNMT3A…
gsea	GSE14000_UNSTIM_VS_4H_LPS_DC_DN	-0.44692	-1.51348	0.10515463917525773	0.2648023398923842	0.981	109/172	0.3652	NLRC5;OAS2;OAS3;OASL;TRAFD1;IRF7;APOBEC3A;OAS1;ARHGAP22;CMPK2;PARP14;RECK;PML;IFIH1;BST2;TMEM140;HERC5;CD274;IFI35;ACSL1;IFI44L;SERPING1;BATF2;TRIM21;IFIT1;EPSTI1;CD80;HSH2D;MSC;SLC31A2;NCOA7;XAF1;ZNFX1;IFIT2;EIF2AK2;HESX1;CNP;NINJ1;ATF5;LILRB1;PLEK;IFIT3;RAB12;ADAR;ISG15;IRF9;CFLAR;STARD5;STAP1;IFI44;UBE2L6;TFEC;CCL4;BCL2A1;GBP1;MYD88;RHEBL1;DDX60L;NEURL3;USP18;PARP9;IFIT5;SP110;TRAF1;ETV7;CXCL1…
gsea	GSE22935_UNSTIM_VS_48H_MBOVIS_BCG_STIM_MACROPHAGE_DN	-0.322117	-1.49594	0.0137525	0.2648202799750495	0.987	88/180	0.3411	ENG;KIF5B;MXD1;CTSG;GPR65;GFPT1;ABCG1;INF2;RNASE6;TMEM140;LGMN;KIT;SLC1A7;SH3RF3;RNF112;OTX2;TSC22D2;THBS1;CD2;CSAD;SHC1;ITPRIP;CC2D1B;BDKRB1;C16orf89;CAPN10;RHOG;POGZ;SIX5;MAPRE2;SLC37A2;DSP;RCBTB1;OSBPL5;ZBTB17;ERAS;REL;COL9A3;NYX;IL22;PAG1;CTSS;GPR15;LEMD3;UBC;DSE;DYRK1A;BLCAP;CPA3;TAGLN;CBX4;LETM1;CPNE3;C19orf38;DCLK2;LTA;RUNX3;PAPSS2;GPATCH3;CSRNP2;CACNB4;VPS4A;SPG7;RAB3IP;HPS5;GPR35;LAMP2;C…
gsea	GSE5589_WT_VS_IL10_KO_LPS_STIM_MACROPHAGE_180MIN_DN	-0.371821	-1.65102	0.00392927	0.26482612676394546	0.865	63/135	0.3279	PREX1;TIE1;ANKRD34A;ITGA4;ADRA1D;IL27;CTSG;LIX1L;OPTN;CLEC7A;PTPRD;EMILIN1;SUDS3;NFATC4;TPM2;ARFGEF1;CASP14;FAM124B;NINJ1;MYBPC2;CBS;GNA13;EML2;SELP;NR3C1;GFI1;THBS2;PLD4;TRPV1;EPAS1;KAZALD1;FCRLA;NTRK3;SALL2;CDH23;DMPK;GPC1;GLT8D2;LONRF3;BLCAP;IGSF6;RTN1;ASPDH;RNF19B;HPCAL1;SLC34A1;RORB;IFITM1;SSBP3;GNAT2;VIM;THBD;RARG;TNFRSF14;TDRD7;FBLN5;SHC4;H6PD;TUBA8;IRS2;COPZ2;SOX13;SETBP1
gsea	GSE360_CTRL_VS_T_GONDII_MAC_UP	-0.327914	-1.51377	0.0313725	0.2648424388136383	0.981	94/184	0.384	CD72;MYO9B;MEF2C;BAHD1;IL10RA;VSIG4;TRIM14;MYO1F;KCNAB2;SH3BP1;CD163;LY86;NDRG2;CCND3;TPD52L2;OAS1;LILRA1;PTGIR;LY6E;VASH1;GAS6;DOCK2;HDAC5;HCLS1;ZNF80;IFFO1;GBF1;CD33;GSK3B;TXNIP;CRK;BRWD1;POLR3C;P2RX4;VAT1;POU6F2;PDCD11;HTR7;ADA;TMEM184B;NFYC;MAP4K2;ATG9A;RASSF2;VAMP5;SIPA1;SDHB;LRRC37A2;TAF5;SLC46A3;POM121;RXRA;PAK2;PHF20;AHNAK;NR1H3;SRRM2;ZNF268;ACAT2;FOXO3;ACADS;DNAJC13;OSGEP;FAM3A;CYBA;NBR1…
gsea	GSE11057_PBMC_VS_MEM_CD4_TCELL_UP	-0.452582	-1.5131	0.0981595	0.26488608456822194	0.982	108/182	0.362	LILRA6;CCR1;MEF2C;STAB1;ARL11;IFI30;HMOX1;LILRB2;MXD1;CD163;LILRB3;CD86;CSF3R;ZEB2;MARCKS;TMEM40;HDC;LILRA1;SPI1;RNASE2;CD180;SERPINB2;RNASE6;SRGN;CCDC88A;FCGR2A;RAB31;DYSF;NAGK;TTYH3;BMP2K;WDFY4;FPR2;P2RY12;SCARB1;SLC31A2;C5AR1;STEAP4;SLC7A7;LILRB1;IL1RN;EPB41L3;SCPEP1;AOAH;TLR4;SLC15A3;NEXN;SIRPB2;HK3;ATP8B4;CMKLR1;TFEC;FCRL1;NFAM1;RASSF4;OSCAR;SLC37A2;CYP1B1;MAFB;CLEC4E;TUBB1;P2RY13;SIRPB1;CRI…
gsea	GSE9037_CTRL_VS_LPS_4H_STIM_IRAK4_KO_BMDM_UP	-0.322861	-1.52049	0.014492753623188406	0.26491089530654377	0.979	86/166	0.4242	FCGR1A;CCR5;SNX8;ARFGEF2;CELF2;LYL1;TMEM86A;RAB5C;NDST2;CLIC3;TLR7;RREB1;PLEKHO1;MEF2A;PLBD2;GAN;MRPL19;TTYH3;SLK;SCARB1;SCAMP2;PCNT;TBXAS1;TXNIP;NR2F6;CNP;CTDSP2;MLEC;TFAP2A;EPB41;STEAP3;LBP;DOK2;CORO7;CORO6;VAT1;PINK1;HGF;NFAM1;MMP8;DCAF15;ALOX5AP;GPR137B;SNX30;SPACA3;SIPA1;OR51B2;S1PR1;SHARPIN;ACOX3;MMP17;MCFD2;TECR;USP6NL;BRF1;INPP5K;DNAJB11;AKT1S1;TRIM8;NBR1;HPRT1;TNFRSF21;ARL15;ACSF2;GIPC1;…
gsea	GSE19198_1H_VS_6H_IL21_TREATED_TCELL_DN	-0.379004	-1.57879	0.0405983	0.2649193840871896	0.943	98/187	0.3571	TLR6;FCGR1A;MEFV;FCGR3A;ADAMTS4;OGFRL1;IRF7;ITGA5;AKAP12;SERPINB9;TLR7;HDC;CCL7;F2RL3;PARP14;PML;C11orf96;RSAD2;CLIC4;FPR1;FPR2;NET1;TLR2;SAMSN1;TUBB6;THBS1;LYVE1;IFIT3;AOAH;IRF9;IRF8;FGR;DDX60;FARSA;OGFR;UBE2L6;BACH1;RRP1B;ATP11A;CCL4;DDIT3;TMEM184B;MOV10;ETF1;RBL1;MYD88;VPS54;JDP2;MAP3K6;STAT3;SELL;COL4A2;PGS1;TBK1;RNF114;TAP1;CD40;UBC;CDKN2B;LOX;FLNB;CD300LF;HP;FANCA;CRYBB3;SRM;KCNE4;HK1;HEATR…
gsea	GSE17721_CPG_VS_GARDIQUIMOD_6H_BMDC_UP	-0.320004	-1.52081	0.00392927	0.26501846171566856	0.979	81/177	0.3414	LAG3;ADAP2;STARD8;CSF1;KDR;IL10RA;KCNAB1;SELE;MYLK;NOTCH2;PRG4;FGF23;IFIH1;ICOS;TREM2;CPEB3;TRIM21;CXCR2;CXCR5;SCN7A;IFIT3;KPNA3;CSNK1A1;DDX60;OGFR;TIAM1;SNX2;MOV10;DSP;ITGA8;PRX;HOOK2;MYD88;ERAS;FSCN1;GTPBP2;DMPK;CAND1;PCBP1;RBM17;PRPF4B;B4GALNT1;INTS4;IL12B;HLA-B;SLC28A2;NCOA1;TAS1R1;CD40;KCNAB3;DVL2;TAGLN;CES1;ITGB7;NFIX;BAIAP2;MX2;HPCAL1;MAL;TMEM158;CTTN;RGS1;FANCA;SLC30A7;PELI1;CACNB4;PTGER4…
gsea	GSE7764_IL15_NK_CELL_24H_VS_SPLENOCYTE_DN	-0.329527	-1.49609	0.043222003929273084	0.26504624097172264	0.987	83/175	0.3325	CD72;NCOA3;GIMAP6;RSU1;MEFV;RAB3IL1;HMOX1;RGS19;ITGA4;CHFR;MS4A7;OTUD5;ARHGAP30;PPARG;STK4;PKD1;CD4;CD300C;KLF2;ATP10D;MCL1;PECAM1;MLXIP;HSH2D;XAF1;TXNIP;IRF5;NDST1;CD3G;USP15;FFAR2;IRF9;TG;SERINC1;TFEC;BCL2A1;RASSF4;STRN4;FBXO38;PLCG2;MYO1C;ACTN1;PDE7A;PILRA;RNF139;TGFBR3;GRAP;STK17B;EP300;PAG1;SGK3;SLC46A3;STK38;RABAC1;RGS2;ZFP36;PCK2;HUWE1;FBRS;FAM53B;FGFR1OP2;CYTH1;TPCN1;EDEM1;GPR35;BCL9;TMEM…
gsea	GSE36527_CD62L_HIGH_VS_CD62L_LOW_TREG_CD69_NEG_KLRG1_NEG_UP	-0.383424	-1.66063	0.014613778705636743	0.26505177678469694	0.849	93/187	0.3386	TNFRSF1B;OAS2;PARP12;OASL;TRAFD1;WIPF1;ITGA4;IL10RA;MXD1;IRF7;SREBF1;ATP2A2;SERPINB9;CLIP2;DHX58;OTUD5;FGF23;PARP14;CD200R1;PML;FGL2;STAT2;STAT1;CD274;ARNT;CLIC4;TRIM21;ITSN2;ZNFX1;HLA-E;IFIT2;CD3E;LARP1;IFIT3;SLC15A3;ISG15;IRF9;EVI2B;LIG3;NIN;PI4K2A;MOV10;OSBPL5;SLC12A6;GRIK1;CXCL10;FXR1;USP18;CH25H;RHOH;PARP9;PIK3C3;PIM2;SP110;RFFL;SLC46A2;RNF114;TAP1;TTC27;STRAP;MX2;TRIM31;ST6GALNAC4;UIMC1;HUW…
gsea	GSE17721_PAM3CSK4_VS_GADIQUIMOD_8H_BMDC_DN	-0.328324	-1.51397	0.0257426	0.265056	0.981	100/181	0.4253	KCTD10;PARP12;RIPK1;ZNF362;TOX4;APBB2;GRN;OTUD5;ABCG1;PRDM4;BIRC6;MCL1;PLEKHN1;SLC9A1;NRBP1;CCRL2;CD84;RASA2;TRIL;POLR3C;CHST15;NCOA6;DOK2;SERINC1;P4HA2;SCT;ATP10A;BARX1;CCL4;DDIT3;TMEM184B;DDIT4;PSME4;CASP1;MSL1;RBL1;XRN1;RNGTT;TNKS2;RAD21;XPO6;STAT3;NFATC1;ANKIB1;NLGN2;RFFL;PI4K2B;STARD3;CBX4;ARID4B;RGS2;ZFP36;CUL4B;MDM2;GATAD2A;NUB1;GBGT1;KCNJ5;TLR8;RC3H2;ARHGAP24;RND3;TMEM131;SERPINF1;RNF115;…
gsea	GSE3982_NEUTROPHIL_VS_TH2_UP	-0.348104	-1.51938	0.011385199240986717	0.26505775786958435	0.979	82/183	0.2812	MYO9B;TLR6;GIT2;OGFRL1;LAPTM5;REG1B;CYTH4;YIF1B;CD248;RIOK3;SLC11A1;MEOX2;MAP1S;ZZEF1;MAML1;ZDHHC17;MED25;XAF1;IFIT2;RNF44;SLC7A7;DENND5A;CDK19;VCL;ATP1B2;EVI2B;FOXN3;HK3;PSTPIP2;PSME4;ACTA1;PSG4;DUSP22;SLC12A6;NTRK3;ACTN1;AXIN1;RARB;CLEC4E;HEY1;ZCCHC2;SPTLC2;CHSY1;HTR2A;TBL1X;CLTCL1;POU2F1;R3HDM2;CDK12;EVI2A;RRP12;PAK1;TREM1;NPPC;SYNJ1;GMIP;RNF19B;CUL4B;CFD;PAK2;BICC1;MMP25;FAM53B;EGFR;CSK;DPEP2…
gsea	GSE40274_HELIOS_VS_FOXP3_AND_HELIOS_TRANSDUCED_ACTIVATED_CD4_TCELL_UP	-0.348665	-1.52143	0.0333988	0.2651150135533154	0.979	102/177	0.403	SSH1;NCOA3;GM2A;AP1M1;SLC22A2;NCF1;CPEB4;MXD1;STX11;STAT5A;P4HA1;ADAMTSL4;SLC35D3;IGF2R;SELPLG;KIT;C1QL3;CTLA4;EIF5A2;IRF5;NINJ1;LACTB;TNFRSF25;BCAT1;REPS1;GPR34;BCAS1;IRF9;CDK6;EOMES;ST6GALNAC3;DLX2;GFI1;CYTH3;FCRL1;FOXO1;PLEKHG5;TMEM184B;NKG7;MYO1C;HOOK2;JDP2;SELL;RB1;ARRB1;LTB;CD38;ANKRD23;TRAF1;FBXO31;TNIP1;MYO1E;SOCS5;CYBRD1;LARP4;LOX;USP11;ITGB7;MYO1H;NT5DC3;TRIM3;RGS1;TRIM6;LTA;PELI1;PPP1R…
gsea	GSE22432_PDC_VS_TGFB1_TREATEDCOMMON_DC_PROGENITOR_DN	-0.346405	-1.52107	0.044534412955465584	0.26521732466997294	0.979	89/180	0.3203	FLI1;PIP4K2A;OAS2;C16orf54;IL10RA;SASH3;CHST11;IRF7;MPP1;FERMT3;CD36;PML;ARHGAP25;LCP2;ACAP1;CD82;COTL1;PDE4B;TRIM21;MLXIP;CTDSP2;NDST1;CCRL2;TCIRG1;TNK2;IFIT3;TRIM33;SH3PXD2A;BTK;ITPKB;PPP1R12A;E2F2;DDIT3;PLAC8;NFAM1;TMEM26;FMNL3;MAP2K1;NHLRC3;SLC44A2;UNC119;ARHGAP15;GAB3;SLC28A2;GNA15;RNF114;CIITA;TAP1;ADCK2;CD40;ZNF236;APPL2;PHC3;TTC7A;ITGB7;RABAC1;ADAMTS10;REV3L;MAPK14;DCLK2;RHOQ;SH3BGRL3;OTU…
gsea	GSE7768_OVA_ALONE_VS_OVA_WITH_MPL_IMMUNIZED_MOUSE_WHOLE_SPLEEN_6H_DN	-0.375069	-1.52203	0.0619835	0.26523077903744186	0.978	83/150	0.3533	GOLGA3;NLRC5;OASL;ARHGAP31;SCARF1;MXD1;ABLIM2;XKR8;TOX4;P4HA1;IFIH1;ARHGAP25;CD274;MORC3;ACSL1;MLKL;SAMD9L;EHD4;XAF1;PIK3AP1;DCP2;MMP14;ISG15;CAB39L;RAP2C;ATP10A;CMKLR1;PSME4;CUL2;CASP1;ATOH1;INO80;ZC3HAV1;CXCL10;MYD88;OSM;ZCWPW2;GTPBP2;STAT3;USP12;HAP1;USP25;SLC25A28;CD38;SP110;GNA15;NPEPPS;FEZ2;IKZF1;TRIOBP;PELI1;NUB1;TLR8;SAMHD1;APOOL;PCGF5;AIM2;IL23R;TMEM170B;MCM10;TLR3;TDRD7;CCNJ;BRWD3;FMR1;…
gsea	FLETCHER_PBMC_BCG_10W_INFANT_BCG_STIMULATED_VS_UNSTIMULATED_10W_DN	-0.453358	-1.52166	0.12578616352201258	0.26529316650252055	0.979	122/236	0.3219	CORO1C;ENG;CCR1;LRP1;SIGLEC9;ADAP2;PDLIM7;GREM1;CCR5;STAB1;STARD8;IFI30;HMOX1;NLRC4;HCST;MRAS;LILRA2;MPP1;CYTH4;ZNF366;PDGFRB;C3AR1;CD86;VWF;ZEB2;CLIP2;HAVCR2;TYROBP;SPI1;CSF1R;PPARG;SLC17A5;ABCG1;INF2;CD36;FPR3;FGL2;IGF2R;G6PD;CD300C;CYBB;ABCA1;CAPG;APOE;CD33;SIPA1L2;CLEC5A;PLEKHO2;SLC31A2;TBXAS1;AIF1;C5AR1;SLC16A3;PLXDC2;IL1RN;LHFPL2;C1orf54;SPINT1;GLIPR1;CD84;DAB2;SPHK1;TPM4;FGR;SERPINE1;TM4SF…
gsea	GSE5589_LPS_VS_LPS_AND_IL10_STIM_MACROPHAGE_180MIN_UP	-0.333831	-1.49815	0.054901960784313725	0.26529980871308834	0.987	97/181	0.4132	ENG;C1QA;CCR5;IFI30;FCGR3A;ST3GAL5;CD14;RABEP2;KCNAB2;VWF;SERHL2;CD200R1;TBC1D9B;NAGLU;FCGR2A;LPXN;DEF6;FCGR2B;CCR3;PRKG1;HTR2B;LAT2;GAS7;SAMSN1;DENND5A;TP53BP1;CD84;TCP11L2;C3orf70;CD1D;N4BP2;SLAMF9;CX3CR1;HK3;CLK3;BCL2A1;HPSE;RGS18;SLAMF8;PEX3;PDE7B;ARHGAP33;TEX261;MEX3B;ITGAX;CNRIP1;GPX3;ITGA1;IL21R;ERMN;PDP1;WDR7;ZNF318;CXCL11;CRLF2;CCPG1;RSPH3;NPPC;ACAD10;PDLIM4;TNFAIP8;SLC39A8;LAMP2;ADH1C;C…
gsea	GSE34156_UNTREATED_VS_24H_NOD2_AND_TLR1_TLR2_LIGAND_TREATED_MONOCYTE_UP	-0.348643	-1.51988	0.0436508	0.26533386341236465	0.979	84/168	0.3899	CORO1C;SLC45A4;STARD8;PTPN11;IFI30;NOTCH4;FMNL1;CD68;SH3BP1;CD163;LILRB3;RGS11;CD86;GRN;SLC15A4;DEF8;LILRA4;NCF1C;G6PD;R3HDML;KIT;ADCY9;PLEKHO2;IRF5;SLC16A3;THPO;NES;SLC7A1;P2RX4;SIRPB2;ELL;ARHGAP23;TLN1;RENBP;CYTH3;CRIM1;CTSD;LATS2;CD40LG;PILRA;PNMA3;SLC4A10;FERMT2;SPRYD3;MS4A14;GAB1;GNA15;DSE;ABHD15;CNGB1;MMP9;PARVB;PCDH18;GADL1;ABCB11;CDC42EP3;SLAMF1;HES5;RNF115;GDI1;WDR1;PTAFR;ARF1;PLOD2;TTLL…
gsea	GSE15767_MED_VS_SCS_MAC_LN_UP	-0.379823	-1.4941	0.0755102	0.2654019615758175	0.987	84/181	0.2964	INMT;HLX;SIGLEC1;LRP1;STAB1;STARD8;NCF1;ACVRL1;FCGR3A;TMEM150B;NADK;CD68;NOTCH2;LY86;RAB11FIP5;MSR1;INPP4A;TMEM106A;ZEB2;NCKAP1L;FCER1G;CLEC7A;TEP1;RNASE6;CAPZB;GAS6;NAGLU;MEF2A;RAB31;ATP13A2;CYBB;ABCA1;IQGAP2;MFSD1;FPR2;C5AR1;THBS1;NINJ1;SLC7A7;EPB41L3;TLR4;STEAP3;SLAMF9;IRF8;STARD5;FCRL1;PLEKHG5;DUSP22;SLAMF8;MYO1C;LPIN1;MAN2B2;SELL;ERG;KRT80;GAB1;DSE;CSF2RB;CPA3;HLA-DRB1;SELENBP1;LMO2;HNMT;SRL…
gsea	GSE10239_KLRG1INT_VS_KLRG1HIGH_EFF_CD8_TCELL_DN	-0.354883	-1.49613	0.035124	0.2655006596172233	0.987	81/172	0.3629	MLLT10;GABRR2;NCOA2;CELF2;IRF7;CD300A;MS4A7;KBTBD7;LY86;CSF3R;CSF1R;ARHGEF6;VASH1;ESYT2;LGMN;BCL11B;IQGAP2;IGSF21;ATP10D;TRIM21;EXTL1;RBMS1;MIA3;HCK;STARD4;SNX18;PLEK;HERC1;CD84;KRT4;VPS13B;RSPO4;ATP8B4;WNK1;HCFC2;SNX10;NCF2;ALOX5AP;PLXNC1;OPRL1;RBL1;TNKS2;SYTL2;F2R;ZNF260;SLC4A10;HEPACAM;ITGA1;ZYG11B;ATL2;ZNF566;POU2F1;WDR7;RPS6KA5;TAF5;AKAP10;CAMK1G;PTPN22;RHOQ;TRAM1;CD200R1L;AP1G1;MAPK9;TBL1XR…
gsea	GSE12003_4D_VS_8D_CULTURE_BM_PROGENITOR_UP	-0.302248	-1.49762	0.011131725417439703	0.2656012813453287	0.987	76/155	0.4165	SPEN;NCF1;CD68;PSAP;NOTCH2;LILRB3;MFN2;TLR7;SLC2A1;PEAK1;CD274;GBP6;ABCA1;CLIC4;TAGAP;GAA;TBL3;MGA;SOCS1;TRIM69;EIF4G3;PFKL;RRP1B;FMNL3;TAF4B;SLC35C2;AXIN1;MTHFD1L;GRPEL2;ZC3HC1;CRY2;WFS1;ADAMTS5;GEMIN5;SOCS5;ROGDI;HSF1;HK2;MMP25;BLNK;DCUN1D4;SLC26A6;UTP20;SCMH1;HEATR1;AGK;DOCK4;MRPL28;RANGAP1;PAX6;TMEM39A;DNMT3B;LYN;TRPC6;VPS33B;PTGS2;CD6;IPO4;PAQR5;TRIO;ISG20L2;FRK;KDM5B;SYNGR2;MERTK;SLC37A1;BS…
gsea	GSE17721_POLYIC_VS_GARDIQUIMOD_8H_BMDC_UP	-0.321552	-1.4896	0.014256619144602852	0.2656103962573841	0.989	91/185	0.3982	MYO9B;OAS2;IFI30;KDR;OGFRL1;IL10RA;SASH3;REG1B;ARSI;TOX4;DNAJC5;TNS1;ADCY7;GCG;STK4;ABCG1;TEP1;BST2;ATP13A2;BATF2;ZC3H3;ARFGEF1;EPSTI1;CD80;RBMS1;OTX2;NINJ1;CTDSP2;NTS;MYL2;MYOM1;TLR4;ISG15;PTGER2;IRF8;ISL2;GPR37;CLK3;PSME4;CHD4;MOV10;SNX20;FBLN2;DIO2;SLC44A2;MRAP;STAT3;NFATC1;REST;TBL1X;ANKIB1;DHCR7;HLA-B;NLGN2;SUGT1;C6orf58;HSPB1;DYRK1A;STARD3;CES1;MX2;GRB2;TRIM6;UTRN;NTM;ADCK1;ARRDC4;SSBP3;BAR…
gsea	GSE26030_UNSTIM_VS_RESTIM_TH1_DAY15_POST_POLARIZATION_UP	-0.329756	-1.51939	0.0411523	0.2656756998615113	0.979	103/188	0.4127	TNFRSF1B;DENND3;PDLIM7;TRPM2;PIP4K2A;SH2D3C;LRP10;BAHD1;ITGAL;CD68;CYP4F3;FCER1G;NID2;SKIL;IGF2R;SLC11A1;BIRC6;DEF6;PECAM1;SAMSN1;MYO1G;CEACAM21;RAB19;SLAMF9;VASP;RNF166;ACP2;CEBPB;KCTD16;SLC39A13;PILRA;PDCD1LG2;SLC44A2;IL31RA;TMED5;STAT3;GJB2;IL2RG;COL4A2;HLA-B;TGM2;UBC;APOC2;CRLF2;HLA-DRB1;ACER3;RTN1;LIPE;TREM1;MFAP1;NUPR1;PPP1R8;TGFBR2;JUP;AGPAT4;GPR35;B2M;THBD;FZD7;NUP107;IFRD1;RUNX2;HAUS5;ZF…
gsea	GSE21360_NAIVE_VS_PRIMARY_MEMORY_CD8_TCELL_UP	-0.421303	-1.66547	0.023109243697478993	0.26583725191225527	0.839	84/161	0.3108	C1QB;CCR1;PLOD1;EDNRA;RAB3IL1;SLC9A9;PTPN1;ADORA3;CD163;SLA;P4HA1;SLC2A1;SEMA4C;NDRG1;ADAMTSL4;GAS6;SEMA6B;KLF2;ABCA1;FCGR2B;SIPA1L2;CCR3;HTR2B;THBS1;SLC16A3;STEAP4;HSD17B4;GAL3ST4;DSC1;ALDOC;LBP;CX3CR1;IL17RA;PFKL;DEFB103A;ITK;GPR84;DDIT4;ENPP1;MAFB;PTPN7;MYD88;TREML2;MED23;DMPK;STAT3;CH25H;RHOH;IL21R;TBC1D12;CHSY1;P2RY13;CD38;PDK1;ZC3H12D;HSD11B1;APOC2;GRINA;HP;MCFD2;PGAM1;HK2;SSH2;TNFAIP8;APOC…
gsea	GSE5589_LPS_VS_LPS_AND_IL10_STIM_MACROPHAGE_45MIN_DN	-0.337857	-1.57881	0.00579151	0.2658382894473888	0.943	95/178	0.3865	BRD4;LEFTY2;GPR4;SPEN;ARFGAP1;TMEM150B;SASH3;SREBF1;RAB5C;QKI;ADRA2B;HDAC5;CD82;TIAM2;KCNQ3;EXTL1;GPSM3;ANGPTL4;HESX1;GNGT2;RDH10;VCAM1;NUAK1;SLCO2B1;CRYBB1;SLC27A1;GZMM;STARD5;EIF4G3;DGKZ;ECH1;WASF2;SNX10;KLF13;LIPA;OTOF;MAFB;CETN1;ABHD3;TECPR2;MNT;OLFML3;SIRPB1;TRO;UBC;ANGPTL3;DMKN;ABHD15;CDC123;AGPAT3;UBE2G2;HPCAL1;DYRK2;SAMD4A;APOC1;FAM53B;LIMA1;SLC26A6;NR1H3;CFHR1;IRAK1;SPIC;SUSD3;BHLHE40;AL…
gsea	GSE17721_12H_VS_24H_GARDIQUIMOD_BMDC_UP	-0.337681	-1.49623	0.0414938	0.2658737228442216	0.987	93/179	0.3712	NCOA3;SVEP1;TGFB1;KDR;KCNAB1;PTPN1;IRF7;MYO1F;CD86;CSF3R;TMEM106A;CLEC7A;PML;SAMD8;IFI35;APOE;BATF2;PLEKHO2;RBMS1;CD84;USHBP1;RAB12;CRYBA1;P2RX4;SPHK1;IL17RA;ANP32E;IQGAP1;HOXA5;CCL4;PSTPIP2;DLX1;GPR84;FKBP15;MOV10;SLAMF8;OPTC;GPX3;ICOSLG;ZFP14;IL6ST;SUN2;PARP9;USP25;PTPN9;SP110;EPGN;CIITA;CD40;SBDS;SLC2A10;CD300LF;PLAT;ZFP36;MDM2;IGF2BP3;CTTN;FANCA;LTA;RPS6KC1;IRX4;CD164;ABCB9;ARL2;SAMHD1;FOXD4L…
gsea	GSE37605_FOXP3_FUSION_GFP_VS_IRES_GFP_TREG_NOD_DN	-0.354666	-1.49148	0.0361446	0.2659060419128891	0.989	91/157	0.4265	FLI1;RHBDF2;MYO1F;LPP;ARHGAP27;NSD1;THEMIS;SCN4A;DOCK10;LGMN;FBXL22;PPP1R12B;IGFBP4;AHNAK2;ATP10D;TMPRSS13;MLXIP;MS4A4A;RBMS1;GSK3B;IL1RL1;TXNIP;CACNA1I;POLR3GL;SMCHD1;NEBL;SYT6;SETX;SLAIN2;SNAI1;TNIK;MB;SRCAP;IL9R;TREML2;CRY1;TGFBR3;EHBP1L1;ARHGAP15;MAP4K4;FUT7;GPR15;SMG1;S1PR1;CSF2RB;ARSB;TRIM39;IKZF1;VIPR1;IRAK3;AHNAK;MTCH1;LDLR;CDK16;RAB3IP;CMA1;SEC24A;ANAPC5;UBAP2;TCL1A;GOLM1;PTPRA;TTC17;ULK…
gsea	GSE18281_SUBCAPSULAR_VS_CENTRAL_CORTICAL_REGION_OF_THYMUS_DN	-0.454095	-1.66448	0.039501	0.26596813556727517	0.841	97/186	0.3062	MEFV;OAS2;OASL;TRAFD1;IRF7;ITGA5;CD86;TMEM106A;DHX58;HDC;GNB4;OAS1;FCER1G;CMPK2;PARP14;S100A9;TMEM140;SLFN12L;STAT2;STAT1;CD274;RSAD2;CYBB;IFI35;CLIC4;ZBP1;FPR1;LGALS9B;FPR2;HCK;APOD;DRAM1;ZNFX1;SAMSN1;IFIT2;TUBB6;NTS;CCRL2;S100A8;SOCS1;IFIT3;AOAH;GBP7;KPNA3;CFLAR;FGR;DDX60;SCT;OGFR;IFI44;UBE2L6;CXCL9;ZNF397;MVP;SNX10;MMP8;MOV10;SLAMF8;CCR7;USP18;SOS1;SELL;FBXO6;RNF114;TAP1;CD40;FLNB;RRP12;HP;TRE…
gsea	FLETCHER_PBMC_BCG_10W_INFANT_PPD_STIMULATED_VS_UNSTIMULATED_10W_DN	-0.446065	-1.49232	0.10805084745762712	0.26598420201630496	0.988	83/167	0.3288	CORO1C;ENG;CCR1;LRP1;GREM1;CCR5;STAB1;IFI30;HMOX1;NLRC4;HCST;MRAS;MPP1;ZNF366;PDGFRB;CD86;GRN;VWF;CLIP2;HAVCR2;CSF1R;PPARG;SLC17A5;ABCG1;INF2;CD36;FPR3;FGL2;IGF2R;G6PD;PLBD2;APOE;CD33;SLC31A2;AIF1;C5AR1;PLXDC2;IL1RN;LHFPL2;C1orf54;SPINT1;GLIPR1;DAB2;SPHK1;SERPINE1;TM4SF19;SPP1;HK3;PI4K2A;SLC37A2;MNDA;CTSD;SLAMF8;TGFBI;ITGAM;NPL;TIMP2;ZMIZ1;CTSS;IGSF6;OTOA;SLCO3A1;EGR2;IGF2BP2;APOC1;VIM;RNASE1;LPL…
gsea	GSE17974_IL4_AND_ANTI_IL12_VS_UNTREATED_12H_ACT_CD4_TCELL_DN	-0.345545	-1.48965	0.0333333	0.26598844707078506	0.989	94/160	0.4228	GIMAP6;LEFTY2;TNFRSF1B;GIMAP4;PLA2G2A;EDNRA;GRIN2B;OASL;TNFSF13B;MRAS;MTSS1;THEG;VWF;ZSCAN23;TFPI;PYGM;CCL7;LGALS9;ENPP2;TYMP;CD82;IFI44L;IFIT1;CTLA4;CD5;CD27;CLCA1;DSC1;DAO;SLC10A2;SOX18;TRIM69;GPIHBP1;ALDOB;TBX21;FCGBP;DDIT4;SYTL2;DSG3;RHEBL1;CD28;GPR155;IFIT5;IL21R;PIM2;COL6A3;ZNF517;SMOC2;USP26;SH2D5;GTF2IRD1;COL15A1;HARBI1;FAM171B;SLC22A16;SNX9;ITGB8;TMEM213;RGS16;CD74;BACH2;SLCO1C1;P2RY14;S…
gsea	GSE24634_TEFF_VS_TCONV_DAY10_IN_CULTURE_DN	-0.415756	-1.49676	0.0956341	0.2659994693728886	0.987	97/190	0.3101	HSPA6;CCR1;LDLRAP1;C1QA;STARD8;CNNM4;IFI30;ST3GAL5;MPP1;ARHGEF10L;PSAP;STX11;ITGA5;GRN;ZEB2;DHX58;NCKAP1L;FCER1G;NDRG1;S100A9;FGL2;SLC11A1;RAB31;NRP1;CLIC4;DYSF;CAPG;CD33;EHD4;FPR2;MS4A4A;TLR2;TBXAS1;TLR1;NINJ1;S100A8;EPB41L3;SCPEP1;DAB2;STEAP3;VCL;TRPV2;BTK;SPP1;HK3;PKD2L1;CMKLR1;PI4K2A;NCF2;MNDA;MAN2B1;LIPA;COL8A2;ITGAM;ITGAX;ATG9A;HEXA;NPL;PYGB;LMBR1L;RPS6KA2;HLA-B;CBLC;ATP6AP1;CEP170;ACOX3;LM…
gsea	GSE22886_CD4_TCELL_VS_BCELL_NAIVE_UP	-0.344491	-1.49644	0.051759834368530024	0.26604761531098814	0.987	99/186	0.4073	GATA3;GIMAP6;LDLRAP1;FMNL1;ITGAL;ARID5A;APBB1IP;SUPT5H;SERINC3;OPTN;UBASH3A;ZNF512B;SRGN;BIN2;CD4;BCL11B;ATP13A2;SH2D1A;IQGAP2;TRAT1;FLT3LG;SAMSN1;AIF1;DUSP7;RUNX1;CD3D;CD5;CD27;CD3G;NRBP1;CD2;LTBP4;PKN1;GZMM;IL17RA;CDC25B;DGKZ;MAN2C1;ITPKB;WNK1;ITK;TIAM1;ZAP70;PXN;GBP1;CD28;APOL3;MAN2B2;MAP3K6;CABIN1;MNT;MPHOSPH10;CDKN2B;EVI2A;MAL;SMPD1;BCR;BRF1;SMAD7;ADNP2;MOGS;KIF22;CCL5;CDR2;FKBP5;BLVRB;TIMP1…
gsea	GSE20715_0H_VS_48H_OZONE_TLR4_KO_LUNG_UP	-0.340412	-1.49703	0.027833001988071572	0.2660503262006527	0.987	89/188	0.3479	HLX;MEF2C;LAIR1;LY6D;CD93;SH2D3C;MTSS1;SASH3;IL16;ENPP2;CD36;LAMA4;DLL4;GAS6;PEAK1;PTPRC;ABCA1;CYP19A1;TSPAN17;HLA-E;KANK3;CD3D;CNP;CD3G;C1orf54;CHST12;CDH13;USHBP1;TRIB3;EPB41;FAM98C;EN1;IRF8;IGFBP3;UBE2L6;BTRC;S1PR4;PLEKHG5;PEX16;MOV10;POU6F1;OSBPL5;NKG7;ABCA8;TMEM119;LPIN1;CRY2;RHOH;SUN2;FUT7;STK17B;SLC2A3;SELL;SIPA1;LMBR1L;TAP1;FNDC1;MRPS35;ATP2A3;TCAP;RAB3A;VAX1;PELI1;BCKDHA;GALNT11;CAMKK1;H…
gsea	GSE14308_INDUCED_VS_NATURAL_TREG_DN	-0.325396	-1.49287	0.027888446215139442	0.26607701274854634	0.988	88/184	0.3739	GOLGA3;PTPRB;SLC45A4;STRN;ZNF362;STK10;MIIP;PSAP;TPP1;SP1;NDST2;SERINC3;THEMIS;FCER1G;CMPK2;STK4;S100A9;CLCN7;ARHGAP25;FBXO32;MORC3;GBF1;MEIS3;MFSD1;SLK;ITPR2;ARHGAP9;MON2;GNGT2;NDST1;TTC14;RLF;EPB41;PPARGC1B;CXCR6;VAT1;FOXO1;DLGAP4;DCAF15;UNC13D;ZNF710;NHLRC3;IL4R;TAF8;ALKBH6;NFATC1;MARVELD1;GAB3;RP2;TERF1;HLA-DRB1;CCPG1;STARD3;SEMA3D;STK38;MKRN1;SLC26A11;OPA1;GIGYF2;ARRDC4;RNF145;MTMR10;B2M;GZM…
gsea	GSE21927_SPLEEN_C57BL6_VS_4T1_TUMOR_BALBC_MONOCYTES_DN	-0.426759	-1.48899	0.12121212121212122	0.26614773280163495	0.989	97/186	0.2939	OAS2;OAS3;PRKD2;PARP12;OASL;TRAFD1;ANKFY1;TRIM14;IRF7;PSMD11;DHX58;OAS1;LGALS9;PML;LY6E;IFIH1;BST2;TMEM140;STAT2;RAB8A;HERC5;HERC6;RSAD2;MORC3;IFI35;GTPBP1;OSBPL1A;ZBP1;IFI44L;RNF31;MCL1;TRIM21;IFIT1;EHD4;CALCOCO2;TRIM22;TRIM62;MX1;XAF1;HLA-E;IFIT2;TRANK1;EIF2AK2;CNP;USP15;TNK2;IFIT3;ADAR;ISG15;IRF9;LAMP3;DDX60;SMCHD1;IFI44;UBE2L6;FAM186A;YEATS2;KPNB1;PHF11;GBP1;MYD88;GTPBP2;USP18;ZCCHC2;IFIT5;CH…
gsea	GSE36888_UNTREATED_VS_IL2_TREATED_STAT5_AB_KNOCKIN_TCELL_6H_UP	-0.387997	-1.49188	0.0699588	0.2661568086566226	0.989	93/170	0.3945	CORO1A;PREX1;LILRA6;TNFRSF1B;LRRC25;CD14;MXD1;MS4A7;LILRB3;SAMD4B;VAV1;SERPINB9;NFE2L1;GNG2;CCL19;SEMA4C;LILRA1;CASP5;S100A9;LILRA5;FCGR2A;RAB31;OLIG2;FPR1;ETV3;FCGR2B;FPR2;HCK;LAT2;SAMSN1;MYO1G;PIK3AP1;THBS1;SLC7A7;LILRB1;GK5;S100A8;SOCS1;C3orf70;VEGFA;ELL;ARHGAP19;SH3PXD2B;HTR7;PLAC8;DDIT4;S100A12;BEST1;HS3ST3B1;PTPRF;IL6ST;SOS1;MAP3K5;SPTLC2;SLC2A10;MAP3K4;GRB2;PLK2;GLDC;CD209;SESN2;ITGB8;PMP2…
gsea	GSE37416_CTRL_VS_24H_F_TULARENSIS_LVS_NEUTROPHIL_UP	-0.323434	-1.49162	0.040160642570281124	0.2661822018284137	0.989	80/172	0.3789	CORO1A;ENTPD1;WAS;TMC6;LRP10;ITGA4;ADORA3;INPP4A;ARHGEF6;DEF8;BIN2;FGL2;HERC6;G6PD;DEF6;IQGAP2;KIT;PGF;ANAPC7;SAMD9L;IFIT2;RUNX1;TRANK1;CHST12;IFIT3;HLTF;SPDYE1;ADAR;VCL;MRPS5;P2RY10;ZNF792;KLF13;NLK;GTF2H3;ZC3HAV1;JRK;ARHGAP1;XYLT1;ARHGAP15;ZCCHC2;IFIT5;SELL;LTB;SLC25A28;GAB3;CTSS;SAMD9;ARMC1;VPS36;RASEF;SLC46A3;MED24;MX2;BRI3BP;MMP25;UTRN;NUB1;DPEP2;TGFBR2;SPIC;GPR89A;ZWILCH;UTP6;TUBA1A;ICAM3;R…
gsea	GSE13484_UNSTIM_VS_YF17D_VACCINE_STIM_PBMC_DN	-0.510518	-1.66083	0.0424628	0.2662938356298974	0.849	106/185	0.2925	HLX;RASGRP3;LAG3;OAS2;OAS3;PARP12;OASL;TRAFD1;ANKFY1;SCARF1;TRIM14;IRF7;DHX58;OAS1;CASP5;ENPP2;PML;LY6E;IFIH1;BST2;TMEM140;STAT2;STAT1;HERC5;HERC6;UPB1;RSAD2;IFI35;OLIG2;INHBA;ZBP1;IFI44L;TRIM21;IFIT1;TRIM22;MX1;DRAM1;XAF1;HLA-E;IFIT2;TRANK1;EIF2AK2;SP140;CNP;IL1RN;CHST12;SOCS1;IFIT3;ADAR;ISG15;FFAR2;IRF9;CFLAR;LAMP3;DDX60;SMCHD1;STAP1;IFI44;SPP1;UBE2L6;CACNA1A;YEATS2;CCL4;PHF11;GBP1;GTPBP2;USP18…
gsea	GSE27786_LIN_NEG_VS_MONO_MAC_DN	-0.325997	-1.4898	0.0232108	0.26630884782352926	0.989	87/173	0.3473	AXL;KIF5B;CLIP1;OGFRL1;STK10;ARHGEF10L;ADORA3;TMEM86A;ADAMTSL3;CCDC88B;FGL2;AVPR1A;ACAP1;PTPRC;FCGR2B;CLEC5A;GAS7;TLR1;NIPAL4;EHD1;NRBP1;GK5;MYL2;IL18BP;VPS13B;USF2;NR3C1;NCOA6;FBXO10;LSR;CORO7;SH2B1;WIPI1;GPR153;DCTN1;ZC3HAV1;TAF8;SLC44A2;CHAC1;USP12;ERG;CTSS;AK2;TM6SF1;MYO7A;CC2D1A;PAFAH1B1;NAP1L2;MYO1H;STK38;MFAP1;MDM2;ATXN1L;TRIOBP;RTP4;WNT7B;SLC25A2;GPR35;FOXD4L1;AIM2;AP2A2;DSTYK;GNPDA1;RARG…
gsea	GSE9601_NFKB_INHIBITOR_VS_PI3K_INHIBITOR_TREATED_HCMV_INF_MONOCYTE_DN	-0.378758	-1.49236	0.0676533	0.2664667103574654	0.988	92/186	0.3675	HIVEP3;OAS2;WIZ;ADAMTS4;CD14;IRF7;ARSI;STAT5A;HDC;CCL7;GEM;PML;IFIH1;SRGN;FGL2;AVPR1A;C11orf96;MMP3;CYBB;IFI35;CLIC4;ZBP1;BATF2;FPR2;HCK;APOD;ZNFX1;IFIT2;TUBB6;TXNRD1;RDH10;IL1RN;EHD1;NTS;LARP1;SOCS1;IFIT3;SELP;SLC15A3;ADAR;HRH2;IFNG;SAA1;RAMP3;OGFR;CXCL9;RRP1B;ZBTB32;CCL4;SOAT2;MMP13;CILP2;FERMT2;PIAS2;USP18;IL22;TNFRSF9;EPPK1;CXCL11;PLAT;EXT1;NPPC;ADM;MX2;ST6GALNAC4;HK2;RTP4;NUPR1;RUNX3;CRYBB3;…
gsea	GSE6092_B_BURGDOFERI_VS_B_BURGDORFERI_AND_IFNG_STIM_ENDOTHELIAL_CELL_UP	-0.331083	-1.49291	0.0420842	0.26654651503858423	0.988	84/163	0.353	ELMO2;ADAP2;AKAP8L;PIP4K2A;KIF21B;ENTPD1;ZCCHC24;FMNL1;KCNAB2;LPAR5;PLEKHO1;INF2;ADAM8;HDAC5;CD300C;IGFBP4;NRP1;FAM78A;MAN1C1;LAT2;NFS1;CTDSP2;TRPV2;BACH1;TIAM1;FOXO1;SLC38A9;NDRG3;ALOX5AP;PEX3;SLC35C2;CTNS;GTPBP8;SLC2A3;TPM1;NFATC1;DHCR7;SIPA1;RMND5B;GAB3;MTA3;FBXO31;NCOA1;CIITA;APPL2;ACOX3;NQO2;RGS2;GPR146;LIMA1;PLEKHM1;GPR162;AHNAK;HPGDS;BCKDHA;PHACTR2;NBEAL2;TLR8;FOXO3;ALDH2;PRUNE2;NBR1;TMEM1…
gsea	GSE22140_GERMFREE_VS_SPF_MOUSE_CD4_TCELL_DN	-0.382846	-1.49083	0.0853933	0.2665544075445896	0.989	103/191	0.3638	RAB35;ENG;TNFRSF1B;STAB1;EMP3;OASL;LAIR1;SLC36A1;VSIG4;ID3;STK10;TNFRSF11A;CD163;NCOR2;RAB5C;NOTCH3;TPD52L2;HEG1;CCL7;CSF1R;CD180;SERPINB2;HSP90B1;DOCK10;LGMN;TUBB2A;CD300C;IFIT1;CCL3;PLEKHO2;SDS;MX1;MSC;HTR2B;IFIT2;NID1;TXNRD1;THBS1;SLC16A3;IFIT3;DAB2;P2RX4;VASP;SERPINE1;IFI44;ADA;PI4K2A;CCL4;TMEM184B;DDIT4;SNX2;ALOX5AP;SERTAD2;TGFBI;MPRIP;FERMT2;MAP4K4;TIMP2;RPS6KA2;TRAF1;PTX3;GNA15;MYO7A;TP53B…
gsea	GSE5589_LPS_VS_LPS_AND_IL10_STIM_IL6_KO_MACROPHAGE_180MIN_UP	-0.313132	-1.49021	0.028735632183908046	0.2666240224745019	0.989	97/182	0.4288	NCOA3;DOK3;KDM2B;C1QA;SETD1B;SULF2;OGFRL1;NADK;CD300A;ADRB2;WDR81;GRN;SERHL2;NDST2;DHX58;LSP1;UBE3B;IL16;RAB11FIP3;BRAP;BST2;ZZEF1;ADCY9;IFIT1;WDFY4;GAA;SCAMP2;PPARD;CNP;TTC14;PIKFYVE;GSTM5;VASP;DDX60;ADAM17;DGKZ;ZMYND15;FXYD5;ZNF251;ZNF710;CXCL10;CAMP;CD302;SCRIB;MAP3K5;ZXDC;EP300;ZC3H4;OLFML3;FECH;LZTR1;LANCL2;TESK2;KDM3B;GRB2;TPST2;GLUL;FNBP1L;LAMP1;ANTXR2;CXCL16;ALDH2;RASA4;GOLGB1;RAB32;CUX1;…
gsea	GSE24210_CTRL_VS_IL35_TREATED_TCONV_CD4_TCELL_UP	-0.345357	-1.48986	0.046464646464646465	0.26671637658452146	0.989	91/181	0.3427	C16orf54;LY6D;CAMK1D;CELF2;MTSS1;HERC2;NOTCH2;LPP;LY86;ROCK1;RCSD1;NCKAP1L;PLEKHO1;MED13L;PTPRC;MORC3;MCL1;PADI2;HSH2D;TXNIP;TLR1;PDE1B;CXCR5;GMFG;LCOR;TLR4;CD1D;RAB19;PHF21A;SFN;CDC25B;FGD2;CRIM1;RASSF4;SNX2;TRIM11;KLHL24;IL9R;SLC44A2;RNF139;KDM3A;CD40;PHC3;EHD3;PAK1;MS4A1;REV3L;SLC26A11;FANCA;TRIOBP;SLC35B3;LTA;BLNK;CYTH1;JAK3;USP6NL;CDC42EP3;RAB3IP;MAP3K3;SLAMF1;CNOT6L;VIM;AP2A2;GABPB2;KIDINS2…
gsea	GSE26030_UNSTIM_VS_RESTIM_TH17_DAY5_POST_POLARIZATION_UP	-0.323217	-1.49304	0.0334646	0.2668786778025328	0.988	84/164	0.3905	HIVEP3;GM2A;ABHD4;PARP12;XKR8;NOTCH2;KCNIP2;SLC1A5;RILPL1;CTSA;NSD1;PLEKHO1;CMPK2;ST3GAL3;PARP14;CAMK2B;CD53;MOCOS;LCP2;BCL11B;COTL1;PDE4B;ZNFX1;PLXDC2;CHST12;CDYL2;AKAP13;GSTT2;OSTF1;GFI1;MVP;PPT2;PLAC8;POU2F2;GPR18;EBI3;CMTM3;SLC44A2;VPS54;HEXA;GRAP;CYTIP;KIAA1328;NPEPL1;TNRC6A;GPR132;RINL;SH3BGRL3;IL5;SLC39A6;WDR83;SLAMF1;SPINT2;PTGER4;ASB2;FBXO27;TBL1XR1;DNMT3B;TRIM8;MOGS;VARS2;B3GALT2;CDC42S…
gsea	GSE5542_UNTREATED_VS_IFNA_AND_IFNG_TREATED_EPITHELIAL_CELLS_6H_DN	-0.404214	-1.66581	0.0176471	0.2670626093305705	0.839	93/184	0.3664	P2RX7;PIP4K2A;NPC1;ABI3;CAMK1D;TRIM14;KCNAB1;SASH3;PTPN1;SIGLEC14;RASAL3;MPP1;C3AR1;PLXND1;HEATR5A;HEG1;PIK3CG;ACTN4;LCP2;ARNT;ATP10D;CPEB3;ADCY9;SP2;AGAP2;NF1;MAN1A1;TBC1D2B;CCDC142;TBXAS1;PIK3AP1;SP140;THBS1;RBMS3;MBD6;GFPT2;FAM131B;TCIRG1;MYO5A;CMIP;FYCO1;ITPRIP;CFLAR;CXCR6;GFI1;ZNF41;CYTH3;DCAF15;AUTS2;KLF13;CTSD;LATS2;ATG2A;MAP3K5;PHLDB2;GAB3;CD99L2;LZTR1;ATP2A3;IFI6;TGFB3;PTPN22;EGR3;CDC42E…
gsea	GSE24726_WT_VS_E2_2_KO_PDC_DAY6_POST_DELETION_DN	-0.338939	-1.49023	0.043824701195219126	0.2670902424410543	0.989	85/185	0.3767	P2RX7;LRP1;CCR5;RAB3IL1;WIPF1;SULF2;CAMK1D;CD300A;CD68;MPP1;KBTBD7;RAB11FIP5;RCSD1;TPP1;SP1;ADCY7;PLEKHO1;ARHGAP22;CD48;CYP4F3;CD180;ARHGEF6;ABCG1;MEF2A;PEAK1;NRP1;APOE;C1orf21;IFIT1;TBXAS1;GNA13;GPR34;EVI2B;POLR3GL;RAB40C;BACH1;FGD2;WNK1;RAPH1;FXYD5;MAPRE2;RGS18;AGTR2;MAN2B1;MIB2;ANKH;RTN4;FXR1;CD28;GPX3;LPIN1;CYTIP;TM6SF1;NCOA1;R3HDM2;PHC3;MALAT1;SNAP23;APOC2;NAGA;ADAMTS10;PCK2;BAIAP2;IKZF1;AKA…
gsea	GSE21360_TERTIARY_VS_QUATERNARY_MEMORY_CD8_TCELL_UP	-0.375241	-1.48804	0.0803213	0.2672109484290448	0.989	90/173	0.3584	GM2A;FCGR1A;CCR1;LRP1;AXL;PLOD1;STAB1;RAB3IL1;SLC9A9;ARL11;PRAM1;CD163;CABLES1;PLA2G15;PLEKHO1;LY6E;ADAMTSL4;SEMA6B;CD300C;COTL1;CCR3;SCARB1;COL14A1;HTR2B;LAT2;TBXAS1;ANGPTL4;DHRS3;GAL3ST4;LDLRAD3;DAB2;LBP;TRPV2;PLD4;SLC37A2;HPSE;MAN2B1;SLC35C2;GPX3;HAL;PPT1;XYLT1;DMPK;CENPF;P2RY13;OLFML3;SGK3;WDR7;ACBD5;CD300LF;APOC2;LMO2;ARSB;RGS2;CD109;SSH2;TNFAIP8;RUNX3;GALNS;CYTH1;RASA3;TSPAN9;HPGDS;ARL2;ACA…
gsea	GSE37533_UNTREATED_VS_PIOGLIZATONE_TREATED_CD4_TCELL_PPARG1_AND_FOXP3_TRASDUCED_DN	-0.381909	-1.66106	0.021442495126705652	0.26758264710840424	0.849	98/189	0.3491	VPS13D;MEF2C;STAB1;CNNM4;WAS;ARFGAP1;DUSP3;IL10RA;LYL1;TNFRSF11A;PLCB2;TPP1;NCF4;OAS1;CD180;MICAL1;OXA1L;RNASE6;TBC1D9B;PRDM4;HERC5;HDAC5;IGFBP4;IFFO1;VPS39;IFIT1;ZC3H3;MX1;MIA3;DCLK1;GAS7;GPSM3;CTDSP2;FKRP;TRMT1;IFIT3;CACNA1I;DOK2;FGD2;TSPYL2;S1PR4;STX10;WASF2;EPHB2;PXN;ARSA;ARHGAP1;CD302;ITSN1;TREML2;POLR2A;XPO6;LHPP;ZNF862;SLC35C1;PDP1;ARHGAP4;PIP4K2B;RNF114;LMO2;MKRN1;AP1B1;MX2;DGKD;TRIM3;SIK…
gsea	GSE9988_LPS_VS_VEHICLE_TREATED_MONOCYTE_DN	-0.423057	-1.66175	0.037037037037037035	0.2681057187281984	0.848	85/180	0.3086	CORO1A;ENG;GIT2;VMO1;IFI30;SETD1B;NLRC4;RGS19;SH2D3C;SASH3;LYL1;LAPTM5;MYO1F;APBB1IP;PSAP;TCHP;NCOR2;GRN;ARHGAP27;TYROBP;PLEKHO1;CSF1R;ARHGAP22;ARHGAP30;RAB8A;MPEG1;SNX27;RAB31;HECA;COTL1;IFFO1;FAM78A;MLXIP;PLEKHO2;TNFAIP8L2;DUSP7;TLR1;ATF5;CTDSP2;GLTP;CX3CR1;DOK2;DGKZ;MAST3;RHOG;NCKAP5L;KLF13;ATXN7L3;TGFBI;TFEB;ARHGAP1;CMTM3;NLRP12;ATG9A;PIP5K1C;PCBP1;TIMP2;CYTIP;POU2F1;TNRC6A;EVI2A;TTC7A;ZNF467…
gsea	GSE22601_CD4_SINGLE_POSITIVE_VS_CD8_SINGLE_POSITIVE_THYMOCYTE_DN	-0.35238	-1.66245	0.00389105	0.26832872889732845	0.846	82/173	0.3531	GIMAP8;GIMAP4;AKAP8;PLOD1;MFNG;SLC9A9;UPF2;OSTM1;SLC36A1;CALCRL;SLA;SIRT2;BAZ2A;TYROBP;SLC15A4;DOCK2;SH2D1A;FAM32A;CNP;HSD17B4;GMFG;GBP7;RAB19;EVI2B;PREB;ATP6V0A2;ATP10A;ITPKB;BACH1;S1PR4;SNX10;ZFC3H1;LIPA;PLCG2;ARHGAP1;ZNF260;TAF8;VPS54;ZYG11B;USP12;SELL;ANKIB1;TAB2;RBM33;EHD3;SNAP23;FEZ2;GRB2;SLAMF6;TRAM1;DPP4;SNX33;IRAK3;RSRC2;JAK3;CD164;SAMHD1;TSR1;SMAD7;PLCXD2;SLA2;GDI1;WDR43;SNRK;ACP5;ATF7I…
gsea	GSE34156_UNTREATED_VS_6H_NOD2_LIGAND_TREATED_MONOCYTE_DN	-0.415515	-1.66613	0.026530612244897958	0.2683574605286656	0.839	70/165	0.2997	KCTD10;FCGR1A;AXL;ADAP2;MEF2C;FLT1;OAS2;PARP12;SLC9A9;TRAFD1;TNFRSF11A;C3AR1;ZEB1;NDST2;TMEM106A;HDC;LGALS9;CMPK2;PML;CXCL12;KHNYN;STAT1;LPXN;IFI35;TRIM21;SAMD9L;MTHFR;EHD4;MS4A4A;XAF1;ZNFX1;CNP;IFIT3;SLC15A3;SETDB2;NR3C1;SERINC1;ATP10A;ANKS1A;PHF11;MOV10;CASP1;MYD88;GTPBP2;STAT3;USP18;SP110;TBK1;HP1BP3;CXCL11;LSM14A;LMO2;RTN1;LIPE;C19orf38;PCGF5;RNF34;RND3;CORO2A;TLR3;FBRSL1;ANKLE2;FYN;TOR1AIP2;…
gsea	GSE43955_TH0_VS_TGFB_IL6_IL23_TH17_ACT_CD4_TCELL_52H_UP	-0.313802	-1.48688	0.024489795918367346	0.2688467808857507	0.99	96/187	0.4132	CORO1A;PDLIM7;EMP3;NCF1;TRAFD1;CSF1;ST3GAL5;ITGA4;IRF7;SRCIN1;STK10;JAG2;C3AR1;PLXND1;GLRX;MEF2A;HCLS1;COX6B2;ACSL1;MTHFR;HOXD9;HIC1;IFIT2;EIF2AK2;HESX1;C2CD2;CXCR5;IFIT3;ADAR;REPS1;IRF9;KRT81;P4HA2;SPEG;F8;ACP2;CHD4;FRMD6;NLK;MFAP4;FGF4;ZP1;CH25H;MYPOP;PTX3;RMND5A;NCDN;TOM1;PLAT;MKRN1;CYP7B1;TSKU;UIMC1;MAPK14;FSTL3;NUS1;EGR2;FGFR1OP2;PELI1;RHPN1;FNDC3A;UBE2G1;LDLR;GLUL;HSPA1A;EDEM1;ATAD1;CPXM1;P…
gsea	HARALAMBIEVA_PBMC_FLUARIX_AGE_50_74YO_CORR_WITH_28D_MEM_B_CELL_RESPONSE_AT_0DY_NEGATIVE	-0.30661	-1.48633	0.0238569	0.2693047062541932	0.99	226/392	0.4343	TRAM2;ASAP1;SPEN;NCF1;TMEM150B;CAMK1D;OGFRL1;P2RY11;TMEM86A;PPTC7;NCOR2;RAB5C;ANO8;RREB1;TYROBP;SPI1;RNASE2;RIN3;ENPP2;LILRA4;CCDC88A;MED13L;MEF2A;SULT1B1;PEAK1;PIAS4;CD300C;AHNAK2;NRP1;ZNF791;DYSF;MLXIP;WDFY4;SCARB1;PAPLN;MED25;PLEKHM2;SCAMP2;GAS7;SMAP2;EIF2AK2;PJA2;MACF1;NINJ1;PLXDC2;MBD6;PLEK;TSNARE1;DENND5A;SCPEP1;ZNF697;AOAH;LDLRAD3;SLC15A3;KPNA3;VEGFA;N4BP2;IRF8;SERINC1;ADAM17;ST6GALNAC3;TF…
gsea	GSE360_DC_VS_MAC_B_MALAYI_HIGH_DOSE_DN	-0.411028	-1.66615	0.0210084	0.27017868798660677	0.839	75/187	0.2465	EXOC6B;TNFRSF1B;DENND3;OAS2;EMP3;ACVRL1;TGFB1;CD14;STK10;MYO1F;CD300A;LILRA2;KCNAB2;CD163;ATP2A2;CLN3;RAB11FIP5;OPTN;CD48;PTGIR;GLRX;BST2;EMILIN1;TYMP;SLC11A1;HDAC5;TUBB2A;CD300C;TRIM21;TP53I11;CALCOCO2;TRIM22;MX1;CXCR2;DHRS3;TLR1;SLC9A1;S100A8;ISG15;ALDOC;P2RX4;PTGER2;IFNG;IFI44;ADA;FCGBP;DDIT4;EPHB2;LILRB5;RLBP1;MYD88;ITSN1;FSCN1;SELL;DHCR7;VCAN;GPR3;MMP9;IFI6;RTN1;PPP3R1;OMG;TBXA2R;HPCAL1;CTTN…
gsea	GSE29164_DAY3_VS_DAY7_CD8_TCELL_TREATED_MELANOMA_UP	-0.315121	-1.48509	0.019157088122605363	0.2703957734030229	0.99	90/180	0.3886	MYO9B;SVEP1;ABI3;CD68;MIIP;APBB1IP;SH3BP1;SYMPK;SUPT5H;ADORA2A;TNS1;THEMIS;GFPT1;XPNPEP2;ICOS;CAPZB;RANBP3L;DDI2;KHNYN;GABRP;ACAP1;PDE10A;PECAM1;MYLK3;COL14A1;DUSP7;ARHGAP9;ACTR2;SPINT1;CMIP;BCAS1;SERPINI1;ELL;UBR2;DNM2;ADAMTS2;ANKS1A;SIX5;NFAM1;SNX10;RAB21;ACTN1;ST3GAL2;SLC44A2;C21orf62;NPL;SIRPB1;TGM2;SMG1;CIITA;CDKN2B;RTN1;AKAP10;SLC20A2;AKAP6;RINL;TSPAN9;JAK3;MAPK8IP3;NR1H3;TMEM150C;RARG;CYBA…
gsea	GSE12003_MIR223_KO_VS_WT_BM_PROGENITOR_8D_CULTURE_UP	-0.381322	-1.66852	0.00389105	0.27056201030861177	0.834	54/113	0.3349	C1QC;GIT2;KIF21B;C16orf54;NLRC4;KCNAB1;TMEM86A;SIGLEC5;RAB11FIP5;LIX1L;ADRA2B;ESYT2;ASXL2;MMP3;CD27;CTDSP2;TTC3;MS4A2;GNRHR;NR3C1;PLCG1;MFGE8;TM4SF19;WIPI1;GUCY1B2;RENBP;FMNL3;PGLYRP4;SGIP1;IL6ST;MNT;NYX;ARHGAP4;ATP6AP1;RABAC1;CACNA1B;C19orf38;ACAD10;HPCAL1;MESP2;UTRN;TOM1L2;CDH11;TNFRSF14;RNF148;SFXN3;HAMP;TMEM30A;HNRNPL;EHMT2;STX2;IER5L;KLF7;TEDDM1
gsea	GSE22886_NAIVE_BCELL_VS_NEUTROPHIL_DN	-0.442534	-1.48527	0.11203319502074689	0.2706094969253736	0.99	96/179	0.3409	HLX;ZDHHC18;TNFRSF1B;GIMAP4;HSPA6;WAS;NADK;MYO1F;CD300A;LILRA2;XKR8;APOBEC3A;LILRB3;CSF3R;TYROBP;FCER1G;CLEC7A;S100A9;TMEM140;SRGN;BIN2;FGL2;ADAM8;FCGR2A;RAB31;ACSL1;FPR1;MCL1;IFIT1;PLEKHO2;HCK;SLC31A2;LY96;AIF1;CXCR2;C5AR1;NINJ1;SLC16A3;PLEK;DENND5A;S100A8;IFIT3;FCGR3B;FFAR2;VASP;CFLAR;KIAA0513;S1PR4;LST1;BCL2A1;NCF2;MNDA;PLXNC1;S100A12;PILRA;CAMP;CD302;PPT1;AMPD2;RASSF2;NPL;SH3GLB1;P2RY13;SECTM…
gsea	GSE18791_CTRL_VS_NEWCASTLE_VIRUS_DC_8H_DN	-0.487768	-1.66674	0.050813	0.27086283992336513	0.837	103/175	0.2967	SIGLEC1;NLRC5;RNF213;OAS2;OAS3;PARP12;OASL;CCL8;ANKFY1;IRF7;DHX58;BCL6B;CMPK2;PARP14;PML;IFIH1;TMEM140;FUT11;STAT2;UCA1;HERC5;HERC6;CD274;RSAD2;ZBP1;IFI44L;SERPING1;BATF2;TRIM21;SAMD9L;IFIT1;AGAP2;EPSTI1;CD80;TRIM22;MX1;SLC31A2;NCOA7;XAF1;ZNFX1;IFIT2;SP140;CNP;NINJ1;IFIT3;ADAR;ISG15;NEXN;ARL5B;STARD5;DDX60;SMCHD1;IFI44;UBE2L6;CXCL9;DDIT3;DDIT4;PHF11;MOV10;GBP1;CXCL10;MYD88;DDX60L;GTPBP2;USP18;PAR…
gsea	GSE3982_BASOPHIL_VS_EFF_MEMORY_CD4_TCELL_UP	-0.323547	-1.47125	0.0493827	0.27122546933576847	0.991	84/188	0.3949	RNF10;RASGRP3;LMOD1;DENND3;GIT2;UPF2;CSF1;MXD1;CHST11;SH2B3;CD300A;RAB5C;CLIP2;SERINC3;NCF4;TMEM140;CCDC88A;MED13L;CTNNBL1;ROCK2;FAM32A;ATP10D;PECAM1;CD33;LAT2;FAM124B;PJA2;TXNRD1;PIKFYVE;VPS13B;CFLAR;SERINC1;PSMC4;RAP2C;OSTF1;PSTPIP2;WASF2;ALOX5AP;MGAM;ACTN1;JARID2;TMEM50A;PBX3;PIK3C3;PIAS3;P2RY13;PRKAG2;HLA-B;WDR45;TM6SF1;SOCS5;CRTC3;SLC2A10;CCPG1;LMO2;MAPK14;YLPM1;IMPACT;SCFD1;ADH1C;PKN2;P2RY1…
gsea	GSE1791_CTRL_VS_NEUROMEDINU_IN_T_CELL_LINE_3H_UP	-0.354333	-1.4714	0.0737052	0.2714306928525128	0.991	80/152	0.3613	NLRC5;GIMAP6;GIMAP8;FCGR1A;KCNMB1;UBR4;STARD8;GRAP2;SCARF1;ADRB2;DYNC1H1;PLEKHO1;SERPINB2;STAT2;KHNYN;STAT1;UPB1;RSAD2;INHBA;GRIN3A;TRIM21;SAMD9L;STARD4;IL12RB1;CHST12;GRHL3;C3orf70;BCAT1;KCNJ8;TMED9;UBE2L6;NEBL;CASP1;TTPAL;LRRC52-AS1;GBP1;ULBP2;DDX60L;HLA-DPA1;PTPRF;ARHGAP15;CHD5;BANP;SECTM1;ADAM30;MYO1E;TAP1;CDK12;HMGA2;HLA-DRB1;GMPPA;ADM;FANCA;RTP4;RUNX3;RAB4B;PSMB10;PELO;MFSD2A;IRAK1;HLA-A;CD…
gsea	GSE12963_ENV_NEF_VS_ENV_NEF_AND_VPR_DEFICIENT_HIV1_INF_CD4_TCELL_UP	-0.364628	-1.48202	0.030534351145038167	0.27175952975798273	0.99	59/111	0.3795	TLR6;SLC35E1;WIZ;ANKFY1;NCOR2;GPR65;PYGM;BAZ2A;PML;BRAP;ESYT2;GRIPAP1;FUT11;MLXIP;TBXAS1;CD2;SNED1;FOXN3;FAM114A2;SLC20A1;ABLIM3;ZBTB24;GMEB2;RAB40C;BACH1;CRIM1;NLK;MCM3AP;PDE7A;CTNS;ZCCHC2;ZC3H4;CWC25;R3HDM2;MECP2;FBRS;INPP5D;STAU1;PHF20;TMCC1;SF1;USP6NL;CNGA1;SMAD7;PIK3R4;HARS2;DNTTIP1;KDM4B;NDOR1;NKAPL;FURIN;DHX16;HELZ;PPM1K;PRKCE;KCTD1;SPRR3;EHMT1;TTC5
gsea	GSE27786_LIN_NEG_VS_NKCELL_DN	-0.324533	-1.48252	0.041749502982107355	0.2718670537378907	0.99	80/175	0.3408	MYO9B;GIT2;GRAP2;LYL1;PRAM1;RABEP2;PSAP;DYNC1H1;TMEM86A;KBTBD7;SP1;OTUD5;PTGIR;CAMK2B;CCDC88A;CCDC88B;PLEKHG2;ARHGAP25;STAT1;HDAC5;SBNO1;IFI35;INHBA;MTHFR;TNFAIP8L2;GAS7;EZH1;VPS13B;MYO5A;USF2;KCNJ8;STARD5;GPR68;CMKLR1;ITK;PRDM2;TFEB;PBX3;USP12;PARP9;NAB2;SIPA1;TM6SF1;ENTPD7;TNRC6A;CD300LF;RTN1;TGFB3;RABAC1;AGFG1;MFAP1;TRIM39;ICAM1;IKZF1;ETS1;ATXN1L;CDC40;PHKG2;HPS5;CXCL14;DHPS;DSTYK;SMAD7;TRIM8;…
gsea	GSE21546_UNSTIM_VS_ANTI_CD3_STIM_ELK1_KO_DP_THYMOCYTES_UP	-0.415851	-1.4714	0.10590631364562118	0.2719068870504997	0.991	95/158	0.3415	NLRC5;RNF213;OAS3;PRKD2;PARP12;OASL;IRF7;IL27;ANGPT1;OAS1;CMPK2;PARP14;PML;BST2;TMEM140;STAT2;STAT1;HERC6;RSAD2;IFI35;IQGAP2;IFI44L;RNF31;TRIM21;IFIT1;TNFAIP8L2;XAF1;ZNFX1;HLA-E;IFIT2;EIF2AK2;C5AR1;IFIT3;ADAR;ISG15;TRIM69;IRF9;H19;SPHK1;MAPT-AS1;DDX60;OGFR;IFI44;PHF11;ANKLE1;AGTR2;ZC3HAV1;DAZL;MYD88;DDX60L;GTPBP2;FBF1;USP18;PARP9;IFIT5;CYTIP;CD300LB;SP110;COL5A2;SAMD9;TAP1;BTN3A2;CSF2RB;IFI6;RTN1…
gsea	LI_PBMC_MENACTRA_AGE_18_45YO_ANTI_DT_ANTIBODY_CORRELATION_PROFILE_3DY_UP	-0.571742	-1.48121	0.11020408163265306	0.2720640947911546	0.991	2024-09-21	0.1019	STAB1;C3AR1;TYROBP;FCER1G;COL8A1;C5AR1;CCRL2;TLR4;SFN
gsea	GSE3982_MAC_VS_NEUTROPHIL_LPS_STIM_DN	-0.320759	-1.48212	0.011257	0.2720961093330009	0.99	80/172	0.3924	ZDHHC18;ENTPD1;KCTD20;CD93;MAP3K10;ZNF362;LRP10;FICD;SLC1A6;CTSG;MICAL1;IGFBP5;LCP2;NPTX1;ALAS2;LUC7L2;TP53I11;EXTL1;RCOR1;CXCR2;STEAP4;GML;EHD1;EPHB3;PRPS1L1;LRRC3;ERCC6;CD1D;HRH2;TRIM33;BDKRB1;IFNG;E2F2;HGF;KPNB1;ALOX5AP;S100A12;FGF4;KLF12;XPO6;NYX;GUSBP11;IL22;LMBR1L;AFF2;SLC38A7;CCDC69;ABCF1;LZTR1;HMGA2;TCF25;ZNF467;CALD1;TMUB2;PTH2R;PRRX2;DGKQ;ART1;WDR1;DPF1;LRRC37A3;CHST8;HDAC7;MGAT4A;ATG3;…
gsea	GSE42724_MEMORY_BCELL_VS_PLASMABLAST_UP	-0.375369	-1.66698	0.01002	0.27221180931996075	0.836	96/186	0.3466	PDCD1;GPR4;DENND3;OAS2;OGFRL1;IRF7;CLN3;EGF;PIP5K1A;SERPINB9;TMEM106A;DHX58;CMPK2;PARP14;PML;STAT2;PRDM4;STAT1;CD274;SELPLG;GTPBP1;USE1;CLIC4;ETV3;MX1;SAMSN1;NID1;GRK5;IL1RN;CXCR5;POLR3C;EPB41;ZBTB10;PLCG1;CFLAR;DDX60;CAPN10;ZBTB32;ATP11A;CLK3;NKIRAS2;SLAIN2;RAB21;CCR7;MYO1C;MEX3B;ARHGAP1;IL4R;VPS54;GPR183;XPO6;USP18;REL;PIAS3;LRP8;REST;PRDM1;TNFRSF9;CXCL11;SLFN5;AGFG1;RNF19B;ICAM1;TAP2;CYTH1;NUB…
gsea	NAKAYA_PBMC_FLUMIST_AGE_18_50YO_3DY_IFN_SUBSET_UP	-0.624516	-1.47253	0.13742071881606766	0.2722480805033225	0.991	23/32	0.2353	OAS2;OAS3;TNFSF13B;CD14;IRF7;CD86;TLR7;OAS1;STAT2;STAT1;IFI35;PECAM1;TRIM22;MX1;XAF1;IRF5;CASP1;MYD88;JAK2;CIITA;MX2;PSMB10;TLR8
gsea	GSE17186_NAIVE_VS_CD21HIGH_TRANSITIONAL_BCELL_CORD_BLOOD_DN	-0.300782	-1.47144	0.021231422505307854	0.2723231046676982	0.991	100/175	0.4237	TPO;ABI3;STK10;ZNF571;AKAP12;TPP1;CD37;ZNF354C;DOCK2;ESYT2;SLFN12L;DNAJC15;ELK4;FGF11;TP53I11;CYP4F12;SMAP2;CNP;CD5;ART4;LBP;SLC20A1;CACNA2D4;PHF21A;POLR3GL;ARHGDIG;DGKZ;S1PR4;TMCO4;POU2F2;SKI;ZAP70;AGTR2;KIF1B;HS3ST3B1;SYTL2;ZNF260;RAB37;TREML2;GJD4;RASSF2;LY6K;IL6ST;ARHGEF1;TBC1D12;ZNF2;DIAPH1;GAB3;CEP97;RFFL;TNIP1;MYO7A;CBX4;MLLT6;LTA;TPCN1;B3GNT2;SLAMF1;DAND5;ARFRP1;MYBPC1;SMAD7;RARG;KRBA1;PL…
gsea	GSE24142_EARLY_THYMIC_PROGENITOR_VS_DN3_THYMOCYTE_ADULT_UP	-0.3906	-1.66861	0.016597510373443983	0.27233118431299996	0.834	94/186	0.3311	GIMAP6;ABHD4;PIP4K2A;NCF1;ST3GAL5;CAMK1D;SH2B3;CD300A;CTSG;PDGFRB;LY86;APBB2;GRN;CABLES1;INPP4A;GNB4;TYROBP;CSF1R;GEM;GGT5;MICAL1;FAM114A1;RSAD2;DIP2B;ABCA1;OSBPL1A;HCK;HLA-E;ZNF436;GRAMD1A;RCN3;CEACAM21;DENND5A;EPB41L3;TP53BP1;RASA2;HLTF;LBP;IRF8;MAST3;FGD2;MAPRE2;MAN2B1;AFF4;ST3GAL2;ITGAX;EBI3;SEZ6L;ITSN1;LHPP;STK17B;SLC28A2;GAB1;CTSS;GNA15;B4GALT6;GON4L;RAB43;HLA-DRB1;SELENBP1;LMO2;PAK1;TWIST2…
gsea	GSE13484_3H_UNSTIM_VS_YF17D_VACCINE_STIM_PBMC_DN	-0.375903	-1.48254	0.085595	0.27234349940393265	0.99	102/187	0.3532	GIMAP6;ELMO2;GIMAP4;OAS2;PRKD2;OASL;TRAFD1;SCARF1;ARID5A;APOBEC3A;MARCKS;QKI;OAS1;LGALS9;CASP5;GEM;LY6E;SBNO1;IFI35;ACSL1;CLIC4;INHBA;ELK4;NLRP3;PDE4B;FCGR2B;OTUD7B;EHD4;TRIM22;XAF1;TRANK1;CHST12;USP15;GTF2A1;FFAR2;IRF9;BAK1;CFLAR;IFNG;STAP1;UBE2L6;BACH1;STX12;FGD2;ITK;CCL4;CCR7;EML4;ZC3HAV1;CLIC2;MYD88;GTPBP2;ZCCHC2;USP25;JAK2;TRAF1;ETV7;RPS6KA5;IGSF6;AGFG1;RNF19B;CUL4B;ICAM1;MX2;FANCA;TAP2;TNFA…
gsea	GSE3982_EFF_MEMORY_CD4_TCELL_VS_NKCELL_DN	-0.335567	-1.48368	0.0493097	0.2723936439280383	0.99	82/174	0.3543	ELMO2;CCR1;SIGLEC9;MYH11;IFI30;HMOX1;RGS19;RHBDF2;IRF7;LYL1;CD300A;SIGLEC5;LILRA1;TYROBP;PIK3CG;CD180;MICALL1;RNASE3;FGL2;TULP4;PECAM1;CLEC1A;HCK;LAT2;TBL3;C5AR1;CBS;NES;EPB41L3;AOAH;FCGR3B;BCAS1;IRF9;ZBTB10;JAKMIP2;HK3;WASF2;PLCG2;TEX261;CD302;PMP2;NUDT11;ADAMTS5;TBL1X;SECTM1;ARRB1;CD38;MYO1E;TBC1D10B;PPIP5K1;BLCAP;LMO2;TYK2;MKRN1;RPRD2;ADM;CFD;RTP4;IMPACT;ZNF442;VNN2;GRIN2D;CCNJL;ITCH;LYN;SOHLH…
gsea	GSE21033_3H_VS_24H_POLYIC_STIM_DC_UP	-0.359393	-1.47212	0.0518962	0.27252697049227814	0.991	72/148	0.3624	ODF4;PREX1;MLLT10;EXOC2;C16orf54;ARHGAP31;ARFGAP1;PSAP;SUPT5H;RCSD1;PLXND1;BAZ2A;RREB1;IL16;PIK3R5;DOCK2;MEF2A;LCP2;TBC1D2B;DUSP7;CABYR;LDLRAD3;NCOA6;H19;TRPV2;GFI1;ITK;PPT2;AHDC1;TMEM184B;KLF13;TTPAL;SLC12A6;NTRK3;DPY19L3;POLR2A;CYSLTR1;TGFBR3;IL21R;PIAS3;AFF3;TAB2;TNIP1;GTF2IRD1;ZFP36;RGP1;DGKD;INPP5D;SCMH1;MAPK8IP3;TNRC6B;VARS2;OTUD1;SYNPO;TTC17;MAD1L1;LZTS2;KDM4B;TECPR1;PDPK1;F13A1;CEP120;DID…
gsea	GSE42021_CD24INT_VS_CD24LOW_TREG_THYMUS_DN	-0.443194	-1.67043	0.033797216699801194	0.27253138348354744	0.833	97/176	0.307	TBKBP1;OAS2;OAS3;PRKD2;PARP12;OASL;ZNF362;SH2D3C;TRIM14;IRF7;EGF;P4HA1;OAS1;LGALS9;PML;LY6E;IFIH1;BST2;STAT2;LGMN;BCL11B;CTNNBL1;HERC5;HERC6;RSAD2;NFKBIB;IFI44L;SERPING1;TRIM21;IFIT1;EHD4;TRIM22;MX1;XAF1;LAT2;IFIT2;TRANK1;MGA;THBS1;GPKOW;CD2;IFIT3;SLCO2B1;SLC15A3;ADAR;ISG15;CFLAR;LAMP3;DDX60;IFI44;CHD4;MMP8;PHF11;GPR18;DSP;ROBO4;HLA-F;CXCL10;MYD88;USP18;IFIT5;OR1G1;DHCR7;SLC25A28;SP110;SAMD9;LAMC…
gsea	GSE22886_DAY1_VS_DAY7_MONOCYTE_IN_CULTURE_UP	-0.366794	-1.48123	0.0748441	0.2725344730683463	0.991	106/186	0.4182	HLX;EPS15L1;NBPF10;UBR4;EMP3;OASL;CD93;MTSS1;IRF7;SERPINB9;MARCKS;IL16;PTGIR;LCP2;UPB1;RSAD2;LRCH3;INHBA;NLRP3;PDE4B;MCL1;MAML1;HLA-E;RUNX1;NINJ1;EHD1;EZH1;CCRL2;TP53BP1;NR3C1;AKAP13;USP34;CFLAR;LAMP3;STARD5;RAP2C;TFE3;RHOG;PLAC8;DUSP22;CCR7;S100A12;JARID2;EBI3;FERMT2;APOL3;ATG2A;UNC119;RHOH;PIM2;BANP;IL12B;TRAF1;WDR45;PTX3;TNFRSF9;GNA15;TNIP1;GON4L;HMGA2;CRLF2;FOSL2;TOM1;MAP3K4;ICAM1;ZBTB43;IL3R…
gsea	GSE22886_NAIVE_TCELL_VS_MONOCYTE_DN	-0.504639	-1.67136	0.0670732	0.27255017995866565	0.831	109/191	0.3194	CORO1C;LILRA6;KCNMB1;TNFRSF1B;CCR1;SIGLEC9;ADAP2;IFI30;CD93;DUSP3;CD14;SH2B3;SH3TC1;NADK;LAPTM5;LILRA2;ARHGEF10L;PSAP;NOTCH2;APOBEC3A;LILRB3;GRN;TPP1;CSF3R;MARCKS;NCF4;CLEC7A;S100A9;CD36;GLRX;DEF8;CCDC88A;GNS;NCF1C;FGL2;SLC11A1;FCGR2A;CYBB;ACSL1;NAGK;FPR1;CAPG;NLRP3;CD33;MFSD1;TLR2;SLC31A2;LAT2;LY96;TMEM127;SLC7A7;LILRB1;USP15;SCPEP1;SLC15A3;CHST15;FGR;HK3;BACH1;STX12;MGAT1;SNX10;FKBP15;CEBPB;NCF…
gsea	GSE43863_DAY6_EFF_VS_DAY150_MEM_TH1_CD4_TCELL_UP	-0.355711	-1.4726	0.0766129	0.272604	0.991	97/185	0.3551	CD72;HIVEP3;TGFB1;WIPF1;TMC6;LAT;CHST11;LYL1;LAPTM5;WDR81;CD86;CABLES1;CTSA;TMEM40;TUBB2B;SLC17A5;CD53;GRIPAP1;CXCR3;IGF2R;C11orf96;TUBB2A;EYA3;HIC1;GAA;STARD4;LAT2;CD27;PDE1B;PLEK;CD84;RASA2;VCL;RGS13;CORO7;UAP1L1;PCYT1A;PFKP;GFI1;RENBP;SPP1;MAST3;FXYD5;DDIT4;ZSWIM4;MYO1C;CD28;GPR183;IL6ST;REL;DMXL1;NAB2;IL2RG;NFATC1;RMND5B;RPS6KA2;CBLC;MYO1E;ATP6V0A1;LONRF3;HLA-DRB1;FOSL2;RGS2;DGKD;RGS1;PTPN22;…
gsea	GSE36009_UNSTIM_VS_LPS_STIM_DC_DN	-0.312872	-1.47721	0.0374753	0.2726803936015342	0.991	76/173	0.3762	ULK1;HIVEP3;GIT2;ATXN2;TRAPPC10;ST3GAL5;DUSP3;BAHD1;SH3TC1;WDR81;RCSD1;GPR65;PIK3CG;ARHGAP30;TAF2;HCLS1;PPP1R12B;MAML1;EYA3;MON2;TXNRD1;GRAMD1A;CTDSP2;RNMT;UBXN7;DNAJB1;ZNF24;TRIM33;RSF1;LIG3;PKNOX1;TMEM199;CYTH3;RHOG;ACP2;ZSWIM4;RASSF8;ACBD3;FRMD6;ETF1;ZNF383;TMEM119;CTNS;CD28;JDP2;EHBP1L1;STK17B;TAB2;FAM76A;TERF1;ATP6V0A1;DYRK1A;BLCAP;MLLT6;AKNA;EGR2;TBC1D20;SLC7A6;TMCC1;MTMR10;PHRF1;PMP22;RARG…
gsea	SOBOLEV_PBMC_PANDEMRIX_AGE_18_64YO_MEDIUM_HIGH_ADVERSE_EVENT_SUBJECTS_1DY_UP	-0.501675	-1.47153	0.10196078431372549	0.2726843992666968	0.991	22/34	0.3334	CD72;EBF1;VMO1;MTSS1;GPR20;CD79B;CXCR5;C8G;FCRL1;FCRLA;MOXD1;MS4A1;PCDH9;FCRL2;PAWR;FCER2;BANK1;P2RX5;CD22;SETBP1;CD79A;CD19
gsea	GSE7852_TREG_VS_TCONV_DN	-0.341682	-1.48259	0.0532787	0.2727870866828092	0.99	86/176	0.3325	GIMAP6;GIMAP4;DENND3;CLIP1;PTPN11;SLC9A9;LAIR1;GRAP2;LAT;GALNT10;ARID5A;CLN3;THEMIS;PLEKHO1;PIK3R5;EIF2AK3;CD4;GRIPAP1;AAK1;PDE4B;GPSM3;SMAP2;CTDSP2;EPB41;SETDB2;EVI2B;SEMA4F;SLC20A1;ATP6V0A2;IL17RA;PKNOX1;ATP8B4;ITK;S1PR4;ZAP70;KLF13;SLC30A4;NTRK3;HS3ST3B1;CD28;TGFBR3;USP12;MAP4K4;PIM2;RMND5B;PAG1;PCCB;S1PR1;DSE;APPL2;AQP11;ABHD15;EHD3;ATP2A3;HSD11B1;EVI2A;CBX4;C19orf38;IKZF1;HPCAL1;DYRK2;PDLIM4…
gsea	GSE27241_CTRL_VS_DIGOXIN_TREATED_CD4_TCELL_IN_TH17_POLARIZING_CONDITIONS_DN	-0.338972	-1.48307	0.0477178	0.2729283311498505	0.99	100/179	0.3781	GIMAP4;GIMAP7;TMEM204;ENTPD1;TNFSF13B;SULF2;IRF7;SH2B3;MYO1F;STAT5A;OAS1;STK4;LGMN;RSAD2;PDE4B;MCL1;CALCOCO2;HCK;HSH2D;XAF1;DACT1;TTC3;JAKMIP1;TRMT1;PPM1F;EIF4G1;IFIT3;IRF9;TPM4;DDX60;TMEM200A;DGKZ;MAST3;GIMAP2;FOXO1;ELMOD3;FXYD5;FCGBP;RGS18;GPR18;NUP43;LIPA;DENR;PEX3;CD40LG;TGFBI;GBP1;TNRC18;USP18;MAP4K4;NFATC2;HYAL1;GUSBP11;FBXO6;C15orf48;HLA-B;BTN3A2;TNFSF11;LRRN3;RRP12;SRPX;BLNK;INPP5D;SRM;SM…
gsea	GSE44732_UNSTIM_VS_IL27_STIM_IMATURE_DC_DN	-0.340172	-1.47729	0.055102	0.27301220641256796	0.991	90/181	0.4024	ENG;PIP4K2A;GPRIN3;TGFB1;NLRC4;RHBDF2;PC;MRAS;AGAP11;PRAM1;ITGAL;CD300A;CD68;KCNAB2;CABLES1;CTSA;OAS1;S100A9;SPOCD1;CD82;LPXN;ACSL1;IQGAP2;CARD14;KPTN;SIPA1L2;TBXAS1;IFIT2;RUNX1;TMEM127;DENND5A;S100A8;IFIT3;POLR3C;TLR4;CD1D;FGR;JAKMIP2;ADAM17;ECH1;EPAS1;FKBP15;KAZN;CTSD;ITSN1;WFS1;PGS1;RAB42;CD300LF;HSD11B1;STK38;PLCXD1;HPCAL1;APOC1;PAPSS2;NR1H3;DNAJB11;LAMP1;VNN2;CYBA;CORO2A;EAF2;SNAI3;CD52;TTC9…
gsea	SOBOLEV_PBMC_PANDEMRIX_AGE_18_64YO_7DY_DN	-0.631526	-1.48271	0.11464968152866242	0.2730702892982433	0.99	20/32	0.226	OAS2;OAS3;OASL;IFI30;APOBEC3A;OAS1;IFI35;SERPING1;IFIT1;TRIM22;MX1;IFIT2;IFIT3;IFI44;CXCL9;GBP1;CXCL10;IFNGR1;MX2;IFITM1
gsea	GSE3039_CD4_TCELL_VS_B1_BCELL_UP	-0.319629	-1.47261	0.036511156186612576	0.27308247216467013	0.991	81/186	0.3221	GM2A;KDM2B;C1QA;OASL;IFI30;ST3GAL5;SULF2;LY86;RNASE2;TEP1;SIGLEC10;RNASE3;IGFBP4;PLCB3;MS4A6A;C1orf21;TP53I11;HIC1;CCDC80;ITPR2;IL1RL1;MYL2;EPB41L3;MLEC;SELP;CMIP;SLAMF9;ARHGAP19;MPHOSPH9;HTR7;DCTN1;CYP1B1;FRMD6;AKAP11;KCTD17;FN1;CAMP;ITGAX;GATAD2B;FAM168A;SLC2A3;APLNR;JAK2;MARVELD1;FNDC5;CIITA;GYS1;USP39;CDK12;FLNB;HLA-DRB1;MEGF8;RTN1;ROGDI;MFAP1;CTTN;PIGQ;CFHR1;JUND;IL20RB;ASB2;NUP107;KIDINS220…
gsea	GSE40274_CTRL_VS_GATA1_TRANSDUCED_ACTIVATED_CD4_TCELL_UP	-0.385626	-1.47154	0.0653061	0.27313304526230753	0.991	69/124	0.356	GIMAP8;PRKD2;STARD8;C16orf54;HMOX1;RHBDF2;SULF2;ITGA4;FMNL1;MYO1F;CD300A;MS4A7;LILRB3;CSF3R;RETSAT;NCKAP1L;PLA2G15;DCST1;FCER1G;PML;SERPINB10;LILRA5;SNX27;MCL1;IFIT1;CXCR2;SPINT1;S100A8;SLCO2B1;CX3CR1;STARD5;TLN1;KIAA0513;KLHL5;TCP11L1;MFAP3;SGIP1;PLXNA1;VAMP5;FAM193B;CIITA;HGS;CSF2RB;MMP9;SLC8A1;SLFN5;LIPE;MAPK13;PLEKHA4;SLC26A6;IL5;GBGT1;ASB2;SUSD3;P2RY6;CCND1;CCDC61;GDI2;TRIM56;H6PD;IRF2;PLCD1…
gsea	GSE26669_CTRL_VS_COSTIM_BLOCK_MLR_CD8_TCELL_DN	-0.338308	-1.4728	0.033707865168539325	0.27324543738042956	0.991	104/181	0.3968	EBF1;PREX1;PIP4K2A;STAB1;C16orf54;LY6D;LRP10;LYL1;LY86;ADCY7;CD180;PKD1;SUDS3;SCD;DDI2;WDFY4;TLE3;CD79B;CXCR5;P2RX4;EVI2B;GLTP;RGS13;PLCG1;USP34;PKN1;TNFAIP1;FAM120B;MAN2C1;GPR68;PINK1;FXYD5;SNX2;DCAF15;NLK;FCRLA;FXYD7;SRCAP;AXIN1;HS3ST3B1;DNTT;ITGAX;PHLPP2;POLR2A;CH25H;SUN2;WFS1;PIK3R3;TRAF1;NCOA1;CREBBP;PPIP5K1;FEZ2;NISCH;ROGDI;IFNGR1;MFAP1;IKZF1;UIMC1;MAPK14;DYRK2;SLC7A14;TMEM63A;GALNT11;CPM;P…
gsea	GSE41867_NAIVE_VS_DAY6_LCMV_EFFECTOR_CD8_TCELL_UP	-0.379091	-1.67192	0.010141987829614604	0.2733991283806609	0.83	78/177	0.312	HLX;NLRC5;RNF213;UBR4;ITGA4;NADK;CD68;CD86;MSR1;TMEM106A;CCL19;CYP4F3;CLEC7A;PML;TBC1D9B;GNS;CXCR3;ARHGAP25;GBP6;LRCH3;ZBP1;SAMD9L;IFIT1;TLR2;SLC31A2;LAT2;IFIT2;THBS1;PTK2;CNP;C1orf54;S100A8;IL18BP;CFLAR;ANKS1A;PLAC8;WASF2;PLXNC1;MYD88;TFEB;EBI3;OSM;SLC44A2;CLEC4E;CASZ1;STK17B;SH3GLB1;ARHGAP4;CD300LB;YWHAB;CD40;MYO7A;HSD11B1;ITGB2;C19orf38;TAP2;UTRN;PAPSS2;SH3BGRL3;RASA3;ARRDC4;PSMB10;CD164;SAMHD…
gsea	GSE4142_NAIVE_BCELL_VS_PLASMA_CELL_DN	-0.30604	-1.46967	0.011881188118811881	0.273427	0.991	86/184	0.3795	GOLGA3;NCOA3;GATA3;P2RX7;GIMAP6;GIMAP8;ABHD4;TBKBP1;SH3BP1;WDR81;ROCK1;PYGM;RREB1;PPARG;IFIH1;ADAMTSL4;DOCK10;ADAM8;CD82;FABP2;IFI44L;SEC24C;MLKL;VPS39;TP53I11;MAN1C1;TBC1D2B;CD5;CALU;HLTF;CSNK1A1;N4BP2;PTGER2;LSR;GSTT2;UAP1L1;ATP8B4;HS3ST4;AFG3L2;SOAT2;KCTD16;MAP2K1;MTHFD1L;HEXA;ARHGAP15;SECTM1;CPSF6;TM6SF1;AKAIN1;ZMAT3;COG3;FAT2;TMEM229B;GPR132;NUFIP1;PELI1;CDK17;TPST2;MFSD2A;RND3;FGFBP1;TANC2;…
gsea	GSE16385_MONOCYTE_VS_12H_IL4_TREATED_MACROPHAGE_DN	-0.339103	-1.48021	0.043478260869565216	0.2734598964826067	0.991	98/180	0.4089	RAB35;CORO1A;ABI3;LRP10;PRRC1;MIIP;PARP6;RAB5C;CTSA;SIRT2;ABHD8;PIK3R5;RIN3;CAPZB;TBC1D9B;CLCN7;ACAP1;HCLS1;OCEL1;COTL1;IFFO1;RNF31;ARID1A;EYA3;ATXN2L;KANK3;PITPNM2;RPS6KA4;SH2B1;LASP1;TLN1;KLHL36;ANKS1A;CHD4;STRN4;TRIM11;ABCD1;KAZALD1;MAP4K2;THBS3;RFX1;PQBP1;SLC25A28;FAM193B;MRPS35;USP11;MLLT6;LIPE;DGAT1;ADAMTS10;RNF19B;MDM2;DCLK2;FGFR1OP2;CYTH1;MAPK8IP3;RHBDL1;ABCB9;AUP1;EDEM1;PELO;IER3IP1;PHRF…
gsea	GSE35685_CD34POS_CD38NEG_VS_CD34POS_CD10POS_BONE_MARROW_DN	-0.359344	-1.47295	0.0636943	0.2734742317761219	0.991	98/185	0.3912	FCGR1A;CCR1;FOXB1;CCR5;RAB3IL1;TRAFD1;STAM;PTPN1;RAB5C;CD86;SLC2A1;CCL7;NDRG1;PML;IFIH1;RIOK3;FGL2;LCP2;IFI35;BMP2K;LGALS9B;FCGR2B;ZNFX1;YWHAG;IFIT2;TXNRD1;TNFSF9;TLE3;LARP1;VTA1;SOCS1;SELP;GBP7;ISG15;DAB2;NR3C1;IRF9;IRF8;IL17RA;PFKP;BACH1;STX12;LTV1;CCL4;CUL2;CASP1;TGFBI;CXCL10;MYD88;ATF6;IL4R;STAT3;USP18;CH25H;SPTLC2;PPRC1;JAK2;VCAN;GAB1;TAP1;CSF2RB;ZFP36;AGFG1;RNF19B;ST6GALNAC4;HK2;PELI1;FNDC3…
gsea	GSE42724_NAIVE_VS_B1_BCELL_UP	-0.326849	-1.47729	0.016260162601626018	0.2734851613482555	0.991	89/176	0.3739	GOLGA3;FCGR1A;HSPA12B;NAA25;LRP10;TRIM14;PAMR1;DHX37;ZEB1;NDST2;GAP43;HDC;CSRP3;PML;STAT2;CLCN7;PLCB3;PDE4B;IFIT1;DRAM1;LARP1;IL18BP;TMEFF2;NFKBID;KPNA3;SETDB2;NR3C1;VASP;ITPRIP;WDR37;FARSA;RFX5;ATAD2B;POU2F2;AMBRA1;CASP1;ALDH1A3;STAT3;YTHDF1;NAP1L3;REL;PARP9;SH3GLB1;PTPN9;ANKIB1;SECTM1;VCAN;CAPN12;NAA16;GRINA;MDM2;HK2;TRIOBP;TAP2;HK1;PSMB10;AKR1C4;RNF34;MAPK9;ATP9B;B4GALT5;FBRSL1;IRF1;FNBP4;FMR1…
gsea	GSE28726_NAIVE_CD4_TCELL_VS_NAIVE_NKTCELL_DN	-0.334891	-1.47618	0.036053130929791274	0.27351223380081624	0.991	92/186	0.3555	MYO9B;CORO1A;RASGRP2;SETD1B;MTSS1;ADRB2;CTSA;OPTN;KCNA5;PLIN1;MXRA8;TYR;CXCL12;RAB31;CD300C;MCL1;FCGR2B;EN2;PADI2;MAPK3;PPARD;GPSM3;AIF1;TXNIP;TLR1;SIT1;SLC25A42;MYL2;DNAJB1;CXCR6;MFGE8;MEGF6;PFKL;CDC25B;CPB1;HDAC6;HOXA5;S1PR4;DDIT3;PRRX1;PLCG2;AXIN1;MAP4K2;PIAS3;SLC2A3;CHI3L2;SIPA1;PTX3;ZFPL1;MAPK11;CCDC69;FADS3;KCNJ12;CBX4;ARID4B;ITGB2;TCAP;SLCO3A1;UTRN;PAPSS2;CYTH1;IFITM1;PHKG2;RHBDL1;JUND;ID1…
gsea	WEINBERGER_BLOOD_TWINRIX_AGE_20_40_AND_60_84YO_CORRELATED_WITH_ANTI_HBS_CONC_PRIMARY_VACC_1DY_SIGNIFICANT	-0.502774	-1.47893	0.0952381	0.2735527404506642	0.991	24/33	0.3686	GATA3;TNFRSF1B;TGFB1;CD14;CCL19;STAT1;IFI35;IFI44L;CD3E;TLR9;CXCL9;NLRP12;IFIT5;TNIP1;IFI6;GZMA;TLR3;IL7R;CD19;SLAMF7;IL2;NLRP1;NLRP4;MARCO
gsea	GSE36009_WT_VS_NLRP10_KO_DC_DN	-0.330006	-1.47475	0.038696537678207736	0.27355722497239326	0.991	88/179	0.4165	ZDHHC18;HIVEP3;GIMAP6;TNFRSF1B;LDLRAP1;PDLIM7;GIT2;TRAPPC10;MED26;TNFRSF11A;WDR81;FBXO42;GPR65;SLC2A1;SPI1;PIK3R5;PIK3CG;ARHGAP30;SKIL;HCLS1;HECA;CD33;ETV3;EYA3;PLEKHM2;C5AR1;GRAMD1A;IRF5;LHFPL2;ADAM17;LIG3;CYTH3;BCL2A1;RASSF8;ACBD3;ADNP;PXN;MED23;JDP2;PCBP1;PDP1;CD300LB;ENTPD7;RFFL;SEPHS2;B4GALT6;RHBDF1;TESK2;KDM3B;NUPR1;FBRS;GTF3C2;HERPUD1;ACSL3;HMGCL;MARK2;ARMC5;SEC23IP;ILF3;ATP6V1C1;FHOD1;ZNF…
gsea	GSE5589_LPS_VS_LPS_AND_IL10_STIM_MACROPHAGE_45MIN_UP	-0.313681	-1.47309	0.022132796780684104	0.2737283550621856	0.991	100/184	0.4463	CD72;CCR5;FCGR3A;ZCCHC24;SH2D3C;CHST11;RASAL3;MAP4K1;VWF;SLC2A1;SEMA4C;PTGIR;CD200R1;KRAS;C1orf21;CD80;HTR2B;SAMSN1;PTK2;CCRL2;CD84;C3orf70;VCL;RAB19;RBM8A;CX3CR1;TTC39C;MFGE8;USP30;WDR37;SH3PXD2B;STAP1;BCL2A1;RASSF8;RGS18;SERTAD2;RCBTB1;MTO1;PDE7B;KCTD17;ST3GAL2;WTIP;ITGAM;PDIA3;OSM;SULT1E1;IL21R;TIMP2;RPS6KA2;SLC28A2;GTF2IRD1;SQLE;CD300LF;HHAT;NFIX;PLK2;DNAJB4;RARG;TBL1XR1;PTPRA;TM7SF2;EID2;NOC…
gsea	GSE40666_WT_VS_STAT1_KO_CD8_TCELL_UP	-0.365878	-1.47359	0.0580645	0.273731	0.991	96/181	0.3812	GIMAP6;GIMAP4;GIMAP7;DOCK11;PIP4K2A;KCNH2;LAT;MTSS1;STAT5A;PLXND1;THEMIS;NDRG1;PTGIR;STK4;INF2;UBASH3A;ESYT2;ASXL2;BCL11B;TUBB2A;PPP1R12B;CLIC4;MS4A6A;FAM78A;GPR174;MX1;POU4F3;N4BP2;IRF9;CACNA2D4;CCDC22;PCYT1A;IL17RA;TMEM120B;POGZ;HCFC2;F8;WASF2;FMNL3;SKI;BICD2;KLF13;TNIK;ARHGAP33;ACTN1;IPPK;RBL1;SYTL2;IL4R;FAM168A;XPO6;KLC3;CEP97;NCOA1;S1PR1;MAPK11;ZC3H12D;FLNB;RELT;CBX4;DGKD;PELI1;RASA3;TMCC1;R…
gsea	GSE41867_DAY6_EFFECTOR_VS_DAY30_EXHAUSTED_CD8_TCELL_LCMV_CLONE13_UP	-0.419935	-1.66888	0.018518518518518517	0.2737637217611391	0.834	86/172	0.3457	SIN3B;ENG;OAS2;OAS3;PARP12;TRAFD1;CSF1;IRF7;CD86;ADORA2A;SERPINB9;TMEM106A;CCND3;OAS1;PLXNA3;ARHGAP30;FCER1G;PARP14;TMEM140;SLFN12L;DOCK8;MPEG1;STAT1;RSAD2;ADIPOQ;OCEL1;ZBP1;TTYH3;BATF2;LGALS9B;IFIT1;EPSTI1;ZNFX1;IL12RB1;NBAS;PTK2;PDE1B;C1orf54;CCRL2;TP53BP1;SOCS1;TLR4;RAB19;BAK1;IFNG;TFEC;HLA-C;PLAC8;TBX21;GPR18;ALOX5AP;SOAT2;DENR;NKG7;FECH;HLA-B;CD40;NAGA;NQO2;SESTD1;PDLIM4;HK1;ZNF449;LGALS3BP;…
gsea	GSE339_CD4POS_VS_CD8POS_DC_UP	-0.336429	-1.47742	0.056962025316455694	0.2737664043745272	0.991	96/189	0.3494	CD72;PTPRB;TLR6;TNFRSF1B;EMP3;NPC1;MYO1F;RASAL3;TNFRSF11A;PLXND1;CTSA;HDC;FCER1G;TEP1;LCP2;CD300C;ROCK2;FAM32A;TPM2;MAN1A1;HIC1;CCDC80;LAT2;DHRS3;ARHGAP9;COL13A1;EZH1;CCRL2;RPS6KA4;PPIL2;VEGFA;SERPINI1;RNF166;FGR;LASP1;SAA1;MAST3;HOXA5;CCL4;ACP2;AMBRA1;PAX3;MAP2K1;USP18;RHOH;EXOSC10;SLC2A3;IL2RG;BANP;LTB;B4GALNT1;DIAPH1;MARVELD1;TRAF1;TGM2;HOXA7;LY9;B4GALT6;ATP2A3;TCF25;STK38;ABCF3;PHF12;MAPK14;P…
gsea	GSE30083_SP2_VS_SP4_THYMOCYTE_DN	-0.400413	-1.47631	0.10515463917525773	0.27378869019150615	0.991	111/179	0.3851	GM2A;LDLRAP1;GIMAP5;GABRR2;LAIR1;TMEM150B;ITGA4;CD68;CYTH4;LY86;GRN;NCF4;OAS1;PRG4;ADCY7;GEM;CXCR3;FGL2;MPEG1;UPB1;FCGR2A;SELPLG;CYBB;IGFBP4;NRP1;ATP10D;MS4A6A;FAM78A;IFIT1;AGAP2;MAN1C1;TLR1;PLEK;IFIT3;EVI2B;IRF8;TTC39C;IFNG;IL17RA;IFI44;ATP8B4;GPR68;S1PR4;TBX21;SNX10;HPSE;CASP1;RAB21;ANKH;NTRK3;HS3ST3B1;EHBP1L1;TP63;MAP3K5;CD38;HLA-B;CTSS;GNA15;S1PR1;TAP1;DSE;APPL2;ARSB;IFNGR1;MX2;PDLIM4;RHOQ;SL…
gsea	GSE13522_WT_VS_IFNAR_KO_SKIN_DN	-0.346429	-1.47944	0.0688172	0.2737933495378511	0.991	89/163	0.4076	GATA3;PREX1;GM2A;TNFRSF1B;CCR1;AXL;NPC1;MYO1F;STX11;SERINC3;KATNAL1;PPARG;CD200R1;ICOS;SRGN;FGL2;LGMN;GBP6;PEAR1;CAPG;MLKL;ANXA6;EHD4;CCR3;IL1RL1;EIF2AK2;IRF5;CHST12;EML2;GMFG;ALDOC;TBC1D25;TTC39C;CXCR6;RENBP;TIGIT;GPR68;FCRL1;CASP1;CCR8;KIF1B;GPR137B;VPS54;ZFYVE19;ZC3H18;ZMIZ1;GPR15;CRTC3;FLNB;USP11;GRINA;NBEAL2;ATP6V0D2;VIM;RGS16;SUSD3;CD74;CORO2A;RUNX2;LGALS3BP;RBPJ;GOLM1;LYN;MAGED1;RARA;HIP1R…
gsea	GSE17721_LPS_VS_POLYIC_8H_BMDC_DN	-0.330184	-1.47513	0.041407867494824016	0.2738907800595836	0.991	103/181	0.4179	MYO9B;GREM1;OAS2;IFI30;PLA2G5;IRF7;LYL1;SH3TC1;MYO1F;CD300A;SPPL3;MICAL1;SLC15A4;TMEM140;SCD;MOCOS;AAK1;ATP13A2;ZBP1;EPSTI1;TLR2;HIC1;SCAMP2;LAT2;GPSM3;S100A8;PARVG;TLR4;ISG15;DOK2;FGR;DDX60;NAP1L5;IQGAP1;ECH1;TFEC;PEX16;RCBTB1;DIO2;SLC44A2;NPL;USP18;YTHDF1;IL21R;LRP8;LTB;ARID5B;PDK1;B4GALT6;TMEM229B;HP;AHRR;CYTH1;TOP3A;GLUL;INPP5K;SAMHD1;VIM;FOXO3;CYC1;STAMBPL1;RNF115;ZCCHC8;NCAPG2;PGM2;LHX2;TSS…
gsea	GSE37416_0H_VS_12H_F_TULARENSIS_LVS_NEUTROPHIL_UP	-0.325035	-1.47902	0.0160966	0.27393930205783973	0.991	88/175	0.3932	KIF21B;CAMK1D;LRP10;LILRA2;MIIP;APBB1IP;NOTCH2;CYP4F3;DEF8;ACTN4;SULT1B1;SELPLG;IQGAP2;DYSF;KIT;CD33;WDFY4;GAA;SMAP2;TLR1;SPINT1;CSAD;MYO5A;SELP;FCGR3B;EPB41;VCL;CX3CR1;IQGAP1;ARHGAP19;MEGF6;HK3;MVP;PPP1R12A;BICD2;MNDA;CAMP;DPY19L3;ATF6;ARHGAP1;TREML2;MPRIP;ABHD3;NLRP12;ZYG11B;STK17B;TBL1X;JAK2;YWHAB;KCTD21;PTTG2;CLEC4C;RRP12;SLC8A1;CCPG1;ZNF467;ZFP36;PGLS;TBCB;KIAA0319L;CAPN1;MAPK1;ZMPSTE24;NUDT…
gsea	GSE17186_MEMORY_VS_CD21HIGH_TRANSITIONAL_BCELL_DN	-0.334439	-1.46755	0.0539419	0.27394013297704833	0.992	91/187	0.3446	TNFRSF1B;ASAP1;RASGRP2;STK10;SLA;RCSD1;LSP1;ADCY7;IFIH1;CD4;STAT1;CD274;GBP6;DNAJC15;ANKRD44;PECAM1;EPSTI1;IFIT2;LACTB;IL18BP;CHST15;TG;PHF21A;SH2B1;HIVEP1;IQGAP1;CDC25B;DGKZ;STAP1;CYTH3;FCRL1;MGAT1;CHD4;ZAP70;ADNP;CCR7;ACTN1;CXCL10;SLC2A3;IL2RG;TBL1X;B4GALNT1;SGK3;TAP1;FASLG;TNFSF11;TNRC6A;TMEM229B;TIMM17B;DNPEP;PCMT1;TYK2;TESK2;AGFG1;HPCAL1;PAK2;SNX9;NDE1;IKBKE;DPP4;ZNF451;AHNAK;SSBP3;WDR36;CD7…
gsea	GSE45382_UNTREATED_VS_TGFB_TREATED_MACROPHAGES_UP	-0.359632	-1.47479	0.092437	0.2740215654459254	0.991	97/182	0.4158	HIVEP3;CCR1;OAS2;CCR5;GPRIN3;C16orf54;C1orf162;LYL1;MPP1;ADORA3;FERMT3;VAV1;CCND3;PLA2G15;HAVCR2;ADCY7;CMPK2;ARHGEF6;CD200R1;TEP1;VASH1;BIN2;RAB31;DIP2B;NAGK;TAGAP;MLKL;CD33;CALCOCO2;TNFAIP8L2;XAF1;CXCR2;PRMT5;PLXDC2;PARVG;TLR4;VCL;IL17RA;IFI44;UBE2L6;HK3;CALR;HCFC2;LST1;MAPRE2;SLC37A2;RGS18;CST4;CMTM3;CYSLTR1;CH25H;ARHGAP15;DIAPH1;SP110;ADCK2;ATP6V0A1;FEZ2;NAGA;LMO2;PAK1;VPS45;EGR2;SH3BGRL3;INPP…
gsea	GSE40274_CTRL_VS_HELIOS_TRANSDUCED_ACTIVATED_CD4_TCELL_UP	-0.327443	-1.47315	0.0428571	0.27411435084483915	0.991	75/152	0.4232	ELMO2;FCGR1A;RASGRP2;PRKD2;KIF21B;SULF2;IL10RA;ADRB2;PSAP;LPAR5;RCSD1;CSF3R;PIK3CG;ST3GAL3;DEF8;STAT2;CD300C;DEF6;IQGAP2;ANKRD44;TRIM21;TSPAN17;ANXA6;PADI2;NCOA7;ATP1B2;SPIRE1;MATK;ECH1;NFAM1;RASSF4;ALOX5AP;LIPA;SORCS2;PLXNA1;GPR155;FAM168A;MARVELD1;KLHL14;CREBBP;AQP11;CD99L2;SLC46A3;HP;RPUSD1;TNFAIP8;PHACTR2;APOOL;ST3GAL4;GDI1;DECR2;ARSK;ANO6;IKBIP;FCHSD2;ABHD12;STX2;PSD4;RAPGEF4;MAN2A1;DAB2IP;P…
gsea	GSE24671_CTRL_VS_BAKIMULC_INFECTED_MOUSE_SPLENOCYTES_UP	-0.32086	-1.47365	0.028112449799196786	0.2741320193287732	0.991	96/185	0.3645	P2RX7;DOCK11;NPC1;TGFB1;GRAP2;CPEB4;CELF2;SH3TC1;WSB1;RCSD1;ADCY7;BRAP;CYBB;SLK;TAOK3;CTLA4;PLD3;IL1RL1;GNGT2;CD3G;CEACAM21;PIKFYVE;CD2;LCOR;CD1D;NCOA6;PLCG1;PHF21A;ITPKC;SYNRG;CHD6;TLN1;MAST3;NCF2;SKI;HPSE;CLINT1;STRN3;TFEB;PWWP2A;IL6ST;UNC119;ARHGAP15;AFF3;REST;TAB2;ZMIZ1;LMBR1L;BHLHA15;WDR45;MTA3;MYO1E;FASLG;CRTC3;TTC7A;RPRD2;GMIP;ZBTB43;ZNF692;SSH2;FGFR1OP2;CSK;CYTH1;TPST2;SF1;RAB30;INPP5K;AR…
gsea	GSE24574_BCL6_HIGH_TFH_VS_NAIVE_CD4_TCELL_UP	-0.31976	-1.47749	0.019193857965451054	0.27414137358013574	0.991	99/182	0.3911	MYH11;MFNG;PYGM;PRG4;PLIN1;IFIH1;TYR;TBC1D9B;NAGLU;CXCL12;CD300C;MMP3;ADCY9;TPM2;INSL4;EN2;PADI2;TAOK3;MAPK3;PLD3;AIF1;NBAS;TXNIP;TRANK1;NPY2R;SIT1;MYL2;DNAJB1;SCN7A;CXCR6;MFGE8;PFKL;CDC25B;CPB1;HDAC6;FLRT1;DDIT3;CCR8;DIO2;MAP4K2;MAN2B2;PIAS3;PIM2;DHCR7;PRDM1;GPI;ABR;PIP4K2B;KCNJ12;ARID4B;ITGB2;MED24;EDN2;RGS1;SIK1;PAPSS2;FXYD3;RASA3;OPRK1;KAT2A;PHKG2;GLYAT;THBD;ALDH2;CAPN1;PLXNB3;ADRA1A;TKT;ULK2…
gsea	GSE23321_CENTRAL_VS_EFFECTOR_MEMORY_CD8_TCELL_UP	-0.308872	-1.46771	0.03	0.27415247778705676	0.992	87/184	0.3756	LAG3;TNFRSF1B;GIMAP7;AXL;KIF5B;N4BP3;PTPN11;NPC1;SUSD2;ARSI;PPTC7;ROCK1;GRN;BGN;ABCG1;CCNT1;SRGN;SLFN12L;PEAR1;NRP1;SLC7A10;ESCO1;EHD2;PLEKHO2;ANGPTL2;EIF2AK2;ZNF436;TNFSF9;SMG6;SLC16A3;NPY2R;CTDSP2;CXCR5;DNAJB1;RASA2;TLR4;SOX18;PTGER2;TTC39C;CASP1;MYO1C;TM9SF3;HEY1;NAB2;NFATC1;PTPN9;TIMP2;TRAF1;TGM2;FLNB;RAB43;ZNF207;TBXA2R;FEM1B;RNF19B;FOXC1;RPS6KC1;LIMA1;SNX9;SESN2;SLPI;EDEM1;ACAT2;THBD;KIAA03…
gsea	GSE21360_NAIVE_VS_QUATERNARY_MEMORY_CD8_TCELL_UP	-0.381927	-1.46872	0.10441767068273092	0.2741737113794741	0.991	103/185	0.3604	NCOA3;OAS2;OAS3;PARP12;OASL;RIPK1;UTP14C;PRRC1;ARFGEF2;IRF7;NADK;DCTN4;DHX58;QKI;OAS1;CD48;ENPP2;IFIH1;BST2;STAT2;HERC5;HERC6;RSAD2;IFI35;IFI44L;TRIM21;ETV3;VCPIP1;IFIT1;EHD4;TRIM22;MX1;XAF1;IFIT2;EIF2AK2;SP140;MGA;LARP1;CRK;IFIT3;ADAR;ISG15;IRF9;TMEM33;IRF8;LAMP3;DDX60;STAP1;IFI44;RBM22;PHF11;SNX2;MGAM;USP16;TMED5;USP18;ZCCHC2;IFIT5;CD38;SP110;SAMD9;UBC;IFI6;SYNJ1;MX2;RTP4;IFITM1;B3GNT2;MTF2;LAP…
gsea	GSE27859_DC_VS_CD11C_INT_F480_INT_DC_UP	-0.313685	-1.46849	0.027131782945736434	0.2741769809308595	0.992	90/175	0.3889	ELMO2;ITGAL;MYO1F;GALNT10;DCTN4;VAV1;STAT5A;SIRT2;TMEM40;BAZ2A;IL16;GNPTAB;TEP1;CD53;RIOK3;ADAM8;FCGR2A;LPXN;USE1;PDE4B;HIF3A;SLK;TBXAS1;GNA13;SH3BGR;CHST12;PDE1C;TLR4;FAM98C;CMIP;SEMA4F;SERPINE1;VAT1;FOXO1;EPAS1;DCAF15;ZNF790;CTSD;SNCAIP;AFF4;JARID2;IL4R;SEZ6L;ZKSCAN1;GPX3;PRKACA;STAT3;PGS1;PRDM1;TNFRSF9;MALAT1;DERL1;DVL2;TYK2;MESP2;RUNX3;ZFP91;OS9;SMPD1;BCKDHA;NR1H3;MINK1;WAC;NEK8;GJD2;HMG20A;S…
gsea	GSE40274_CTRL_VS_SATB1_TRANSDUCED_ACTIVATED_CD4_TCELL_UP	-0.333923	-1.47948	0.036072144288577156	0.27424155749180557	0.991	75/150	0.3742	CORO1A;DOCK11;PIP4K2A;OAS3;LAIR1;RHBDF2;MTSS1;IRF7;PLCB2;CALCRL;FERMT3;HAVCR2;SLC15A4;KLF2;NID1;DUSP7;HSD17B4;PDE1B;SIT1;TCP11L2;MPO;ALDOC;TRPV2;PI4KB;PHF21A;CDC25B;S1PR4;ENPP1;SNX2;HPSE;SNX20;GAPT;LIPA;NKG7;RBL1;SGIP1;CYSLTR1;DMPK;LOXL1;SLC2A3;ARRB1;CD300LB;FAM193B;CDK5;CIITA;MYO7A;CD99L2;HHAT;MAPK14;FNDC7;TRAM1;LYPLA2;GCDH;SLPI;SLAMF1;ANTXR2;ANAPC5;TNRC6B;RUNX2;FBLIM1;ARSK;OSBPL7;IVD;H6PD;ADAM1…
gsea	GSE40273_GATA1_KO_VS_WT_TREG_DN	-0.330822	-1.47549	0.0405117	0.27425449148643144	0.991	95/185	0.3945	NCOA3;GIMAP8;GIMAP4;KDM2B;MEF2C;DOCK11;SNX8;NCF1;ANKFY1;LY6D;OGFRL1;PTPN1;LPP;AKAP12;ZEB1;TLR7;CYP4F3;TEP1;MICALL1;FUT11;RAB31;APOE;BMP2K;HSH2D;ITPR2;MGA;PLEK;ATE1;P2RX4;VASP;MAST3;SNX10;NCF2;GPR18;CCR7;ANKH;PLXNC1;MAP4K2;KLHL26;GPR183;NFATC2;SUN2;BTBD8;GPSM1;SLC2A3;CHSY1;USP25;TIGD2;FLNA;ARID5B;NCOA1;CIITA;CRTC3;TMEM229B;FAM53B;TMEM63A;DPP4;CYTH1;SLAMF1;ZNF493;CHD2;BACH2;WDFY1;ACAP2;ZNF217;PLEC;…
gsea	GSE2128_CTRL_VS_MIMETOPE_NEGATIVE_SELECTION_DP_THYMOCYTE_C57BL6_UP	-0.346772	-1.4752	0.048582995951417005	0.2742577627777038	0.991	98/168	0.4182	HSPB7;P2RX7;TRPM2;CCR5;CCL8;ACACB;LILRA2;DACT3;GPR182;CLN3;NOTCH3;EGF;ZSCAN23;LILRA1;ENPP2;SUPT6H;GLRX;CD274;CYBB;INHBA;CLDN14;PRPH;PITX3;TBC1D2B;SMAP2;THBS1;STEAP4;LILRB1;LHFPL2;S100A8;KRT4;SOCS1;GRHL3;USF2;GPR82;P2RX4;FOXN3;INSIG1;CLDN11;CASP1;PXN;ULBP2;FOXD4;RASSF2;ENTPD7;MYO1E;ESAM;TEK;HLA-DRB1;PLAT;ITGB2;ADM;ICAM1;AHRR;DNAJB4;RUNX3;SNX9;IKBKE;EFS;NBEAL2;RHBDL1;PTH2R;SLC39A8;DSTYK;FCGR2C;BHLH…
gsea	GSE3039_ALPHABETA_CD8_TCELL_VS_B2_BCELL_UP	-0.342203	-1.4689	0.0376238	0.2743032855444849	0.991	90/178	0.3529	EBF1;GIMAP6;GIMAP4;MLLT10;KIF21B;SLC9A9;MYO9A;OGFRL1;CELF2;CCND3;PLA2G15;CD180;PARP14;CCDC88A;SLFN12L;HECA;IQGAP2;ATP10D;EIF3A;ARID1A;VCPIP1;EXTL1;MAN1A1;PADI2;SCARB1;CNP;ANKRD12;EPB41L3;PARVG;DCP2;IRF9;FYCO1;SERPINI1;PTPRCAP;PRDM15;RBM27;PLAC8;RGS18;ABCD1;FCRLA;NKG7;UNC13D;SIN3A;GATA1;TAF8;IL31RA;PIAS3;EP300;PRPF4B;SMG1;ZNF646;ZC3H12D;ATP2A3;TYK2;AKNA;PANK4;PAPSS2;ZNF518A;RASA3;TMCC1;KLF15;CDC42…
gsea	GSE8685_IL2_STARVED_VS_IL15_ACT_IL2_STARVED_CD4_TCELL_DN	-0.287471	-1.46707	0.00988142	0.27436116555322676	0.992	80/179	0.3636	ELMO2;PDLIM7;RGS19;OGFRL1;TRIM14;TAOK2;DACT3;SYMPK;WDR81;ROCK1;CLN3;TPD52L2;CXCR3;INHBA;OSBPL1A;KIT;MLKL;ZFP41;GAA;NBAS;FBXW8;CDC42BPG;DTX2;MS4A2;EPHB3;CD84;NR3C1;SNED1;CX3CR1;DOK2;TPK1;ZNF707;ZNF397;CRIM1;TTC7B;ZAP70;AP2A1;FBXO30;NDUFB9;ACOT4;TBC1D12;COL6A3;ZMIZ1;TIMP4;NCOA1;MYO1E;DSE;TIMM17B;MYO1H;RXRA;IKZF1;MTUS2;ARRDC4;NBEAL2;ELK3;SLC35B4;SERTAD4;TBL1XR1;ZFHX3;GOLM1;VSIG10;CYP2C8;CARM1;NUP133…
gsea	GSE26495_NAIVE_VS_PD1HIGH_CD8_TCELL_DN	-0.379231	-1.47763	0.0875	0.2743910973786011	0.991	100/181	0.3551	LAG3;TNFRSF1B;CCR5;NPC1;RHBDF2;IL10RA;CHST11;SH2B3;ITGAL;ADRB2;LPP;ZEB2;OPTN;SLC2A1;SEMA4C;KATNAL1;NDRG1;SLC15A4;ACTN4;ARHGAP25;ADAM8;GZMH;MAN1A1;PLEKHO2;FGFBP2;SP140;JAKMIP1;TCIRG1;GZMK;FCRL3;FYCO1;WSB2;DOK2;SERPINI1;TPM4;JAKMIP2;EOMES;WIPI1;TMED9;GFI1;TIGIT;GPR68;TBX21;AUTS2;CASP1;RASGEF1A;TTYH2;PLCG2;NKG7;WWP2;GPR137B;TGFBR3;MAP3K5;PHLDB2;PIK3R3;GAB3;TBK1;DERL1;SLCO3A1;PTPN22;PTPRJ;SLAMF6;RUNX…
gsea	GSE29164_UNTREATED_VS_CD8_TCELL_TREATED_MELANOMA_DAY3_DN	-0.34828	-1.474	0.061855670103092786	0.2744328659541541	0.991	89/184	0.3585	ABHD4;PTP4A3;OGFRL1;SASH3;PTPN1;CD300A;OAS1;TYROBP;CSF1R;PIK3CG;PARP14;STK4;DOCK10;LCP2;RSAD2;ZBP1;IFFO1;IFIT1;CSGALNACT2;CD5;HSD17B4;EPB41L3;BCAS1;AKAP13;SERPINI1;SPIRE1;BACH1;FCRL1;E2F2;SIX5;NFAM1;DDIT4;POU2F2;CASP1;CTSD;CD302;RAB37;SLC44A2;IL31RA;HAUS8;GPR183;GPR155;USP18;PDE4DIP;GRAP;MAP3K5;IL21R;RMND5B;KRT80;B4GALNT1;CTSS;MYO1E;MAPK11;B4GALT6;FASLG;MMP9;IGSF6;RTN1;DGKD;SSH2;TSPAN9;JAK3;CNOT6…
gsea	GSE32533_MIR17_KO_VS_MIR17_OVEREXPRESS_ACT_CD4_TCELL_UP	-0.374382	-1.46779	0.10699588477366255	0.2744737446249505	0.992	94/183	0.3512	CD72;NLRC5;TNFRSF1B;LDLRAP1;DOCK11;RAB3IL1;NCF1;C16orf54;RASAL3;TNFRSF11A;CYTH4;C3AR1;RAB5C;CD86;SLA;CSF3R;YIF1B;PLA2G15;GNPTAB;SPI1;SRGN;CCDC88B;PTPRC;OCEL1;ZC3H13;COTL1;BMP2K;FCGR2B;SIGLEC7;ITSN2;TUBB6;PIK3AP1;GZMK;MYO5A;EVI2B;CD8A;IRF8;EOMES;TFE3;OSTF1;GFI1;RENBP;STAP1;HK3;ATP8B4;POU2F2;TMEM26;NCF2;GPR18;TSSK3;MAFB;UNC13D;CXCL10;OPN1LW;RASSF2;SNRNP35;SIPA1;DIAPH1;SLC28A2;TM6SF1;TTC7A;FEZ2;AGFG…
gsea	GSE7831_1H_VS_4H_INFLUENZA_STIM_PDC_DN	-0.373201	-1.67239	0.00576923	0.274475	0.83	86/178	0.3677	CAMKK2;EBF1;RASGRP3;ATXN2;PIP4K2A;LY6D;CD93;CHFR;ITGAL;TAOK1;CSF1R;CAP1;CD53;ICOS;SLC35D3;MED13L;PEAK1;BIRC6;TULP4;SELPLG;CD33;FAM78A;BMP2K;WDFY4;HOXD9;GPATCH8;ST8SIA1;PPARD;MED1;DHRS3;PIK3AP1;CNP;COL19A1;MN1;SLC7A1;CHST15;MPO;INTS6;RSPO4;TNFAIP1;ATP10A;ATP8B4;ZNF397;WNK1;FOXO1;VPREB1;DNTT;TET1;HAL;MAP3K5;GPSM1;AFF3;CRYBG3;SH2D5;HMGA2;PCDH9;AKNA;DYRK2;CD244;SH3BGRL3;SRRM2;BACH2;CUX1;CD52;TCN2;AP1…
gsea	GSE3565_CTRL_VS_LPS_INJECTED_SPLENOCYTES_UP	-0.404975	-1.47373	0.0920502	0.2744851632323132	0.991	88/166	0.3282	TNFRSF1B;GPRIN3;ENTPD1;EMP3;LAIR1;HCST;DUSP3;ITGA4;SRCIN1;ITGAL;MYO1F;ZEB2;GNPTAB;HAVCR2;PIK3R5;CD48;PIK3CG;MEF2A;AAK1;NRP1;CLIC4;FCGR2B;CD80;IL1RL1;RUNX1;PIK3AP1;NRBP1;GZMK;MYO5A;SEMA4F;CX3CR1;SLC20A1;TTC39C;CXCR6;GZMM;KCNJ8;PCYT1A;IFNG;PFKP;OSTF1;NEBL;CMKLR1;TTC7B;TBX21;SNX10;SOAT2;CTSD;NKG7;LATS2;SYTL2;ITGAM;ITGAX;LPIN1;PPT1;ITGA1;EHBP1L1;SLC2A3;PRDM1;GNA15;LONRF3;ITGB2;RNF19B;RGS1;SLCO3A1;PTP…
gsea	GSE5542_IFNA_VS_IFNA_AND_IFNG_TREATED_EPITHELIAL_CELLS_24H_UP	-0.315253	-1.46669	0.021653543307086614	0.2745815873213812	0.992	84/178	0.3699	HIVEP3;VPS13D;GIMAP4;GIMAP5;IFI30;FCGR3A;MDFI;VSIG4;CHST11;STK10;DCTN4;STX11;LY86;DHX37;TLR7;NDRG1;SCD;SKIL;PLEKHG2;PTPRC;LPXN;ATP10D;PIK3AP1;C5AR1;CD5;ATF5;TLE3;ALDOC;PPARGC1B;EIF4G3;CALR;LTV1;BCL2A1;SNX10;CAD;TAF4B;RPTOR;KAZALD1;CCDC62;GATA1;TMED5;RGS6;FSCN1;ICOSLG;GPR183;NAB2;ITGA10;CTSS;SNX24;CIITA;NAA16;ANGPTL3;HMGA2;HLA-DRB1;EGR2;INPP5D;KCNE4;IMPACT;TMEM91;TSR1;TMCC2;LAP3;AEBP2;RBPJ;WDFY1;C…
gsea	GSE46606_DAY1_VS_DAY3_CD40L_IL2_IL5_STIMULATED_IRF4MID_BCELL_DN	-0.314519	-1.47805	0.029644268774703556	0.27468996279823255	0.991	101/183	0.4127	SLC9A9;C16orf54;PTP4A3;SASH3;SH3TC1;RASAL3;TMEM86A;LSP1;UBE3B;GNPTAB;ARHGEF6;ILVBL;MEF2A;HERC6;UPB1;AAK1;EHD4;P2RY12;ITSN2;SMAP2;GNGT2;ATE1;CDK19;HLTF;SYNRG;UBR2;CXCL9;ECH1;PINK1;FKBP15;HPSE;POU6F1;SLAIN2;MYO1C;RBL1;PHLPP2;SLC44A2;AMDHD2;GPR155;WFS1;ZFYVE19;PRPF4B;MTA3;WDR7;ACBD5;NCDN;NAGA;ITGB2;RGS2;IFNGR1;IKZF1;SMYD3;INPP5D;RASA3;BCKDHA;GPR35;ANTXR2;STAU2;MAPK9;RTF1;NECAP2;RASA4;ARHGEF11;STAMBP…
gsea	GSE18893_CTRL_VS_TNF_TREATED_TREG_2H_UP	-0.314637	-1.47776	0.026923076923076925	0.2746924896192663	0.991	86/175	0.3863	EXOC6B;MEF2C;ATXN2;SLC9A9;CD93;SCRG1;MTSS1;LPP;APC;P4HA1;NDRG1;SLC15A4;ILVBL;MEF2A;DDI2;AAK1;ELK4;APOE;BMP2K;BRPF3;PPARD;IL1RL1;TLR1;GRK5;CTDSP2;S1PR2;EZH1;CDK19;UBR5;FOXN3;TAF1;FOXO1;ELMOD3;MGAM;ZNF260;TBL1X;ZMAT3;F5;PHC3;PI4K2B;GLG1;ZNF467;SHOX2;USP48;MCFD2;TRIM3;IPO11;PTPN22;SECISBP2L;CD200R1L;DAND5;VIM;APOOL;UHMK1;ZFAND3;CLOCK;FYTTD1;ITGB1;ATL3;FOXP4;BBX;RHOB;ABL2;TRIO;TCF4;UXT;SPATA13;RNPEPL…
gsea	GSE28737_BCL6_HET_VS_BCL6_KO_FOLLICULAR_BCELL_UP	-0.287582	-1.46557	0.015904572564612324	0.27469836852466134	0.992	85/175	0.427	SART3;HSD17B6;SLC1A5;VWF;CRYAB;PLA2G15;HEG1;ABCG1;PKD1;ALG11;MOCOS;SLC11A1;TUBB2A;PLCB3;ZZEF1;TNNI2;YWHAG;NBAS;CDC42BPG;CNP;S100A8;MLEC;PPIL2;SOCS1;SNED1;PTGER2;PPARGC1B;TBC1D25;CORO7;IRF8;SH2B1;DGKZ;FNIP2;HK3;TSPYL2;TRPV1;TRPC4;CHD4;LIPA;FCRLA;SPATA3;RHEBL1;MPRIP;TECPR2;OMD;RPS6KA2;SNX24;ZNF318;CRYBB2;NPEPL1;CC2D1A;NCDN;GON4L;RAB43;SLFN5;ARSB;FNDC7;SHMT2;DBN1;CDH15;LRRC31;VIM;MTMR10;MICAL2;XPO5;…
gsea	GSE24726_WT_VS_E2_2_KO_PDC_UP	-0.29899	-1.46603	0.0189873	0.27481646115046554	0.992	78/176	0.359	NCOA3;LRP1;KDM2B;CCR5;GABRR2;WIPF1;SH2D3C;ST3GAL5;SULF2;MPP1;HEATR5A;CYP4F3;ARHGEF6;CD36;MEF2A;CD300C;NRP1;CLIC4;C1orf21;PADI2;COL14A1;RDH10;TTC3;TRMT1;C3orf70;RBM15;RSF1;ANP32E;ARHGAP19;DGKZ;RAB40C;FXYD5;MAPRE2;RGS18;RCBTB1;PEX3;EIF3K;RTN4;PDE7A;RBL1;ATF6;GPX3;NFATC2;MAP3K5;HP1BP3;SNX24;MYO1E;FAM76A;DYRK1A;HMGA2;ZNF467;FCHSD1;SUV39H1;AKAP10;CASP8AP2;PLEKHM1;FOXO3;ANXA7;RTF1;CCND1;FBLIM1;ATP6V1C1…
gsea	GSE360_DC_VS_MAC_L_DONOVANI_DN	-0.32336	-1.46629	0.054878048780487805	0.2748404941772852	0.992	93/187	0.4061	CCR1;CCR5;STAB1;FCGR3A;CD14;ITGAL;STK10;CD300A;LILRA2;MPP1;SELE;LY86;CLN3;VAV1;SLC2A5;TPP1;CSF3R;PLXND1;P4HA1;ARHGAP22;RNASE2;GEM;HSP90B1;GLRX;SLC11A1;METTL3;IQGAP2;APOE;IFIT1;AIF1;DHRS3;MGA;SLC7A7;ATF5;CTDSP2;USP15;EPB41L3;DNAJB1;USF2;SOCS7;ALDOC;TRIM33;PTGER2;IFI44;PPP1R12A;TSPYL2;DDIT3;CUL2;MNDA;ZC3HAV1;MYD88;KDM3A;USP12;PIK3C3;RPS6KA2;TNFRSF9;SDHB;FBL;EIF3H;STK38;HNMT;SPINK4;BCKDHA;HSPA1A;HER…
gsea	GSE21380_NON_TFH_VS_TFH_CD4_TCELL_DN	-0.333383	-1.4678	0.053784860557768925	0.27493621925474865	0.992	97/182	0.4132	OAS2;LAIR1;LRP10;CELF2;TRIM14;NHSL2;IRF7;DHX58;NCKAP1L;TNS1;RNASE6;DOCK8;LCP2;RSAD2;ZNF518B;CAPG;ATP10D;TAGAP;HSH2D;HLA-E;LY96;SMG6;PLEK;RCN3;CD84;RASA2;CDYL2;ADAR;CHST15;IRF9;EVI2B;CDK6;FYCO1;TRPV2;POLR3GL;PTPRCAP;IFI44;PLAC8;RGS18;DSP;SLC12A6;RAB37;IL31RA;PPT1;THBS3;ARHGAP15;EP300;HOXA9;FLNA;ECSCR;NCOA1;F5;STAG1;HOXA4;TP53BP2;CCPG1;ITGB2;IKZF1;PTPN22;RTP4;UTRN;TOP3A;TGFBR2;TMCC2;AIM2;CYBA;KIAA0…
gsea	GSE7218_IGM_VS_IGG_SIGNAL_THGOUGH_ANTIGEN_BCELL_DN	-0.494375	-1.67309	0.052083333333333336	0.27495292719622927	0.828	90/160	0.2598	NLRC5;GIMAP4;PARP12;TRAFD1;GRAP2;MRAS;LAT;ADORA2A;SERPINB9;DHX58;THEMIS;HAVCR2;GEM;PARP14;BST2;ICOS;UBASH3A;SCN4A;STAT2;STAT1;HERC5;RSAD2;GBP6;IFI35;SERPING1;PRPH;TAGAP;BATF2;IFIT1;EPSTI1;HSH2D;SLC31A2;IL12RB1;SAMSN1;IFIT2;CD3D;CD27;CD2;IL18BP;SOCS1;IFIT3;RAB19;CD8A;CXCR6;OGFR;IFI44;UBE2L6;ITK;ZBTB32;TBX21;SNX10;ZAP70;ATOH1;CCR8;PDCD1LG2;CXCL10;CD28;TREML2;USP18;ARHGAP15;REL;LTB;PAX7;TMEM229A;RNF…
gsea	GSE37532_VISCERAL_ADIPOSE_TISSUE_VS_LN_DERIVED_PPARG_KO_TREG_CD4_TCELL_DN	-0.364701	-1.46563	0.047244094488188976	0.2750688670818679	0.992	76/118	0.4191	MYO9B;SETD1B;LRP10;MED26;SH2B3;ADRA2B;CACNG1;PEAR1;ARID1A;PLD3;DHRS3;GRAMD1A;MBD6;LHFPL2;SLC25A42;TMEM150A;TMEFF2;ATP1B2;TRAPPC9;ZSWIM4;BICD2;UPF1;SETD1A;CAMTA2;TFEB;TET1;ATG9A;AMDHD2;RASSF2;ATG2A;HEY1;ARHGEF1;PIP5K1C;SPACA3;FAM193B;MTA3;NPEPL1;HCRTR1;FOSL2;RXRA;MED24;RGP1;PRICKLE3;SLCO3A1;RHBDL1;SHISA2;PNPLA6;TMEM222;BACH2;TMEM143;GATC;SFXN3;VPS33B;KCNS2;IRF2;REXO1;PHF2;PMM1;RNPEPL1;PRR14;TSHZ2;…
gsea	GSE15330_WT_VS_IKAROS_KO_LYMPHOID_MULTIPOTENT_PROGENITOR_UP	-0.286427	-1.46146	0.00400802	0.2751865310645572	0.992	92/183	0.3806	MYO9B;MYH11;UPF2;CSF1;LAT;IRF7;CD86;WSB1;APC;DNAJC5;ABHD8;SPPL3;PARP14;GLRX;SCD;FGL2;HCLS1;GTPBP1;FAM32A;MIA3;STARD4;SMAP2;NINJ1;GSTM5;NPR2;C3orf70;PLA2G10;CSNK1A1;SEMA4F;DGKZ;ECH1;ATAD2B;FMNL3;MOV10;SLAIN2;RCBTB1;JARID2;STRN3;HS3ST3B1;TAF8;RAD21;PIP5K1C;PIK3C3;USP25;FECH;RNF114;UBC;RPRD2;ETS1;SLCO3A1;RTP4;FBRS;HABP4;SMPD1;ARIH1;NR1H3;ABCB9;PTGER4;MINK1;FOXO3;KIAA0319L;HLCS;RB1CC1;NECAP2;HAUS5;TN…
gsea	HARALAMBIEVA_PBMC_FLUARIX_AGE_50_74YO_CORR_WITH_28D_MEM_B_CELL_RESPONSE_AT_3DY_POSITIVE	-0.312628	-1.46493	0.043912175648702596	0.2754307931278279	0.992	179/327	0.4251	EPS15L1;ASAP1;NBPF10;MED26;DCTN4;SIPA1L3;PPTC7;ATP2A2;RAB5C;ANO8;RREB1;MUL1;GEM;TBC1D9B;MED13L;NCF1C;SKIL;C11orf96;SULT1B1;DHX8;DIP2B;ACSL1;ZNF791;EIF3A;MLXIP;ETV3;SLK;CSGALNACT2;FAF2;PLEKHM2;STARD4;TSC22D2;EIF2AK2;PJA2;TSNARE1;SOCS1;LCOR;NFKBID;KPNA3;LMTK2;VEGFA;FOXN3;ARL5B;ZBTB10;ITPRIP;TMEM38A;SERINC1;UAP1L1;HSPA13;ADAM17;G0S2;TMEM199;HOXA5;GANC;ASTL;STX10;GPR84;CEBPB;STRN4;BOP1;SERTAD2;SNAI1;…
gsea	GSE22432_CDC_VS_COMMON_DC_PROGENITOR_UP	-0.347736	-1.46409	0.062	0.2754805079061027	0.992	103/181	0.3955	GIMAP5;CAMK1D;ARFGEF2;GALNT10;CYTH4;KCNAB2;HERC2;NOTCH2;SH3BP1;FERMT3;RCSD1;LSP1;RIN3;SCD;LGMN;PLEKHG2;ARHGAP25;LCP2;HCLS1;COTL1;BMP2K;TAOK3;SMAP2;GRAMD1A;NDST1;TNK2;CXCR5;TRPV2;SH3PXD2A;CORO6;ZBTB24;SYNRG;ATAD2B;NFAM1;TMEM26;RTN4;TFEB;ITGAX;RNF139;ICOSLG;UNC119;ARHGAP15;SH3GLB1;AFF3;TAB2;GAB3;MTA3;KLHL14;SMG1;GNA15;S1PR1;CIITA;APPL2;CCPG1;TBXA2R;DERL3;DGKD;MAPK14;GRB2;SIK1;FANCA;SH3BGRL3;RAB4B;B…
gsea	GSE17721_CTRL_VS_POLYIC_4H_BMDC_DN	-0.379047	-1.67575	0.010141987829614604	0.27552141476582254	0.823	95/180	0.3831	ADAP2;PARP12;KDR;CSF3R;TMEM106A;DHX58;SERPINB2;ZNF354C;FLG;RSAD2;CD82;PDE4B;MS4A6A;KPTN;EPSTI1;CLEC5A;ZNFX1;TXNIP;PIK3AP1;TNFSF9;PLEKHN1;RAB8B;DTX2;CD27;IL1RN;EHD1;CBS;IL18BP;SUZ12;CHST15;DAB2;NR3C1;VCL;IRF8;TTC39C;STARD5;OSTF1;ATP10A;CXCL9;MEP1B;SLAMF8;ROR2;XRN1;FGF4;HOOK2;SFTPA1;GTPBP2;SOS1;USP25;COL4A2;TAB2;CD38;PAG1;BHLHA15;KCMF1;VCAN;ABR;TBK1;TAP1;FLNB;STARD3;SIK1;NUPR1;STAU1;NUB1;GNAT2;BEST…
gsea	GSE18281_SUBCAPSULAR_CORTICAL_REGION_VS_WHOLE_MEDULLA_THYMUS_UP	-0.347904	-1.46148	0.052941176470588235	0.2756121297889953	0.992	85/178	0.3393	BRD4;SIN3B;GM2A;GJB5;CHD8;PLOD1;CAMK1D;TCOF1;NSD1;ADRA2B;WIPF2;SUPT6H;KRT5;CLCN7;AAK1;DDX27;ATP13A2;ADH1B;ACIN1;MIA3;HSPG2;TRIL;OR2H2;TEAD3;CDC25B;TLN1;MGAT1;CPSF1;ERAL1;TRPC4AP;AMBRA1;DCTN1;KDM1A;AFF4;MYD88;INHBE;GATA1;PMP2;POLR2A;LHPP;EHBP1L1;PIAS3;ERG;EP300;ZC3H4;GUCA1B;NCOA1;ZNF318;ANGPTL3;KCNH1;TRRAP;LIPE;NISCH;ABCF3;TPCN1;SCMH1;SSBP3;JUP;SPG7;MAP3K3;KLK10;BRF1;SRRM2;MINK1;PPP2R5B;BCL9;MOGS;…
gsea	GSE24634_TREG_VS_TCONV_POST_DAY10_IL4_CONVERSION_DN	-0.431784	-1.46423	0.12295081967213115	0.27570480994881125	0.992	98/193	0.3017	RASGRP3;C1QB;ENG;CCR1;SIGLEC9;LDLRAP1;C1QA;IFI30;HMOX1;CD14;ARHGEF10L;PSAP;ADORA3;CD163;CD86;GRN;TFPI;PLXND1;CTSA;TYROBP;CSF1R;ARHGAP22;CLEC7A;ENPP2;S100A9;FPR3;SCD;FGL2;LILRB4;FCGR2A;RAB31;ACSL1;NRP1;INHBA;OSBPL1A;TREM2;CAPG;NLRP3;CD33;MS4A4A;HCK;SLC31A2;LY96;TUBB6;TLR1;SLC7A7;LHFPL2;C1orf54;S100A8;SCPEP1;SLC15A3;CHST15;STEAP3;SLC20A1;FGR;VAT1;SPP1;HK3;TFEC;CEBPB;CYP1B1;MNDA;MAN2B1;LIPA;SLAMF8;P…
gsea	GSE20366_EX_VIVO_VS_HOMEOSTATIC_CONVERSION_NAIVE_CD4_TCELL_UP	-0.320633	-1.46165	0.015873015873015872	0.27575397461203943	0.992	85/179	0.3537	P2RX7;ENG;DOCK11;CCR5;ANKFY1;ABI3;PDE11A;TAOK2;SLC1A5;PARP6;CABLES1;PKD1;TMEM140;LATS1;GBP6;FAM78A;SAMD9L;HIC1;IL12RB1;NOS3;SLC9A1;TRMT1;SETDB2;CSNK1A1;IGFBP3;ST6GALNAC3;GFI1;AP4E1;CPSF1;FKBP15;CYP1B1;ZNF790;SOAT2;GDPD3;RECQL;KCTD17;CCDC62;ATF6;IL4R;GPR183;ITGA1;ANKIB1;IL17A;CD38;SLC28A2;ZNF566;PDK1;TTC27;SQLE;TUBGCP4;TTC7A;SEC61A2;AHRR;RINL;CD200R1L;GTF3C2;SLAMF1;HERPUD1;CPM;LRP1B;CHD2;TMEM170B;…
gsea	GSE10325_CD4_TCELL_VS_LUPUS_CD4_TCELL_DN	-0.400994	-1.46311	0.1290983606557377	0.2757586247633819	0.992	95/181	0.3062	RASGRP3;LAG3;CCR1;OAS2;SEMA3G;OAS3;PARP12;OASL;TRAFD1;IFI30;IRF7;DHX58;OAS1;RNASE2;IFIH1;STAT1;HERC5;HERC6;RSAD2;TULP4;IFI35;IFI44L;C1orf21;TRIM21;IFIT1;HNRNPA3P1;TRIM22;MX1;XAF1;EIF5A2;FAR2;EIF2AK2;SOCS1;IFIT3;SELP;FCGR3B;KPNA3;ISG15;WSB2;LAMP3;UAP1L1;PCYT1A;IFNG;DDX60;PFKP;KIAA0513;IFI44;UBE2L6;TFEC;PHF11;CASP1;GBP1;USP46;MYD88;PIAS2;USP18;ZCCHC2;CXCL13;IFIT5;LRP8;PIK3R3;SP110;CEP97;HLA-B;TBK1;…
gsea	GSE42021_TREG_PLN_VS_TREG_PRECURSORS_THYMUS_DN	-0.518896	-1.67655	0.0518359	0.2758105982884797	0.819	114/188	0.2941	GATA3;RASGRP3;OAS2;OAS3;PRKD2;PARP12;OASL;TRAFD1;IFI30;ANKFY1;OR2H1;TRIM14;IRF7;RGS11;SERPINB9;OPTN;HEG1;OAS1;PML;LY6E;IFIH1;BST2;TMEM140;STAT2;TYMP;STAT1;HERC5;HERC6;RSAD2;IFI35;NRP1;GTPBP1;IFI44L;RNF31;TRIM21;IFIT1;EHD4;CALCOCO2;TRIM22;MX1;XAF1;HLA-E;IFIT2;TRANK1;EIF2AK2;CD3E;TLE3;TCIRG1;SOCS1;IFIT3;GTF2A1;SLC15A3;ADAR;ISG15;IRF9;LAMP3;DDX60;OGFR;IFI44;UBE2L6;HLA-C;PHF11;DSP;DUSP22;ZC3HAV1;HLA-…
gsea	GSE28737_FOLLICULAR_VS_MARGINAL_ZONE_BCELL_BCL6_HET_DN	-0.327848	-1.4618	0.0362173	0.2759422021596307	0.992	100/175	0.3763	OAS2;FCGR3A;KDR;MXD1;IRF7;TOX4;STAT5A;QKI;GNB4;OAS1;TUBB2B;NDRG1;RECK;PML;SLFN12L;HERC6;RSAD2;GBP6;FPR1;SLC1A7;BATF2;CLEC5A;ANGPTL4;ATF5;IL18BP;DAO;DLX2;GFI1;UBE2L6;TFEC;ZBTB32;POMT2;GPR84;ENPP1;CEBPB;ELFN1;MGAM;ACTN1;PLXNA1;HS3ST3B1;PDCD1LG2;PLAC9;VPS54;KCP;CH25H;GJB2;P2RY13;ANKIB1;EVPL;KCMF1;SLC28A2;TAP1;MCAM;CDKN2B;SNAP23;TREM1;PLK2;SPATA2;NUPR1;GATAD2A;MAPK13;IKBKE;CAMKK1;ABCB9;RD3;SAMHD1;FNB…
gsea	GSE14769_40MIN_VS_360MIN_LPS_BMDM_DN	-0.310874	-1.46433	0.020242914979757085	0.2759584071398099	0.992	85/184	0.3609	EPS15L1;EXOC6B;TRAM2;SPEN;ARFGAP1;ADAMTS4;FICD;PSMD11;RILPL1;ZEB1;ZEB2;NFE2L1;NCKAP1L;SYVN1;FCER1G;LAMA4;CCNT1;DOCK10;FAM114A1;ARID1A;ANXA6;NBAS;SNX18;ZNF436;NRBP1;GNA13;PIKFYVE;HERC1;GTF2A1;AKAP13;SLC30A6;ITPRIP;TTC39C;RFX5;ATP11A;DLGAP4;PLAC8;TRPC4AP;ACBD3;RAB21;PRDM2;MAPKAPK5;EHBP1L1;CABIN1;PPRC1;ZC3H4;OLR1;ZNF236;DSE;CSF2RB;KIN;GPR132;TRIM39;ADM;LPAR4;LRIG2;SPINK4;DCN;ZDBF2;AIM2;RC3H2;PLTP;WA…
gsea	GSE7348_UNSTIM_VS_TOLERIZED_AND_LPS_STIM_MACROPHAGE_DN	-0.355311	-1.4624	0.058695652173913045	0.27614925257290035	0.992	81/147	0.3884	GOLGA3;HIVEP3;ENG;PARP12;DHH;GPR26;MXD1;STX11;CALCRL;TOX4;EP400;ZEB1;MARCKS;OTUD5;TBX15;LCP2;HERC5;IFI35;CPEB3;MLKL;SAMD9L;HSH2D;IL12RB1;EIF2AK2;ISG15;EN1;CFLAR;DDX60;WDR37;TEAD3;ATP10A;SNX10;PSME4;PHF11;CASP1;ATOH1;MMP13;ZC3HAV1;HAND2;USP12;HAP1;ZCCHC2;USP25;PGS1;SP110;SLC28A2;ARID5B;TNIP1;LIPE;TYK2;DYRK2;PTPRJ;B3GNT2;PSMB10;PCGF5;RASA4;IRF1;CCNJ;ADAMDEC1;SMG7;PLSCR1;NFXL1;UBTD2;BBX;PSMB9;TUBA8;…
gsea	FULLER_PBMC_F_TULARENSIS_VACCINE_LVS_AGE_22_54YO_48HR_DN	-0.544397	-1.4619	0.0854167	0.27621025706254865	0.992	2024-10-18	0.2472	FCGR1A;CCL19;HSP90B1;ICOS;CARD14;LAMP3;CCR7;CCR4;TAP2;IRAK1
gsea	FULLER_PBMC_F_TULARENSIS_VACCINE_LVS_AGE_22_54YO_18HR_TO_48HR_EARLY_UP	-0.63248	-1.46311	0.11522633744855967	0.2762141280035479	0.992	2024-12-19	0.2422	LILRA6;ENTPD1;RNASE2;CD36;FCGR2A;LY96;GLIPR1;NCF2;CD302;CSF2RB;IRAK3;LAMP2
gsea	GSE24634_IL4_VS_CTRL_TREATED_NAIVE_CD4_TCELL_DAY10_DN	-0.385814	-1.46214	0.1006423982869379	0.276228	0.992	90/186	0.3668	HSPA6;CCR1;GREM1;CLIP1;ST3GAL5;OGFRL1;IRF7;STX11;CD86;GRN;DHX58;PLXND1;TYROBP;GEM;IGF2R;STAT1;RAB31;CYBB;LONP1;ACSL1;NRP1;CLIC4;INHBA;IQGAP2;NLRP3;SERPING1;CALCOCO2;DHRS3;TUBB6;TLR1;TXNRD1;IL1RN;TCIRG1;IFIT3;BAK1;TRPV2;P4HA2;ATP6V0A2;KIAA0513;UBE2L6;HK3;SNX10;CEBPB;CASP1;MNDA;COL8A2;GBP1;MYD88;HLA-DPA1;PYGB;PDE4DIP;SH3GLB1;USP25;SECTM1;ABR;AK2;DSE;PIR;DNPEP;HSD11B1;RTN1;TNFAIP6;FZD1;RHOQ;TAP2;NR1…
gsea	GSE46242_CTRL_VS_EGR2_DELETED_ANERGIC_TH1_CD4_TCELL_UP	-0.370966	-1.6734	0.00209644	0.2763092578362788	0.828	96/174	0.3951	SIGLEC1;ABHD4;DOCK11;ANKRD13A;PIP4K2A;SEMA3G;OAS3;TGFB1;NLRC4;STAC3;ADARB1;TMC6;BAHD1;C1orf162;KCNAB2;CABLES1;OAS1;CMPK2;S100A9;INF2;LY6E;CD82;LPXN;CARD14;SERPING1;TP53I11;EHD4;SIPA1L2;IFIT2;ANGPTL4;RUNX1;TMEM127;CHST12;PARVG;TLR4;PIGS;VCL;SLAMF9;VASP;TRPV2;ADAM17;DGKZ;EPAS1;TMEM200B;KAZN;ITSN1;ARHGEF1;MS4A14;NYX;STK17B;ALDOA;CHI3L2;PPP1CC;NCOA1;NKX2-5;TTC27;HPCAL1;ETS1;GPR146;SLCO3A1;SFMBT1;ZNF6…
gsea	GSE22196_HEALTHY_VS_OBESE_MOUSE_SKIN_GAMMADELTA_TCELL_UP	-0.367307	-1.46332	0.0831557	0.2763408468033685	0.992	88/182	0.3199	GM2A;C1QB;FCGR1A;OAS2;TRAFD1;ST3GAL5;IL10RA;SASH3;NADK;STAT5A;PML;GNS;FGL2;STAT2;IFI35;IFI44L;SERPING1;CD33;PADI2;MX1;TBC1D2B;SLC31A2;XAF1;TRANK1;CCRL2;SOCS1;VPS13B;CD1D;MPO;SLC20A1;PHF21A;VPS8;RFX5;IFI44;UBE2L6;CXCL9;ECH1;MGAT1;PLCG2;GBP1;CXCL10;FAM168A;XPO6;VAMP5;SECTM1;CD38;SP110;TGM2;SDHB;WDR7;SEPHS2;TAP1;CXCL11;HSD11B1;PCK2;KDM3B;ANGEL1;TAP2;APOL1;BLNK;CSK;SMPD1;PHKG2;PSMB10;USP6NL;NR1H3;SLA…
gsea	GSE27859_CD11C_INT_F480_HI_MACROPHAGE_VS_CD11C_ING_F480_INT_DC_UP	-0.313199	-1.45965	0.0210728	0.27651326549481314	0.992	87/161	0.4157	CORO1C;P2RX7;CCR1;FLI1;ARL11;ANKFY1;CD93;FCGR3A;SLC36A1;LPAR5;C3AR1;PLEKHO1;OTUD3;XPOT;CNNM2;TREM2;FAM32A;AGAP2;PRMT5;TXNIP;CTDSP2;PLXDC2;NDST1;CD84;STEAP3;SH2B1;BTRC;TIAM1;MGAT1;RGS18;CTDP1;NLK;CLINT1;TEX261;FBF1;SNX30;TMEM104;PDE4DIP;ARRB1;PDP1;CD300LB;BLOC1S3;RELT;CAMK2G;BAIAP2;GPR146;PFKFB2;OPHN1;QPCTL;RASA3;TPCN1;INPP5K;F2RL2;LAMP1;SUSD3;KSR1;SH3GLB2;CD52;RNF115;TNS4;FBLIM1;RARA;ATP1A3;SMYD4…
gsea	GSE46606_IRF4HIGH_VS_IRF4MID_CD40L_IL2_IL5_DAY3_STIMULATED_BCELL_DN	-0.318856	-1.46245	0.0440882	0.2765396888184065	0.992	94/177	0.4148	AXL;CSF1;ZCCHC24;TREML1;TRIM14;CD86;TOX4;ANGPT1;RPS6KL1;OPTN;OAS1;ADAMTSL3;CD200R1;PML;TMEM140;FGL2;STAT1;EHD2;HCK;PPFIBP1;MSRB3;MTOR;GLIPR1;SUZ12;SETDB2;EVI2B;CDK6;ISL2;HRCT1;MVP;BCL2A1;CUL2;POU6F1;ELFN1;TMED5;VPS54;C21orf62;CIT;JAK2;CD38;PRDM1;ATP6V0A1;FLNB;TUBGCP4;EVI2A;TP53BP2;MECP2;PNPLA1;TGFB3;YBX2;SYNJ1;FBXO46;AGFG1;ICAM1;MACC1;CD200R1L;EDNRB;CACNB2;SPAG5;LAMP2;EAF2;TLR3;CCL5;MYCBP2;HTT;RB…
gsea	GSE3039_NKT_CELL_VS_ALPHAALPHA_CD8_TCELL_DN	-0.402035	-1.45935	0.1540041067761807	0.27658298274494286	0.992	112/182	0.3739	PDCD1;NLRC5;GIMAP6;GIMAP8;LAG3;GIMAP4;GIMAP7;ACVRL1;GIMAP1;SCARF1;ITGA4;LAT;GALNT10;THEMIS;CD180;GEM;PML;LY6E;DOCK2;STAT2;STAT1;PTPRC;SH2D1A;ZBP1;MAP1S;BATF2;EPSTI1;PADI2;CTLA4;HCK;HLA-E;IL12RB1;CD3D;CD5;CD3E;CD27;CD3G;CD2;CD79B;IL18BP;GZMK;AOAH;HRH2;SETDB2;CXCR6;IFNG;ARHGAP19;ADAM17;PTPRCAP;OGFR;ITK;HLA-C;ZBTB32;ERAL1;TBX21;NKG7;SYTL2;CD28;RAD23A;IL2RG;HLA-B;LY9;PDK1;TAP1;FASLG;TBC1D24;IL3RA;TAP…
gsea	GSE5589_UNSTIM_VS_180MIN_LPS_STIM_MACROPHAGE_UP	-0.283053	-1.4585	0.011450381679389313	0.2767206376922164	0.992	99/182	0.4428	SMAP1;LDLRAP1;HSD17B6;CPEB4;DUSP3;KCNAB1;RILPL1;DDA1;RETSAT;CD36;PLBD2;HEATR5B;ATP10D;NF1;RNF44;RNMT;UBXN7;BRWD1;SLCO2B1;CALU;VCL;TMEM33;MAN2C1;CYTH3;CRIM1;TTC7B;DCTN1;RCBTB1;GTF2H3;ITGAM;VPS53;PYROXD1;ZNF862;AP3M1;SEL1L;DDX54;OLR1;PCDHGC4;LARP4;HSPB1;ATP6AP1;PDPR;RRP12;SELENBP1;LETM1;VPS45;AGPAT3;RABAC1;ELOVL3;RNF19B;UBE2G2;IGF2BP3;SECISBP2L;AGPAT4;ATP6V0D2;C19orf33;MTMR10;FOXO3;AP2A2;LAP3;LIMK1…
gsea	GSE41867_DAY6_EFFECTOR_VS_DAY30_MEMORY_CD8_TCELL_LCMV_ARMSTRONG_DN	-0.329096	-1.45872	0.0321932	0.2767769165588825	0.992	98/183	0.3938	RASGRP2;ABI3;LAT;CHFR;SH3TC1;ITGAL;INPP4A;APC;NSD1;CD37;HDAC5;ATP10D;MCL1;PECAM1;CSGALNACT2;TAOK3;TSC22D2;SMG6;C1orf54;LCOR;NR3C1;NCOA6;CMIP;N4BP2;IRF8;PHF21A;TPK1;IQGAP1;CHD6;TLN1;VAT1;FGD2;ITK;HPSE;CCR7;EML4;CLINT1;PRDM2;FBXO30;F2R;CD28;THBS3;TGFBRAP1;PDP1;DDX54;BHLHA15;ARHGAP4;FAM193B;SGK3;MTA3;ARID5B;MYO1E;LEMD3;ATP2A3;ITGB7;RPRD2;ADAMTS10;HPCAL1;MYSM1;CYTH1;RASA3;TPST2;NUB1;INPP5K;JUND;TNRC6…
gsea	GSE22601_IMMATURE_CD4_SINGLE_POSITIVE_VS_DOUBLE_POSITIVE_THYMOCYTE_DN	-0.322992	-1.45972	0.041841	0.2768624884579001	0.992	84/177	0.3827	HIVEP3;ASAP1;PIP4K2A;ENTPD1;TGFB1;TNFSF13B;MXD1;RCSD1;TMEM40;PIK3CG;NDRG1;PARP14;MICAL1;SCD;DOCK10;STAT2;HDAC5;AAK1;CD82;GBP6;HECA;BMP2K;EPSTI1;ST8SIA1;SAMSN1;PLEK;TTC3;SLC15A3;ALDOC;VCL;IRF9;AKAP13;PLCG1;IL17RA;RFX5;ITK;TIAM1;EPAS1;TBX21;BCL2A1;FRMD6;KDM1A;SYTL2;ARHGAP15;TIGD2;RMND5A;TAP1;TAF5;TNFSF4;FOSL2;RSPH3;CALCOCO1;PCK2;ICAM1;DGKD;SESTD1;PPP1R10;SSH2;TNFAIP8;BCKDHA;PTGER4;NRN1;TBL1XR1;FADS…
gsea	GSE43955_TH0_VS_TGFB_IL6_TH17_ACT_CD4_TCELL_52H_DN	-0.319003	-1.45884	0.033932135728542916	0.2769992155513939	0.992	100/185	0.4256	COL11A2;CDH5;GRIN2B;THEG;SREBF1;LY86;PLXND1;TMEM40;LHX9;LY6E;TYR;NID2;FCGR2B;RBMS1;HOXB13;COL13A1;IL1RN;CD3G;MBD6;TTC3;SIT1;GNA13;SLC10A2;EPYC;CD8A;KRT7;IL17RA;RSPO2;SAA1;CXCL9;BACH1;STX12;BARX1;RBM22;GHRHR;SFRP4;TRIM11;AGTR2;SLC30A4;TGFB1I1;SFRP1;PRX;MYD88;ITSN1;HAL;CH25H;PIM2;FSTL1;TNXB;YWHAB;KCNH1;PAX5;SELENBP1;STARD3;PLAT;CPNE3;AGFG1;DMBT1;MCFD2;PAK2;TBC1D24;APOC1;INPP5D;B3GNT2;FCER2;HOXA1;LP…
gsea	GSE9946_IMMATURE_VS_PROSTAGLANDINE2_TREATED_MATURE_DC_UP	-0.339388	-1.46013	0.027888446215139442	0.2770957145472236	0.992	70/132	0.3266	ZDHHC18;GPR4;SETD1B;APBB1IP;NCOR2;PTPRU;PML;AVPR1A;SLC11A1;CNN1;PLBD2;VPS39;PI15;THBS1;SV2B;NIPAL4;SLC13A2;TCP11L2;GGCX;N4BP2;FAM114A2;ITPKC;ABLIM3;POGZ;HS3ST5;RRP1B;ZSWIM4;DSP;AXIN1;TAF8;TGFBR3;IL6ST;STAT3;USP12;IL21R;GEMIN5;TNIP1;HGS;UBC;ZC3H12D;AGFG1;GPRIN2;CSRNP2;SF1;MAP3K3;SH3TC2;NFATC3;SMAD7;NANOS2;KRBA1;UBAP2;MICAL2;PLCXD2;AMIGO1;SLC30A9;CUX1;STMN4;ISM1;MYO15B;GTPBP4;SAA2;ISCU;TBX20;COL28A…
gsea	GSE13522_CTRL_VS_T_CRUZI_Y_STRAIN_INF_SKIN_IFNAR_KO_DN	-0.33453	-1.45972	0.0486815	0.27731657160079454	0.992	98/183	0.4068	P2RX7;HIVEP3;PDCD1;SLC45A4;LAG3;TRAM2;ABHD4;SLC22A2;AXL;SUSD2;TRIM14;MXD1;STX11;LIX1L;STAT5A;ACTG2;NCF4;PRG4;RECK;GLRX;CXCR3;IGF2R;LPXN;PEAR1;NRP1;PLCB3;SLC7A10;CAPG;CTLA4;IL12RB1;DHRS3;ANGPTL2;DENND5A;CD79B;CXCR5;ALDOC;CDK6;PTGER2;GFI1;RFX5;UBE2L6;GPR68;TIAM1;FMNL3;ST3GAL2;PDCD1LG2;GATA1;CMTM3;JDP2;UNC119;ALKBH6;CHSY1;PTPN9;TGM2;GPR15;TNIP1;CD99L2;ZC3H12D;NAGA;RXRA;ICAM1;MX2;TMEM158;CTTN;EGR2;EL…
gsea	GSE9988_LPS_VS_CTRL_TREATED_MONOCYTE_DN	-0.332939	-1.45778	0.0540541	0.2775071409362573	0.992	80/181	0.3044	LRRC25;GIT2;ANKRD13A;CHD8;SETD1B;NLRC4;RGS19;SASH3;MYO1F;GRN;DNAJC5;PLEKHO1;CSF1R;ARHGAP30;KIAA2013;RAB8A;HECA;IFFO1;MLXIP;PLEKHO2;TNFAIP8L2;SLC31A2;DUSP7;TLR1;CTDSP2;DPP8;NRBP1;NCOA6;EVI2B;GLTP;DOK2;LASP1;SYNRG;MAST3;WASF2;SNX20;KLF13;ATXN7L3;TFEB;ARHGAP1;CMTM3;SDHAP1;PIP5K1C;MNT;PCBP1;RSC1A1;CCDC69;ACBD5;CRTC3;TAF5;EVI2A;NAGA;LMO2;MKRN1;MAPK14;KDM3B;ELOVL1;KLHDC10;CSK;PPP1R8;TGFBR2;ZNF689;CXCL1…
gsea	GSE10325_LUPUS_CD4_TCELL_VS_LUPUS_MYELOID_DN	-0.555724	-1.68265	0.0643154	0.2776069492440442	0.808	99/188	0.2054	CORO1C;HLX;GM2A;HSPA6;CCR1;ADAP2;MEF2C;STAB1;IFI30;HMOX1;CD93;LILRB2;RHBDF2;SLC36A1;DUSP3;OGFRL1;CD14;LILRA2;MPP1;PSAP;APOBEC3A;LILRB3;CD86;GRN;TPP1;CSF3R;MARCKS;CTSA;TPD52L2;TYROBP;CSF1R;FCER1G;CLEC7A;S100A9;CD36;RNASE6;NCF1C;FGL2;SLC11A1;FCGR2A;RAB31;CYBB;ACSL1;CLIC4;NAGK;FPR1;NLRP3;PECAM1;SIGLEC7;TLR2;GAA;HCK;SLC31A2;LAT2;GAS7;TBXAS1;AIF1;C5AR1;SLC7A7;LILRB1;IL1RN;EPB41L3;FCGR3B;SLC15A3;CHST15…
gsea	GSE32034_UNTREATED_VS_ROSIGLIZATONE_TREATED_LY6C_HIGH_MONOCYTE_UP	-0.318973	-1.45722	0.0382294	0.2776569131848718	0.992	101/184	0.4104	INMT;CCR1;PDLIM7;ENTPD1;NPC1;NCF1;HMOX1;KDR;ST3GAL5;KCNAB1;SH2B3;POLR1A;ITGA5;MSR1;NFE2L1;SLC2A1;CLCN7;SLC11A1;OCEL1;ANGPTL2;C5AR1;TXNRD1;NINJ1;RAB8B;SIT1;NES;EN1;CX3CR1;FGR;FARSA;HOXA5;PTGDS;GPR137B;DNASE1L2;SLC44A2;HAL;PRKACA;ARHGEF1;RAD23A;GJB2;IL2RG;TIMP2;GEMIN5;DIAPH1;KCMF1;VCAN;ABR;CYP8B1;AQP7;NKX1-2;CTSE;PDK1;FNDC1;FLNB;TIMM17B;HMGA2;EXT1;TYK2;VAX1;PTPN22;UBQLN1;IGF2BP2;RAB4B;IKBKE;VIM;FAM…
gsea	GSE31082_DN_VS_CD8_SP_THYMOCYTE_DN	-0.393769	-1.67664	0.0117188	0.2777831418949952	0.819	87/190	0.2995	CORO1A;TNFRSF1B;RNF213;OAS2;PRKD2;HCST;WIPF1;GRAP2;MXD1;GALNT10;RASAL3;SH3BP1;DHX58;DNAJC5;RECK;DOCK2;ESYT2;SKIL;HERC6;PPFIA4;PTPRC;MORC3;IFI35;MEIS3;EPSTI1;PSMB11;FAM124B;MYO1G;TXNIP;LYVE1;NES;RASA2;SEMA4F;FYCO1;SLC20A1;PLCG1;TG;LASP1;DGKZ;PRRG1;SON;NTRK2;WNK1;ATXN7L3;KIF1B;GPR155;CABIN1;IL21R;JAK2;SLN;CYTIP;SP110;TRAF1;SLC28A2;RNF114;TAP1;CREBBP;NEAT1;GMIP;ADAMTS10;NT5DC3;PTPN22;TBC1D20;SSH2;NB…
gsea	GSE8868_SPLEEN_VS_INTESTINE_CD11B_POS_CD11C_NEG_DC_UP	-0.297703	-1.45737	0.013333333333333334	0.27778683781526115	0.992	94/173	0.4084	ODF4;CORO1A;AP1M1;KCTD20;SULF2;CHST11;MYO1F;SIPA1L3;STAT5A;TMEM40;CAP1;SLC15A4;RIOK3;SNX27;G6PD;HECA;RNF31;AGAP2;CSGALNACT2;RALGAPB;KANK3;SLC9A1;FAM131B;MON1B;VPS13B;FOXD2;TIAM1;NFAM1;MMP8;DDX41;SOAT2;COL8A2;ZC3HAV1;NLRP12;USP18;ARHGEF1;COL9A3;SLC2A3;LTB;SGK3;FLNA;RNF114;NAA16;GRINA;ITGB7;ATXN3;ARSB;RGS2;SIK1;PDIK1L;CSRNP2;GIGYF2;SPSB4;B3GNT2;NFATC3;KCTD11;MARK2;AICDA;IREB2;PLIN5;ZBTB39;FBXO45;ZY…
gsea	GSE21546_UNSTIM_VS_ANTI_CD3_STIM_SAP1A_KO_AND_ELK1_KO_DP_THYMOCYTES_UP	-0.437473	-1.6737	0.022044088176352707	0.2779287806797532	0.827	79/145	0.3013	COL11A2;RNF213;OAS3;PARP12;OASL;ZNF831;IRF7;ANGPT1;OAS1;CMPK2;PARP14;PML;LY6E;BST2;STAT2;STAT1;HERC5;HERC6;IFI35;ABCA1;TRIM21;OSR1;IFIT1;HLA-E;EIF2AK2;C5AR1;IFIT3;ADAR;ISG15;TRIM69;IRF9;H19;LSR;ELL;DDX60;MEGF6;ITPKB;CMKLR1;ADAM11;HLA-C;DLX1;PHF11;TMEM200B;MOV10;MGAT4C;DAZL;PRX;DDX60L;KDM3A;USP18;PARP9;IFIT5;CMTM5;C17orf98;SP110;ANGPTL3;MYO7A;BTN3A2;ANO4;TNFRSF8;IFI6;TWIST2;HNMT;ROGDI;GLDC;IFITM1;…
gsea	GAUCHER_PBMC_YF_VAX_STAMARIL_UNKNOWN_AGE_28DY_UP	-0.666565	-1.68114	0.031185031185031187	0.27863993342684773	0.809	15/25	0.1439	OASL;PRAM1;MYO1F;SIGLEC5;LGALS9;FCER1G;LY6E;RNF31;EPSTI1;MX1;IL1RN;IRF9;OGFR;HK3;MYD88
gsea	HOWARD_DENDRITIC_CELL_INACT_MONOV_INFLUENZA_A_INDONESIA_05_2005_H5N1_AGE_18_49YO_1DY_UP	-0.540783	-1.68421	0.036170212765957444	0.2786913690028955	0.804	103/146	0.3161	KLHDC7B;HLX;RASGRP3;NLRC5;C1QB;FCGR1A;C1QC;CCR1;RNF213;OAS3;STAB1;NCF1;IRF7;XKR8;MSR1;CMPK2;PARP14;ENPP2;GAS6;NCF1C;TYMP;STAT1;HERC5;CD274;IFI35;ZBP1;DYSF;IFI44L;SERPING1;SMTNL1;BATF2;SAMD9L;IFIT1;HAPLN3;EPSTI1;SLC31A2;XAF1;IFIT2;PTK2;CEACAM21;LHFPL2;S100A8;APOL4;IFIT3;ISG15;NEXN;FFAR2;NGFR;DDX60;PFKP;IFI44;UBE2L6;CXCR2P1;CACNA1A;TFEC;PLAC8;NCF1B;SLAMF8;GBP1;CXCL10;APOL3;USP18;PARP9;SLC2A3;FBXO6;…
gsea	GSE12505_WT_VS_E2_2_HET_PDC_UP	-0.349531	-1.45586	0.038461538461538464	0.27871797223190675	0.992	50/111	0.3084	C1QC;C16orf54;GSDMA;FCGR3A;ADAMTS4;ARFGEF2;KCNAB1;NOTCH4;IRF7;PTPRU;BAZ2A;FGF23;CLEC7A;EBF2;GNS;KL;GRIPAP1;SLC11A1;KLRG2;FOXI2;CD27;FAM180A;SPHK1;CHRNG;COMP;ABLIM3;PKLR;PAF1;ITPKB;RHOG;PAX3;TGFBR3;ATG2A;USP18;RPS6KA2;ITGB7;DYRK2;ZBTB43;ZBTB4;PLEKHM1;RHBDL1;SACS;ARHGDIB;MINPP1;DCST2;TSPAN18;TIFAB;MDGA1;H6PD;BTBD6
gsea	GSE4984_UNTREATED_VS_LPS_TREATED_DC_UP	-0.331217	-1.4555	0.0257426	0.27890677544482195	0.992	73/142	0.3921	EXOC6B;ACVRL1;KCNH2;MYO9A;LYL1;CYTH4;POLR1A;PPTC7;CALCRL;NFE2L1;PTCRA;ABCG1;MORC3;LRCH3;HEATR5B;FAM78A;SP2;PADI2;CCR3;TBC1D2B;TNFRSF25;TLR9;RLF;NR3C1;ITPKC;ZBTB24;SYNRG;TDRKH;PRDM15;POU6F1;TAF4B;PLCG2;AKAP11;PTPRF;MEF2D;SUN2;IL21R;TIMP2;KCNK4;IL17A;PAX5;TTC7A;LPAR4;LRIG2;PELI1;NRXN1;TOM1L2;CPM;GRK6;SS18L1;STRA6;BCAR3;SNRK;TOP1MT;AANAT;IL24;SYDE2;STX2;TRIM65;NOMO1;MERTK;CDX2;DNAJA3;MBTPS1;CLMN;URB…
gsea	GSE34515_CD16_NEG_MONOCYTE_VS_DC_UP	-0.350252	-1.45445	0.0733198	0.27894742871843736	0.992	88/182	0.3881	GPBAR1;TNFRSF1B;ADAP2;OSTM1;RHBDF2;SH2D3C;ST3GAL5;CPEB4;TMC6;ITGA4;NADK;MIIP;C3AR1;HEG1;FCER1G;RIOK3;MED13L;SLC11A1;PTPRC;PECAM1;MAN1A1;FPR2;MAN1C1;AIF1;DUSP7;TLR1;CD79B;SCPEP1;LDLRAD3;CHST15;FFAR2;EVI2B;SFN;HIVEP1;WIPI1;MAST3;HK3;BACH1;LST1;SLAIN2;PLXNC1;GPR137B;VPS53;SLC44A2;ABHD3;HAUS8;NPL;GPR155;HEY1;NFATC1;REST;SECTM1;RP2;SDHB;CYBRD1;DYRK1A;CD300LF;CCPG1;LMO2;EXT1;MKRN1;MDM2;TMEM116;VNN2;MCO…
gsea	GSE30083_SP3_VS_SP4_THYMOCYTE_DN	-0.377638	-1.45588	0.10061601642710473	0.27914458628585265	0.992	105/176	0.3789	KCTD10;GM2A;LDLRAP1;LAIR1;RIPK1;ITGA4;IRF7;CD68;CYTH4;LY86;GRN;NCF4;OAS1;PRG4;TYROBP;GEM;CXCR3;FGL2;MPEG1;UPB1;CYBB;ATP10D;TAGAP;FAF2;MAN1C1;IL1RL1;TLR1;PLEK;CXCR5;IRF9;EVI2B;SLAMF9;IRF8;IFNG;EOMES;IFI44;ATP8B4;RRP1B;S1PR4;TBX21;SNX10;HPSE;CASP1;ANKH;PLXNC1;NKG7;NTRK3;HS3ST3B1;FNDC3B;EHBP1L1;MAP3K5;ZXDC;INTS4;CD38;HLA-B;DSE;TTC27;ZC3H12D;VIT;RXRA;RPRD2;MX2;RHOQ;CD200R1L;AHNAK;SCFD1;BHLHE40;PLTP;C…
gsea	GSE23568_CTRL_TRANSDUCED_VS_WT_CD8_TCELL_DN	-0.338585	-1.45459	0.0767717	0.2791492131892672	0.992	114/189	0.3795	SPNS1;PRKD2;IRF7;LAPTM5;MYO1F;GALNT10;KCNAB2;NDST2;NDRG2;ABHD8;GNB4;NDRG1;CAMK2B;IFIH1;SUDS3;ACAP1;SELPLG;IQGAP2;MS4A6A;PADI2;HLA-E;PLD3;HBA2;GPSM3;ANGPTL2;CD3D;CD5;DTX2;CD3E;CD27;CD3G;SIT1;ISG15;GTF3C1;VSX2;FXYD5;TRPC4AP;STRN4;BOP1;ZAP70;CTSD;CCR7;MCM3AP;ATXN7L3;ACTN1;JARID2;DNTT;CD28;LPIN1;SUN2;NAB2;SELL;BANP;SIPA1;TRAF1;ATP13A1;TNIP1;TAP1;FASLG;TNFSF11;ZNF467;ITGB7;MED24;ELOVL3;MAP3K4;SLCO3A1;…
gsea	GSE9037_WT_VS_IRAK4_KO_LPS_4H_STIM_BMDM_DN	-0.299333	-1.45612	0.012295081967213115	0.27916206344170874	0.992	83/184	0.3363	CORO1C;GIMAP7;FLI1;LDLRAP1;CCR5;NCOA2;PRRC1;IRF7;C3AR1;VWF;NSD1;DDI2;FUT11;RAB8A;ARHGAP25;NPTX1;NRP1;TSPAN17;ANXA6;TPM2;MKRN3;AIF1;TXNIP;MSRB3;SLC4A1;S100A8;RARRES1;GMFG;CMIP;BHMT2;HELB;PTPRCAP;SPP1;FNIP2;GHRHR;EPHB2;ITGA8;RAB21;BTC;RASSF2;POLE;SNX30;NFATC2;PAG1;PAX7;GDF5;MYO1E;MCAM;GLG1;CAMK2G;RSPH3;IMPG1;BMP4;SH3BGRL3;BLNK;CSRNP2;IL5;MAP3K3;TOM1L2;CMA1;AP2A2;CCDC3;FABP7;TSPAN11;EFEMP1;TBCCD1;MA…
gsea	GSE34205_HEALTHY_VS_FLU_INF_INFANT_PBMC_DN	-0.399571	-1.45353	0.11864406779661017	0.2791905622347087	0.992	81/176	0.295	KLHDC7B;SIGLEC1;C1QC;DOK3;OAS2;OAS3;PARP12;OASL;IRF7;PARP6;FERMT3;GRN;DHX58;RNASE2;CMPK2;S100A9;LY6E;RNASE3;HERC5;HERC6;RSAD2;IFI35;ZBP1;DYSF;IFI44L;SERPING1;EPSTI1;MS4A4A;TRIM22;TLR2;MX1;STARD4;NCOA7;XAF1;EIF2AK2;SIRPD;S100A8;MN1;ISG15;NEXN;MPO;SPHK1;LAMP3;DDX60;IFI44;RHOG;LTV1;E2F2;PLAC8;MMP8;MOV10;HPSE;CTSD;OTOF;MTHFD1L;MYD88;USP18;SH3GLB1;SPTLC2;SIRPB1;SLC9A8;UBC;IFI6;ADM;MX2;PGAM1;TRIM6;IFIT…
gsea	GSE20715_WT_VS_TLR4_KO_24H_OZONE_LUNG_DN	-0.310133	-1.45324	0.021359223300970873	0.2793395246376874	0.993	103/186	0.4128	CCR1;SPNS1;PDLIM7;C1QA;PTPN11;ARHGAP31;SH2D3C;ST3GAL5;POLR1A;VWF;GTPBP3;RGS4;PLEKHG2;LPXN;LONP1;COL4A1;ELK4;APOE;PECAM1;ANGPTL4;NOS3;CD27;MYOM1;TNK2;MMP14;USF2;UBR5;LSR;TRPV2;NEURL4;IGFBP3;FBN1;ECH1;ALOX12;CYP1B1;MAPKBP1;HAL;KDM3A;USP12;CENPF;PQBP1;TAB2;ARRB1;DIAPH1;KCMF1;TRAF1;WDR45;TAP1;LOX;TOM1;CAMK2G;TRRAP;LIPE;IFNGR1;TRIM3;SLC35B3;SLC30A7;NDE1;CDK16;NBEAL2;PELO;LTBP2;MARK2;BCLAF1;BACH2;SLC28…
gsea	GSE33425_CD161_HIGH_VS_NEG_CD8_TCELL_UP	-0.309207	-1.45467	0.029013539651837523	0.2794676430829402	0.992	89/187	0.3769	CD72;MEF2C;ANKFY1;PTP4A3;IL10RA;CHFR;ID3;CTSG;ADRB2;SUPT5H;VAV1;NDST2;CTSA;IL16;CAP1;ILVBL;SKIL;LGMN;NPTX1;LGALS9B;PLD3;HBA2;IRF5;CSAD;IFIT3;C8G;VASP;MGP;IRF8;MPHOSPH9;INSIG1;ITPKB;RHOG;ADA;PI4K2A;VSX2;SLC30A4;RAB21;MCM3AP;SIN3A;PDE7A;JARID2;RNGTT;TAF8;SLC44A2;SELL;SIPA1;RPS6KA2;GDF5;TNIP1;CIITA;GYS1;HSD11B1;HLA-DRB1;GPD1;LTA;CSK;SMPD1;COL11A1;RAB3IP;SMAD7;MARK2;MLX;RASA4;HAUS5;GSN;TRIP12;FYN;FUB…
gsea	GSE4984_UNTREATED_VS_GALECTIN1_TREATED_DC_UP	-0.418185	-1.67685	0.03125	0.27947670498908594	0.818	94/168	0.3519	TLR6;P2RX7;ASAP1;PDLIM7;SFRP2;ARL11;LILRB2;CPEB4;DUSP3;LAPTM5;TMEM106A;ZEB2;SPI1;CASP5;FCER1G;S100A9;ADAMTSL4;CCNT1;MED13L;RASGRP4;LILRA5;RAB31;TUBB2A;ABCA1;FPR1;BMP2K;MAPK3;GAS7;SNX18;TMEM127;LILRB1;VCAM1;S100A8;AOAH;CMIP;VASP;CFLAR;TFE3;OSTF1;GPR84;CYP1B1;CLCA2;ST3GAL2;TMEM119;GATAD2B;NPL;DMPK;JAK2;RCAN2;DSE;MALAT1;NAIP;RELT;SLC8A1;IGSF6;RXRA;ZFP36;RNF19B;SESTD1;SLCO3A1;IGF2BP2;STOX2;SH3BGRL3;P…
gsea	GARCIA_PINERES_PBMC_HPV_16_L1_VLP_AGE_18_25YO_STIMULATED_VS_UNSTIMULATED_0DY_VACCINATION_INDEPENDENT_UP	-0.397804	-1.45357	0.11554621848739496	0.27956831213742966	0.992	136/239	0.3681	CD72;HLX;SIGLEC1;LAG3;FCGR1A;PTH1R;AXL;C1QA;OAS2;OAS3;OASL;TRAFD1;CCL8;MXD1;IRF7;CCL19;OAS1;CCL7;ENPP2;PTGIR;GGT5;PML;LY6E;IFIH1;BST2;FGL2;AVPR1A;TYMP;HERC5;INHBA;ZBP1;IFI44L;SERPING1;TRIM21;IFIT1;CCL3;FPR2;SLURP1;MX1;SLC31A2;XAF1;EIF2AK2;HESX1;SP140;ATF5;VCAM1;CHST12;SOCS1;IFIT3;MMP14;ISG15;FFAR2;SPHK1;LAMP3;SERPINE1;IFNG;G0S2;IFI44;UBE2L6;CXCL9;CACNA1A;TFEC;ZBTB32;PHF11;MNDA;CHST3;CCR8;GBP1;CXC…
gsea	GSE18893_TCONV_VS_TREG_2H_CULTURE_DN	-0.368374	-1.68277	0.00840336	0.2795948827389581	0.808	105/187	0.3866	LDLRAP1;PARP12;NCF1;TRAFD1;CSF1;SUSD2;PTPN1;LPP;SERPINB9;OAS1;LATS1;ZBP1;SUPT16H;PLCB3;MAN1A1;TLR2;TBC1D2B;FLT3LG;EHD1;NRBP1;CHST12;CRK;RAB12;P2RX4;IFNG;RFX5;UBE2L6;STX12;NIN;HLA-C;PLAC8;TUBE1;TBX21;SNX2;GPR18;CCR7;PXN;MYO1C;ZHX1;CYGB;ICOSLG;VPS54;WFS1;MAP3K5;SH3GLB1;KRT80;SEL1L;ABR;PPP1CC;TAP1;CD40;ACBD5;HIF1AN;KCNAB3;STAG1;PCMT1;ITGB2;FEM1B;ICAM1;DYRK2;PDLIM4;RUNX3;DCUN1D4;SNX9;STAU1;TPST2;FNDC…
gsea	GSE6259_33D1_POS_DC_VS_BCELL_UP	-0.320238	-1.45469	0.024667931688804556	0.2798810382478387	0.992	76/139	0.4266	P2RX7;NPC1;CCL8;DDR2;RIPK1;VSIG4;CALCRL;LIX1L;CABLES1;GGT5;GAS6;FAM114A1;XPOT;TBC1D2B;NID1;ANXA8;RBM15;FOXN3;MGP;GSTT2;PABPC1L;WNK1;HSD17B2;PLEKHG5;FRMD6;RTN4;FLYWCH1;RPP40;MKX;GPX3;PRR15L;ACTR5;CXCL13;DMXL1;SPTLC2;ST6GALNAC6;IL17A;CD38;DSE;TMEM63B;ATP6AP1;ATP6V0A1;SNAP23;OMG;IGF2BP3;EDNRB;IKBKE;MTMR10;ATP10B;TMEM51;CDR2;TRIM56;TMEM30A;MYL9;SP6;CP;PERP;INPP5A;GPA33;NPTN;RNASEL;NUCB1;SHE;KRT8;KLF3…
gsea	GSE41867_DAY8_EFFECTOR_VS_DAY30_EXHAUSTED_CD8_TCELL_LCMV_CLONE13_DN	-0.297954	-1.45364	0.0257426	0.27989324660309295	0.992	98/182	0.4496	NCOA3;CORO1A;PREX1;HIVEP3;MLLT10;IFI30;CSF1;SH2D3C;PTP4A3;TRAF3IP3;HERC2;MAP4K1;PPTC7;CABLES1;CTSA;CD180;MICAL1;CAPZB;GRIPAP1;COTL1;ANKRD44;TAGAP;RBMS1;STARD4;GPSM3;PARM1;ACACA;MGA;GLIPR1;CDK19;PPIL2;POLR3C;HRH2;VASP;FCRL1;SNX10;NCF2;MAPRE2;CTDP1;SLC30A4;EIF3K;UNC13D;PDCD1LG2;TFEB;SNX30;PLCD3;STK17B;CHSY1;PQBP1;JAK2;ARID5B;MCM9;INPP5D;HPGDS;RNF145;LAMP1;GABPB2;OSGEP;TANC2;GRM1;WDR44;STAMBPL1;UCKL…
gsea	GSE13485_DAY3_VS_DAY7_YF17D_VACCINE_PBMC_DN	-0.503832	-1.67973	0.0441176	0.27994922377881304	0.813	98/171	0.2954	KLHDC7B;SIGLEC1;CCR1;RNF213;AXL;OAS2;CCR5;OAS3;PARP12;OASL;CCL8;IRF7;APOBEC3A;C3AR1;MARCKS;DHX58;OAS1;CMPK2;PARP14;LY6E;IFIH1;SPOCD1;STAT1;HERC5;HERC6;RSAD2;ZBP1;IFI44L;SERPING1;SAMD9L;IFIT1;EPSTI1;FPR2;TRIM22;MX1;NCOA7;XAF1;ZNFX1;IFIT2;EIF2AK2;HESX1;IL1RN;S1PR2;STX1B;VTA1;IFIT3;ADAR;ISG15;NEXN;TRIM69;FFAR2;LAMP3;DDX60;IFI44;ATP10A;UBE2L6;CCL4;PLAC8;ACP2;GPR84;PHF11;OTOF;GBP1;CXCL10;DDX60L;USP18;…
gsea	GSE19825_IL2RALOW_VS_IL2RAHIGH_DAY3_EFF_CD8_TCELL_UP	-0.326873	-1.44966	0.0440882	0.280192	0.994	80/172	0.3585	SSH1;GIMAP8;LAG3;GPR4;GIMAP4;NCF1;TRIM14;CHFR;RABEP2;WDR81;LY86;CABLES1;LY6E;PKD1;PLEKHG2;ASXL2;CLCN7;PEAK1;IFI35;KIT;FAM32A;IL1RL1;TLR1;DTX2;CD84;P2RX4;WSB2;CORO7;PHF21A;CRIM1;NCKAP5L;FOXO1;DLGAP4;TMCO4;RASSF4;ZNF790;KLF13;MFAP3;F2R;IL4R;MEF2D;VAMP5;WDR45;SUGT1;TM6SF1;CC2D1A;CRLF2;PAK1;RGS2;GMIP;CPNE3;IFNGR1;TRIM39;C19orf38;RINL;IKBKE;GPR35;GRK6;CCND1;SLA2;CUX1;OTUD1;NDUFB11;GPR171;PHYH;ZYX;DTX3…
gsea	GSE10240_CTRL_VS_IL22_STIM_PRIMARY_BRONCHIAL_EPITHELIAL_CELLS_DN	-0.278717	-1.44979	0.00963391	0.2803327433553649	0.994	93/177	0.4317	RAB35;HMGXB3;ABI3;FICD;CHST11;SREBF1;HERC2;ROCK1;VAV1;SP1;QKI;GNB4;RIOK3;GRIPAP1;DDI2;ARHGAP25;HCLS1;VPS33A;HOXD9;TTC14;EZH1;C2CD2;SLC13A2;ZIC1;CMIP;VASP;TRPV2;PTPRCAP;MMP8;RPTOR;WWP2;STRN3;LUZP1;TNKS2;RFX1;ITGA10;TBL1X;WDR45;ENTPD7;NCOA1;TAP1;PIR;PPIP5K1;EHD3;PCMT1;MYO1H;IFNGR1;LRIG2;NOXO1;ARRDC4;DNAJB11;TRIM41;CHUK;HLA-A;IDS;HERPUD2;ENPEP;SLC30A9;DHX38;NANS;CD96;ARF1;NRBF2;SLC22A15;TECPR1;CCNF;…
gsea	GSE25123_ROSIGLITAZONE_VS_IL4_AND_ROSIGLITAZONE_STIM_PPARG_KO_MACROPHAGE_DAY10_DN	-0.333069	-1.45239	0.0410959	0.2804616831319646	0.993	102/174	0.4203	MYO9B;HIVEP3;GM2A;GIT2;OSTM1;TRAPPC10;LRP10;TRIM14;SASH3;ADORA3;DYNC1H1;TMEM86A;KBTBD7;NDST2;TLR7;C1orf198;SIGLEC10;DDI2;DOCK8;PTPRC;ATP13A2;PADI2;P2RY12;SCAMP2;HLA-E;PTK2;RLF;LDLRAD3;REP15;NR3C1;SLAMF9;WNK1;AMBRA1;EPHB2;ZNF383;SLC35C2;LMF1;TMEM181;P2RY13;ANKIB1;PRKAG2;FAM193B;CIITA;GRINA;STARD3;ZNF467;FAM171B;ITGB2;RGP1;USP49;TNFAIP8;WDR13;RAB3IP;HPS5;INPP5K;GPR35;AIM2;FOXO3;MYOG;TRIM44;MARK2;NB…
gsea	GSE24634_IL4_VS_CTRL_TREATED_NAIVE_CD4_TCELL_DAY5_DN	-0.361184	-1.44893	0.0969072	0.28062056882678443	0.994	94/187	0.3865	PTPRB;GIMAP6;EXOC2;GIMAP5;OAS2;PARP12;CSF1;RIPK1;IRF7;STAT5A;OPTN;BST2;TMEM140;HERC5;HERC6;RSAD2;OCEL1;INHBA;IFI44L;TRIM21;CALCOCO2;TRIM22;MED25;MX1;MIA3;MAN1C1;MSC;XAF1;IFIT2;TRANK1;EIF2AK2;SP140;CNP;GRK5;TNFRSF25;CD2;IFIT3;ADAR;SPHK1;JAKMIP2;DDX60;PTPRCAP;SMCHD1;UBE2L6;PHF11;ALOX5AP;SETX;PRDM2;KCND1;HLA-F;GBP1;GTPBP8;APOL3;STAT3;IFIT5;VAMP5;SP110;AFF2;ARID5B;RNF114;TAP1;BTN3A2;IFI6;TREM1;MX2;SL…
gsea	GSE36888_UNTREATED_VS_IL2_TREATED_TCELL_2H_UP	-0.304322	-1.4498	0.040619	0.2807477918596896	0.993	87/172	0.3894	TNFRSF1B;HSPA6;TMC8;VMO1;HMOX1;ABI3;SH2D3C;ST3GAL5;PTP4A3;ITGA4;MTSS1;NOTCH4;GALNT10;MS4A7;SEMA4C;CAP1;PLVAP;PIK3AP1;SNX18;MTOR;PARP15;CD79B;FGD3;CDYL2;SNED1;HIVEP1;INSIG1;LST1;SLAIN2;TTPAL;EML4;SLC39A13;GPR137B;GRPEL2;VPS53;SLC44A2;LPIN1;ABHD3;CDH23;XYLT1;NFATC1;REST;ERMN;PAG1;TBK1;ARID5B;GOPC;FAM91A1;TNFRSF8;SNAP23;UBQLN1;SNX9;RASA3;PRR5;RGL4;WDR62;ASB2;PGLYRP2;ELAVL4;HERPUD2;TFRC;CUX1;TTC9;ULK…
gsea	GSE360_L_DONOVANI_VS_B_MALAYI_LOW_DOSE_DC_UP	-0.335159	-1.44904	0.0676533	0.2808572154629797	0.994	99/185	0.4144	HLX;GREM1;EMP3;CCL8;CELF2;IRF7;UNC5B;GPR20;ANGPT1;TFPI;OPTN;P4HA1;CASP5;GEM;NDRG1;TYMP;ADAM8;SLC11A1;TUBB2A;INHBA;TJP1;CCL3;CAPN11;SLC31A2;ATXN2L;NR2F6;NINJ1;EHD1;FAM131B;ISG15;LTBP4;HRC;CFLAR;KCNJ8;G0S2;PRRG1;DLGAP4;DDIT4;MGAT4C;ZBTB17;MAP4K2;ITSN1;FSCN1;SLC2A3;SELL;IL2RG;ZC3H4;TRAF1;TNIP1;OLR1;CSF2RB;MMP9;SELENBP1;NQO2;PARVB;TNFAIP6;RNF19B;ADM;SRPX;GRB2;RNFT2;YKT6;ADAMTS3;DPP4;DOCK4;SPINT2;SLC3…
gsea	GSE5679_PPARG_LIGAND_ROSIGLITAZONE_VS_RARA_AGONIST_AM580_TREATED_DC_DN	-0.390476	-1.68428	0.00801603	0.28092482844021965	0.804	103/178	0.3818	SLC45A4;RNF213;GABRR2;SHD;SULF2;ITGA4;NOTCH4;IRF7;ID3;STK10;ARID5A;CALCRL;CTSA;RREB1;PIK3R5;CMPK2;DOCK10;ACAP1;ADIPOQ;KLF2;WFIKKN2;ARID1A;ETV3;BMP2K;SAMD9L;IFIT1;HSH2D;XAF1;ZNFX1;TXNIP;PLEKHN1;FGD3;TNK2;GMFG;GBP7;IRF9;EVI2B;RAMP3;HOXA5;NCKAP5L;S1PR4;NDRG3;CLINT1;SLC12A6;GPR137B;HS3ST3B1;MEX3B;IL4R;OSM;GATA1;SLC44A2;USP18;ARHGEF1;SLC35C1;PGS1;ARHGAP4;CD300LB;GAB3;MAST1;S1PR1;SHARPIN;ZNF646;GPR132;…
gsea	GSE3039_CD4_TCELL_VS_ALPHABETA_CD8_TCELL_UP	-0.401786	-1.67722	0.0102041	0.2809567530694955	0.817	97/176	0.3509	C1QB;MEFV;TRPM2;NCF1;HCST;TNFSF13B;SCRG1;MXD1;CTSG;CSF3R;BGN;NCF4;SIGLEC10;GAS6;ADIPOQ;CD300C;PTPRC;CYBB;COX6B2;TIAM2;SERPING1;APOE;MS4A6A;OTUD7B;IFIT1;CCR3;FAR2;ARHGAP9;ANKRD12;MBD6;SLC4A1;LYVE1;VCL;FBXO10;SEMA4F;TBC1D25;UBE2L6;HK3;HLA-C;S1PR4;FCRL1;EPAS1;MMP8;SLC6A7;LATS2;TFEB;OSM;SUN2;MAP3K5;PIAS3;SLC2A3;PHLDB2;FSTL1;OLFML3;MARVELD1;SP110;CTSE;TIMM17B;MMP9;ATP2A3;GRINA;HP;NFYB;SSH2;GALNS;SLPI;…
gsea	GSE1925_CTRL_VS_24H_IFNG_STIM_MACROPHAGE_UP	-0.315891	-1.45043	0.0466019	0.28096311873998925	0.993	87/174	0.3601	SIN3B;GIT2;N4BP3;OAS2;SEMA3G;OAS3;FICD;ID3;SH2B3;PLEKHO1;BST2;ACTN4;SRGN;RAB8A;RSAD2;IFI44L;CAPG;MS4A12;IFIT1;KPTN;MX1;TMEM127;STEAP4;CD27;ATF5;LARP1;IFIT3;ISG15;RGS13;UBE2L6;LARP4B;PLAC8;DCTN1;CCR7;GPR137B;IL4R;PRKACA;USP18;PDE4DIP;SNRNP35;CXCL13;NFATC1;CTSS;HGS;APPL2;SEMA3E;BLCAP;USP11;SEMA3D;IFI6;ITGB7;OMG;TYK2;RNF19B;MX2;ANKRD36BP2;PTPRJ;IRAK3;IFITM1;AGK;DHX35;VIM;RANGAP1;RC3H2;NFATC3;OSGEP;K…
gsea	GSE33425_CD161_HIGH_VS_INT_CD8_TCELL_UP	-0.327389	-1.45063	0.0747475	0.2810361550556979	0.993	107/186	0.3835	RAB35;MEF2C;ENTPD1;IFI30;LY6D;FICD;NHSL2;LYL1;PSAP;SERINC3;NCF4;SPI1;TEP1;GNS;LGMN;MPEG1;TUBB2A;MCL1;HCK;NID1;TUBB6;IRF5;SLC7A7;CEACAM21;CD2;TRMT1;CD79B;CXCR5;VCL;BTK;IQGAP1;SAA1;PLD4;MGAT1;PLAC8;SNX10;SNX2;CASP1;FCRLA;GPR137B;RNGTT;POLR2A;PBX3;CXCL13;SELL;RB1;ARRB1;CTSS;POU2F1;CD40;SBDS;B4GALT6;FAM91A1;LMO2;MS4A1;ZNF207;ABCF3;ADM;SLC25A15;UIMC1;RHOQ;BLNK;ADCK1;GCM2;VKORC1;UBE2G1;C6orf89;CHUK;CD7…
gsea	GSE18791_CTRL_VS_NEWCASTLE_VIRUS_DC_12H_DN	-0.375464	-1.44986	0.10429447852760736	0.2810607070851791	0.993	82/171	0.3082	SIGLEC1;NLRC5;RNF213;OAS3;OSR2;IRF7;DHX58;C1QL1;CMPK2;PARP14;IFIH1;TMEM140;SEMA6B;STAT2;HERC5;HERC6;CD274;ZBP1;PDE4B;SAMD9L;EPSTI1;CD80;ZNF687;SLC31A2;NCOA7;XAF1;ZNFX1;IFIT2;SP140;DENND5A;IFIT3;ISG15;NEXN;HELB;ARL5B;LAMP3;DDX60;IFI44;CXCL9;GIMAP2;PLEKHG5;PRX;IFNW1;GTPBP2;STAT3;IFIT5;DMXL1;SECTM1;SLC25A28;CD38;PAG1;SAMD9;TAP1;ETV7;RPS6KA5;PI4K2B;PAX5;TP53BP2;SLFN5;EXT1;MX2;RTP4;DNAJB4;PELI1;CDC42E…
gsea	GSE32034_LY6C_HIGH_VS_LOW_ROSIGLIZATONE_TREATED_MONOCYTE_DN	-0.336869	-1.45082	0.0674847	0.2811457369623997	0.993	98/188	0.3938	CCR1;PTPN11;IFI30;HMOX1;TGFB1;ST3GAL5;PTPN1;ITGA5;CD86;DNAJC5;SLC2A1;CCL7;CD180;NDRG1;SRGN;CXCR3;CLCN7;OCEL1;TARS2;FCGR2B;EYA3;RBMS1;MED1;TXNRD1;TNFSF9;EHD1;COL19A1;GZMK;SOCS1;OR2H2;NR3C1;IL17RA;DLX2;PIGR;BACH1;CCL4;SOAT2;RAB21;CXCL10;DNTT;CH25H;CAND1;PPRC1;IL2RG;JAK2;VCAN;GAB1;CTSE;TCAP;ZFP36;AGFG1;TSKU;IKZF1;ST6GALNAC4;VAX1;CD244;UBQLN1;GATAD2A;RAB4B;TMPRSS15;RSRC2;JAK3;CD164;CFHR1;TBR1;PTGER4;…
gsea	GSE6259_FLT3L_INDUCED_DEC205_POS_DC_VS_BCELL_UP	-0.325045	-1.45095	0.0213178	0.28132841022554345	0.993	74/140	0.3982	SCN1B;P2RX7;EXOC6B;LRP1;EDNRA;CCL8;DDR2;LY86;GRN;FBXO42;TMEM106A;MXRA8;MIB1;FBXO32;DIP2B;AHNAK2;NRP1;MLKL;WWP1;MS4A4A;ACSM2A;TBC1D2B;TLR1;MON2;LRRN4CL;IL18BP;CD84;LRRC3;DKK3;CRIM1;HGF;VSX2;CTSD;TNIK;FBXO30;BEST1;HAL;RB1;SLC28A2;ANGPTL3;CDKN2B;ANO4;APOC2;IGSF6;TCAP;CTTN;FOXC1;IGF2BP2;OPHN1;IKBKE;DOCK4;LAMP1;PRUNE2;TPCN2;CDR2;GSTM2;SVIL;BCAR3;DIS3L2;BPHL;SYDE2;CP;GTF3C4;ASH1L;USP2;TUFT1;TACC2;DIO1;…
gsea	GSE46606_IRF4MID_VS_WT_CD40L_IL2_IL5_DAY3_STIMULATED_BCELL_UP	-0.322439	-1.4499	0.0422535	0.28143725647062806	0.993	87/178	0.3912	HIVEP3;FLT1;MYH11;ADAMTS4;CD14;LGI4;ARID5A;STX11;STAT5A;LSP1;OPTN;HDC;SEMA4C;MED13L;NFKBIB;CLIC4;PDE4B;ETV3;PPFIBP1;VCAM1;GNA13;CCRL2;KPNA3;CSNK1A1;LSR;SPHK1;SLC30A6;IL17RA;HSPA13;RAP2C;TFEC;LTV1;RBM22;SLC30A4;INO80;JARID2;MATN3;MAPKBP1;VPS54;JDP2;BTC;CH25H;REL;MAP3K5;PGS1;IL12B;RFFL;FAM98B;TMEM88;KIN;RHBDF1;LANCL2;ZFP36;ADM;G3BP1;RSRC2;SLAMF1;SPINT2;SLC39A8;C19orf33;FZD7;RNPC3;AEBP2;WAC;RNF148;P…
gsea	GSE29618_BCELL_VS_MONOCYTE_DN	-0.438142	-1.45107	0.14102564102564102	0.28148980762357523	0.993	89/187	0.2956	GIMAP4;CCR1;LRP1;IFI30;HMOX1;CD93;CD14;MYO1F;CD300A;CD68;LILRA2;MPP1;PSAP;NOTCH2;LILRB3;TPP1;CSF3R;CTSA;TPD52L2;RNASE2;GLRX;GNS;LILRA5;RAB31;SELPLG;ACSL1;COTL1;NLRP3;PECAM1;CD33;SLC31A2;TBXAS1;C5AR1;SLC7A7;PLEK;DENND5A;EPB41L3;AOAH;GMFG;TLR4;VEGFA;IL17RA;KIAA0513;RHOG;TIAM1;MGAT1;HPSE;CASP1;MAFB;PXN;RTN4;ACTN1;BEST1;PILRA;MYD88;AMPD2;NPL;ZMIZ1;CRISPLD2;PTX3;CTSS;NAIP;NAGA;PAK1;RTN1;EXT1;ITGB2;TRE…
gsea	GSE21670_UNTREATED_VS_IL6_TREATED_CD4_TCELL_DN	-0.324022	-1.45117	0.056862745098039215	0.2817319923009108	0.993	92/182	0.3899	TLR6;PREX1;VPS13D;ASAP1;PIP4K2A;KIF21B;RASAL3;APBB1IP;PARP6;TAOK1;THEMIS;KIAA2013;CD200R1;ABCG1;FUT11;RAB8A;BCL11B;AAK1;SAMD8;ACAP1;USE1;PDE4B;TTYH3;ARID1A;ARHGAP9;TLR1;EVI2B;PI4KB;CACNA2D4;ITPRIP;POLR3GL;ITPKB;ATP8B4;ZNF563;CRIM1;DCAF15;LIPA;INO80;PPIL4;HS3ST3B1;MEF2D;SIPA1;CYTIP;ARHGAP4;SGK3;DSE;EVI2A;CAMK2G;ITGB7;STK38;C19orf38;IKZF1;GPR146;ATXN1L;SLC35B3;GATAD2A;HABP4;PELI1;IKBKE;OS9;ABCB9;ID…
gsea	GSE20715_WT_VS_TLR4_KO_LUNG_UP	-0.334424	-1.45137	0.056	0.281829	0.993	82/182	0.3395	GOLGA3;KCTD10;GIMAP4;PARP12;NCF1;TNFSF13B;SULF2;LPP;ANGPT1;MARCKS;BGN;CRYAB;MXRA8;CD36;CD53;MEF2A;PLBD2;MEOX2;CYBB;CLIC4;SLC7A10;ANKRD44;LGALS9B;FPR2;ASPN;SAMSN1;ANGPTL2;FXYD1;IFIT3;SERINC1;CYTH3;NTRK2;CALR;EPAS1;SNX2;IMMT;ITGA8;DDX41;ANKH;PLXNC1;RTN4;MAP2K1;ST3GAL2;CD302;GPX3;TM9SF3;PRPF8;IL2RG;HSPB1;SNAP23;SEMA3E;HSD11B1;TARDBP;ITGB2;TCF21;GATAD2A;CHST2;SCFD1;VIM;APOOL;ADH1C;RND3;NKAIN1;SQSTM1;…
gsea	GSE10240_IL22_VS_IL22_AND_IL17_STIM_PRIMARY_BRONCHIAL_EPITHELIAL_CELLS_DN	-0.388614	-1.68488	0.00386847	0.282081	0.803	81/176	0.3295	RASGRP3;GIMAP6;ENG;LYNX1;ADAP2;MEF2C;PIP4K2A;PRKD2;MFNG;CAMK1D;LRP10;ITGA4;IRF7;SLC35D3;IGF2BP1;MED13L;TBX15;PHKG1;PEAK1;ATP13A2;OSBPL1A;ELK4;PDE4B;MCL1;BMP2K;C5orf46;SMAP2;HOXB13;CNP;NDST1;MVK;EZH1;COL19A1;CDK19;TP53BP1;SLC15A3;GLTP;EN1;BHMT2;AKAP13;WIPI1;ITPKB;KRT24;BTRC;ANKS1A;MGAT1;OSBPL5;MYO1C;SEZ6L;TET1;MNT;RMND5B;LTB;CD38;PAG1;ARHGAP4;MTA3;HLA-DRB1;OTOA;PHF12;FNDC7;SLC26A11;RTP4;RHOQ;SSH2;…
gsea	GSE29618_MONOCYTE_VS_PDC_UP	-0.453946	-1.44777	0.15352697095435686	0.2823697744400069	0.994	99/187	0.3194	TNFRSF1B;ENTPD1;HMOX1;CD93;CD14;MYO1F;LILRA2;APOBEC3A;CD163;LY86;LILRB3;CD86;SLA;MARCKS;LILRA1;TYROBP;SPI1;CSF1R;RNASE2;CLEC7A;S100A9;FGL2;RAB31;PTPRC;ACSL1;FPR1;NLRP3;CD33;PADI2;TLR2;HCK;SLC31A2;LAT2;GAS7;TBXAS1;AIF1;C5AR1;SLC7A7;IL1RN;EPB41L3;SCPEP1;AOAH;GMFG;TLR4;CD1D;EVI2B;FGR;G0S2;LST1;BCL2A1;NCF2;HPSE;CYP1B1;CASP1;MAFB;PXN;C11orf21;S100A12;HLA-F;BEST1;PILRA;ITGAX;APOL3;SLC2A3;CHSY1;P2RY13;T…
gsea	GSE37416_12H_VS_24H_F_TULARENSIS_LVS_NEUTROPHIL_UP	-0.392946	-1.67726	0.014433	0.2830292090747955	0.817	84/176	0.3107	PDLIM7;FLT1;PLOD1;KCTD20;OASL;SETD1B;CD93;NLRC4;RGS19;TNFSF13B;SASH3;C1orf162;SH2B3;STX11;MFN2;SERPINB9;INPP4A;SPI1;CD53;PML;RASGRP4;RAB8A;ADAM8;G6PD;DDX27;DYSF;PDE4B;MCL1;TAOK3;MX1;HSH2D;ITPR2;RUNX1;EIF2AK2;TMEM127;FGR;NCKAP5L;ARAF;HPSE;PLCG2;PXN;ZC3HAV1;SLC39A13;PDE7A;MYD88;IL4R;JDP2;AMPD2;TNRC18;IFIT5;SELL;BANP;DHCR7;CRISPLD2;SP110;CTSS;TM6SF1;DSE;RNF168;ATP2A3;COL17A1;RNF19B;MX2;SSH2;UTRN;FRY…
gsea	GSE32986_UNSTIM_VS_CURDLAN_HIGHDOSE_STIM_DC_DN	-0.34265	-1.44716	0.0792079	0.2830309086253262	0.994	81/176	0.344	PREX1;TRAM2;ASAP1;SLC9A9;C16orf54;TMC6;NADK;APBB1IP;WDR81;PLCB2;RCSD1;TPP1;CTSA;PCYOX1L;SIRPG;LPXN;LRCH3;MSC;TRANK1;CTDSP2;EHD1;CEACAM21;TMEM150A;CD84;CEACAM6;TCP11L2;EVI2B;AKAP13;DYRK1B;MFGE8;TIGIT;PINK1;DCTN1;SNX20;GPR18;ZAP70;RASGEF1A;ANO9;TTYH2;PRDM2;SLC39A13;ARSA;TET1;KLF12;TGFBR3;GPR183;VAMP5;LY9;PATL2;ZNF318;SLC46A3;HHAT;RPRD2;PIGQ;JMY;SLAMF6;TMEM63A;SMPD1;TPST2;DPEP2;CDC42EP3;WWC3;CNOT6L;…
gsea	GSE39382_IL3_VS_IL3_IL33_TREATED_MAST_CELL_DN	-0.423603	-1.68983	0.030107526881720432	0.28316108525097805	0.792	89/178	0.3125	ELMO2;OAS3;MYH11;IRF7;STX11;PTPRU;OAS1;PRG4;PML;LY6E;ICOS;TYMP;CTNNBL1;HERC5;HERC6;PDGFRA;IGFBP4;GTPBP1;DNAJC15;MCL1;C1orf21;TRIM21;TRIM22;MX1;MIA3;DRAM1;MSC;SLC31A2;IFIT2;HESX1;NINJ1;IL1RN;LARP1;MN1;ISG15;STEAP3;BAK1;IRF8;CFLAR;IFNG;DDX60;G0S2;RHOG;ACHE;PLAC8;SNX10;TRPC4AP;GPR153;CASP1;ZBTB17;IL4R;APOL3;USP18;STK17B;JAK2;TAB2;SLC25A28;DIAPH1;SP110;TNIP1;ETV7;CBX4;TNFAIP6;ICAM1;TSKU;MX2;TMEM158;C…
gsea	GSE7831_1H_VS_4H_CPG_STIM_PDC_UP	-0.303701	-1.44684	0.013059701492537313	0.28316971266437313	0.994	95/180	0.4046	SPNS1;AQP1;TBKBP1;HMGXB3;TRAFD1;PRRC1;MYCT1;LIX1L;ABHD8;PML;MMRN1;GRIPAP1;FAM114A1;RSAD2;CAPG;SMTNL1;VPS39;ETV3;ZDHHC17;NBAS;NINJ1;CSAD;C3orf70;SOX18;CHAD;TSPYL2;HCFC2;ARAF;NDRG3;KAZALD1;MYO1C;PTPN14;WTIP;RAB37;TREML2;FSCN1;FSTL1;ANKIB1;ERG;DDX54;EHD3;SQLE;BLCAP;TCF25;PAK1;VPS45;NT5DC3;ACAD10;MAPK14;SESTD1;ELOVL1;LRIG2;TMCC1;SSBP3;GLUL;SPG7;USP27X;TOM1L2;SORBS1;CPXM1;LAMP1;GSPT2;PMP22;RARG;FADS2;…
gsea	GSE16385_ROSIGLITAZONE_IL4_VS_IL4_ALONE_STIM_MACROPHAGE_12H_UP	-0.369775	-1.68515	0.00792079	0.28361823007983755	0.803	89/181	0.3539	NCOA3;PARP12;ST3GAL5;GRN;INPP4A;CLIC3;TLR7;OAS1;TYROBP;KCNA5;CD180;FCER1G;ENPP2;RNASE6;LILRA4;GAS6;CCDC88A;CD4;CXCR3;DOCK10;LILRB4;PTPRC;KRAS;USE1;IFI44L;MS4A6A;EIF3A;TPM2;MED1;TUBB6;NCOA6;INTS6;SLC20A1;SYNRG;MVP;PHF11;PTGDS;ALOX5AP;SETX;TGFBI;AMDHD2;GPR183;KRR1;IL6ST;PBX3;RAD23A;ERGIC2;CYTIP;CD38;ATP13A1;TAP1;CSF2RB;CDC123;FLNB;TARDBP;STK38;RGS2;ZFP36;ST6GALNAC4;HCP5;RHOQ;IL3RA;TGFBR2;SLAMF1;HER…
gsea	GSE9037_CTRL_VS_LPS_4H_STIM_IRAK4_KO_BMDM_DN	-0.319033	-1.44632	0.025641	0.2836709963594129	0.994	86/175	0.3793	GPRIN3;PARP12;ITGAL;SLC6A9;CD86;TPD52L2;GAS1;SKIL;STAT1;HCLS1;DIP2C;LRCH3;MS4A6A;MTHFR;TJP1;ZDHHC17;CLEC5A;XAF1;GAS7;TXNRD1;PLEKHN1;IL1RN;RNMT;TEAD1;EPB41L3;RARRES1;NPLOC4;ZSCAN20;RSPO2;ARHGAP23;RFX5;THBS2;GPR68;ACBD3;FGF7;ITGA8;ZC3HAV1;ZNF598;MPRIP;WFS1;TBC1D12;PIK3R3;PRDM1;SLC28A2;AK2;OLR1;TAP1;MMP9;NFIX;ETS1;PLK2;NUPR1;FOXC2;BLNK;IKBKE;RSRC2;RNF145;PSMB10;RC3H2;TMEM170B;ANXA7;MAPK9;PKN2;TLR3;Z…
gsea	GSE10240_IL17_VS_IL17_AND_IL22_STIM_PRIMARY_BRONCHIAL_EPITHELIAL_CELLS_UP	-0.301246	-1.44583	0.0316206	0.28407836009079557	0.994	93/172	0.4205	PREX1;ELMO2;VPS13D;PDLIM7;LAIR1;RIPK1;FMNL1;SREBF1;CYTH4;ARID5A;VAV1;GNB4;PIK3CG;GEM;HEATR5B;C1QL3;IFIT1;FPR2;ZNFX1;TXNIP;TNFSF9;DPP8;VPS13B;SLC15A3;WSB2;CX3CR1;FOXD2;GPR68;FXYD5;RASGEF1A;ANKH;PRDM2;KIF1B;ZC3HAV1;FBXO30;WWP2;XRN1;LUZP1;KLHDC4;ITGA10;SUGT1;DSE;PIR;MMP9;GPR132;SLC46A3;TYK2;SYNJ1;GRB2;SLC26A6;PLEKHM1;TMUB2;ARRDC4;QPRT;CAMKK1;KIFC3;RAD54L2;FBXO17;WDR44;LPL;SNAI3;ITLN1;CDR2;PHACTR4;KI…
gsea	GSE22140_HEALTHY_VS_ARTHRITIC_MOUSE_CD4_TCELL_DN	-0.319306	-1.44544	0.0570265	0.2843354899366298	0.994	99/191	0.3945	CAMKK2;ENG;TRAM2;PRKD2;LAIR1;ZCCHC24;SASH3;FMNL1;LYL1;STK10;MYO1F;TNFRSF11A;MPP1;KCNAB2;ADORA3;NCOR2;ARHGAP22;PIK3CG;NDRG1;ADAM8;SLC11A1;HDAC5;IQGAP2;PLCB3;SEC24C;VPS39;FAF2;SLC16A3;SLC7A7;LHFPL2;LBP;PHF21A;SERPINE1;ADA;FOXO1;ACP2;SERTAD2;ZNF710;POLR2A;ALMS1;XYLT1;MEF2D;ABR;GNA15;TNIP1;OLR1;ATP6V0A1;RXRA;SYNJ1;NISCH;RGS2;BAIAP2;HPCAL1;MAPK14;HCP5;GRB2;FAM53B;CSK;CHST2;AHNAK;TGFBR2;CDC42EP3;NR1H3;…
gsea	GSE26030_TH1_VS_TH17_DAY5_POST_POLARIZATION_DN	-0.300236	-1.44507	0.0328542	0.2845658532146611	0.994	89/182	0.4146	HIVEP3;GIMAP7;PIP4K2A;ENTPD1;CHST11;ITGAL;RAB5C;TYROBP;CAP1;ABCG1;CAPZB;TBC1D9B;GRIPAP1;PEAK1;UPB1;ABCA1;ACSL1;COTL1;TAGAP;SIPA1L2;IL12RB1;ACACA;SNX18;NFS1;TLE3;CDYL2;REPS1;IRF8;FGR;ATP6V0A2;HIVEP1;PFKP;ADAM17;HLA-C;TMEM26;URB1;ALOX5AP;TAF4B;PDCD1LG2;MTHFD1L;GPR183;SLC2A3;SEMA4B;TM6SF1;MDN1;ATP6AP1;ARSB;ICAM1;FANCA;LTA;HS6ST1;HEATR1;PWP2;GALNT11;CAMKK1;KIFC3;DHX35;ARHGAP24;PGLYRP2;MOGS;INO80C;FKB…
gsea	THAKAR_PBMC_INACTIVATED_INFLUENZA_AGE_70PLS_NONRESPONDER_2DY_DN	-0.443363	-1.68563	0.028056112224448898	0.2851689257617075	0.8	71/128	0.3352	ULK1;LILRA6;TNFRSF1B;ADAP2;KDM2B;ZNF362;C1orf162;PSAP;CD86;RCC2;GRN;TPD52L2;LGALS9;CSF1R;HCFC1;DOCK2;CLCN7;MPEG1;SNX27;CD300C;CD33;GAS7;NINJ1;SLC9A1;ATF5;DENND5A;PPM1F;CMIP;FGR;GMEB2;RAB40C;RHOG;JARID2;WWP2;ZNF598;ALDOA;ZMIZ1;SLC25A28;LILRA3;ABR;ATP6AP1;ATP6V0A1;LZTR1;CBX4;TOM1;ZNF467;ITGB2;TYK2;RUNX3;SLC26A6;CDC42EP3;CXCL16;ALDH2;BHLHE40;TRIM8;C15orf39;PNPLA6;IRF1;AP1S2;CARM1;ZYX;PLSCR1;ZDHHC7;D…
gsea	GSE369_PRE_VS_POST_IL6_INJECTION_SOCS3_KO_LIVER_DN	-0.421075	-1.6867	0.0214844	0.28520803285520197	0.799	96/189	0.3041	MYO9B;ENG;OAS2;STAB1;RGS19;LRP10;MYO1F;KCNAB2;ADORA3;RAB5C;SUPT5H;VAV1;GRN;TPP1;PLXND1;CTSA;NCF4;CSF1R;PTGIR;ARHGEF6;RNASE6;SUPT6H;TBC1D9B;NAGLU;CD4;SCD;PLCB3;IFFO1;ZZEF1;GBF1;PECAM1;GAA;MAPK3;TBC1D2B;GAS7;PLD3;TBXAS1;GPSM3;MLEC;PPIL2;RNF40;BTK;TFE3;DGKZ;MAN2C1;RENBP;HDAC6;RHOG;CMKLR1;CPSF1;ERAL1;FCGBP;MAN2B1;EPHB2;PLXNC1;ZNF710;ARSA;CD302;PRPF8;HEXA;POLE;PIP5K1C;UBTF;RB1;TIMP2;RPS6KA2;ARHGAP4;ZF…
gsea	GSE19888_ADENOSINE_A3R_INH_VS_ACT_WITH_INHIBITOR_PRETREATMENT_IN_MAST_CELL_UP	-0.490748	-1.68995	0.034764826175869123	0.28536999851675426	0.792	102/177	0.3062	FCGR1A;RNF213;OAS2;OAS3;PARP12;OASL;FCGR3A;IRF7;TNFRSF11A;SERPINB9;DHX58;GNB4;OAS1;CCL7;CMPK2;PARP14;PML;RNASE6;LY6E;IFIH1;FGL2;STAT2;MPEG1;STAT1;HERC6;CD274;RSAD2;GBP6;IFI35;CLIC4;ZBP1;IFI44L;FPR1;BATF2;TRIM21;SAMD9L;IFIT1;MTHFR;FPR2;MX1;HCK;APOD;SLC30A8;XAF1;ZNFX1;HLA-E;IFIT2;PIK3AP1;EIF2AK2;IL18BP;IFIT3;GBP7;ADAR;ISG15;SETDB2;RAB19;IRF9;IFI44;UBE2L6;CXCL9;ZNF563;SNX10;KAZN;SLAMF8;NKG7;MAP2K1;C…
gsea	GSE6259_33D1_POS_DC_VS_CD4_TCELL_DN	-0.460215	-1.68764	0.0364372	0.2855793802125582	0.797	94/167	0.328	CD72;P2RX7;PLOD1;EDNRA;LAIR1;FCGR3A;CPEB4;LY86;RAB5C;TPP1;CSF3R;SERINC3;CTSA;PLA2G15;TYROBP;LGALS9;MXRA8;FCER1G;GNS;CD4;MIB1;LGMN;LCP2;SNX27;SLC11A1;ABCA1;ACSL1;APOE;WWP1;P2RY12;MAN1C1;TBC1D2B;GAS7;PLD3;SMAP2;TLR1;SNX18;MON2;MACF1;KCNJ10;VCAM1;CD84;AOAH;SLCO2B1;P2RX4;FOXJ3;ADAM17;HK3;CMKLR1;LST1;NCF2;TTYH2;MAFB;ITSN1;TMEM50A;NPL;RHOH;MS4A14;DMXL1;P2RY13;TIMP2;OLFML3;SEMA4B;CD38;SLC28A2;TBK1;DSE;M…
gsea	GSE24671_CTRL_VS_SENDAI_VIRUS_INFECTED_MOUSE_SPLENOCYTES_DN	-0.339816	-1.44332	0.0872211	0.28565551171762954	0.994	97/176	0.3986	PREX1;GIMAP6;VPS13D;CLIP1;KIF21B;SLC9A9;WAS;ARHGAP31;CAMK1D;ITGAL;RABEP2;TAOK1;ABHD8;STK4;CD53;ICOS;BCL11B;KHNYN;IQGAP2;FAM32A;MIA3;RNF44;SLC9A1;PDE1B;TNK2;EPB41;PLCG1;RNF166;EIF4G3;MAN2C1;TNRC6C;MAST3;NIN;CPSF1;MIB2;CLINT1;CAMTA2;F2R;TGFBRAP1;SUN2;UBTF;RFX1;ZC3H18;LMBR1L;ARID5B;ATP6AP1;MMP9;FBL;RABAC1;USP48;IKZF1;KDM3B;ZNF692;PIGQ;RAB3A;ZBTB4;UBQLN1;TPCN1;AHNAK;HEATR1;TGFBR2;CDC42EP3;CNOT6L;NFAT…
gsea	GSE16385_IFNG_TNF_VS_IL4_STIM_MACROPHAGE_UP	-0.32868	-1.44397	0.0596421	0.285702	0.994	81/178	0.3245	HSPB7;MYO9B;DENND3;MEF2C;ABI3;RGS19;MYO9A;GPR26;CHFR;CD86;CTSA;NCKAP1L;GNB4;SLC15A4;DOCK2;FBXO32;TUBB2A;ESCO1;BMP2K;FPR2;TAOK3;HCK;HLA-E;GPSM3;ARHGAP9;PIK3AP1;TMEM127;GNGT2;PTK2;CRK;HRH2;CHST15;SLAMF9;VASP;CX3CR1;IQGAP1;STX12;BCL2A1;DYNC1LI2;ANKH;FCRLA;JARID2;ICOSLG;USP12;PIP5K1C;PRDM1;MARVELD1;TBK1;GDF5;NCOA1;TAP1;RPS6KA5;ATP6AP1;RTN1;AKNA;SLC34A1;DBN1;RNF145;GLIS2;HERPUD1;CCND1;ATP9B;ITPRIPL2;I…
gsea	GSE29618_BCELL_VS_MONOCYTE_DAY7_FLU_VACCINE_DN	-0.425361	-1.44408	0.13800424628450106	0.28590815258309454	0.994	94/188	0.2956	CAMKK2;TNFRSF1B;CCR1;SIGLEC9;HMOX1;SLC36A1;OGFRL1;CD14;MYO1F;CD68;LILRA2;MPP1;ARHGEF10L;PSAP;STX11;CD163;LILRB3;CD86;GRN;CSF3R;PLXND1;TYROBP;CSF1R;RNASE2;GNS;CD4;ACSL1;FPR1;NLRP3;MCL1;GAA;RCOR1;SLC31A2;GAS7;TBXAS1;C5AR1;IL1RN;C1orf54;AOAH;VEGFA;PTGER2;SULT1A1;IL17RA;KIAA0513;ERMAP;TIAM1;LST1;HPSE;CTSD;MAFB;PXN;S100A12;PILRA;CD302;AMPD2;NPL;ALDOA;TIMP2;ARRB1;SIRPB1;CRISPLD2;GNA15;ATP6AP1;EVI2A;NAG…
gsea	GSE15930_STIM_VS_STIM_AND_IL12_48H_CD8_T_CELL_UP	-0.308868	-1.44339	0.0380762	0.28594715692224754	0.994	86/186	0.4005	GATA3;TLR6;SPNS1;PRKD2;TMC6;LRP10;PTPN1;LAPTM5;MAP4K1;CLN3;PARP6;PLXND1;IL16;PLEKHO1;CMPK2;IFIH1;SLFN12L;KLF2;NRP1;USE1;CAPG;MFSD1;LGALS9B;OTUD7B;GPSM3;ANGPTL2;CD5;CTDSP2;VCAM1;NRBP1;CD79B;PIGS;IRF9;CD8A;TRPV2;BTK;KCNJ8;PTPRCAP;BTRC;S1PR4;MOV10;MAN2B1;ARHGAP1;VPS53;CMTM3;XPO6;EXOSC10;NFATC1;SIPA1;CTSS;TAP1;EVI2A;STARD3;USP48;HPCAL1;ZNF692;TAP2;CSK;RNF145;DSG2;KRT16;GOLM1;PTPRA;SYNPO;ABCB4;SNRK;CH…
gsea	GSE37301_COMMON_LYMPHOID_PROGENITOR_VS_RAG2_KO_NK_CELL_DN	-0.31266	-1.44237	0.028901734104046242	0.2861361984595157	0.994	90/176	0.3784	TIE1;HMOX1;OGFRL1;ARFGEF2;CHFR;SLC2A5;EP400;ZEB1;CLIP2;UBE3B;DLX6;ADCY7;CD48;FCER1G;SERPINB2;TMEM140;PEAK1;SELPLG;DYSF;ADH1B;PADI2;CAPN11;MAN1C1;MEIS2;LY96;C5AR1;GRK5;PDE1B;EPB41L3;EVI2B;TPK1;FRAS1;MYO16;ATP10A;TFEC;PLAC8;PLAC4;CUL2;POU2F2;EFR3A;CCR7;ZC3HAV1;TNKS2;ZNF529;FXR1;OSM;CPE;NBL1;ARHGAP15;COL6A3;RMND5B;ARID5B;LRRN3;CEP170;TP53BP2;EIF3H;MKRN1;SMYD3;ACAD10;MAL;COL9A2;SRM;IFITM1;CDC40;IMPAC…
gsea	GSE32901_NAIVE_VS_TH17_ENRICHED_CD4_TCELL_UP	-0.323103	-1.44254	0.032818532818532815	0.28624272390314076	0.994	71/138	0.4103	INMT;GIMAP6;LDLRAP1;PRKD2;C16orf54;SHD;GRAP2;BCL11B;GABRP;IQGAP2;PECAM1;FAM78A;MACF1;GRAMD1A;MS4A2;FGD3;CACNA1I;IL17RA;MATK;TTPA;MAGEE2;PINK1;ATAD2B;ZC3HAV1;FBXO30;CXXC4;C2orf42;TMEM119;MEX3B;BTC;SLC35C1;SELL;CYTIP;SLC28A2;RMND5A;S1PR1;AQP11;MALAT1;EHD3;CPA3;ITGB7;STK38;ETS1;CDK5RAP3;VIPR1;PPP1R3F;MYH8;SLC39A6;CNGA1;TLR3;CD96;FHOD1;FBXO33;TECPR1;KCNMB3;PARP11;KLHL21;LIG4;CYP26B1;RFXAP;CDIPT;LFNG;…
gsea	GSE3982_BASOPHIL_VS_CENT_MEMORY_CD4_TCELL_UP	-0.331658	-1.44275	0.0833333	0.28630980923618354	0.994	85/176	0.3579	RNF10;RASGRP3;FLI1;GIT2;CSF1;MXD1;SH2B3;CD300A;GPR65;RREB1;NCF4;HDC;RNASE2;RIOK3;CTNNBL1;TREM2;KIT;FAM32A;ATP10D;PECAM1;CD33;MAN1A1;DRAM1;LAT2;GSK3B;FAM124B;TXNRD1;HSD17B4;CDK19;VCL;EVI2B;KRT81;SERINC1;BTK;VPS8;BACH1;HGF;PSTPIP2;CLINT1;MGAM;PLCG2;LUZP1;DNTT;RUSC2;SH3GLB1;ZMIZ1;HLA-B;TM6SF1;SLC2A10;LMO2;ANKRD27;MAPK14;RHOQ;PELI1;DPEP2;WWC3;TLR8;FNBP1L;ALDH2;FAM3A;RB1CC1;SF3B1;GSN;SQSTM1;P2RY14;SVI…
gsea	GSE34205_RSV_VS_FLU_INF_INFANT_PBMC_DN	-0.448024	-1.69539	0.027083333333333334	0.28633779333393117	0.783	100/177	0.3348	SIGLEC1;PREX1;C1QB;C1QC;C1QA;OAS2;CCR5;OAS3;STAB1;OASL;CCL8;IFI30;HCST;ITGAL;SREBF1;ITGA5;GRN;CCND3;LY6E;ACTN4;TBC1D9B;TYMP;HERC6;TULP4;IFI35;ZBP1;IFI44L;TTYH3;LUC7L2;NF1;EPSTI1;TRIM22;SCAMP2;HSH2D;PI15;HLA-E;PLD3;GPSM3;EIF2AK2;HESX1;CD3G;NRBP1;CHST12;CD84;ADAR;P2RX4;RGS13;H19;SPHK1;DOK2;DDX60;OGFR;IFI44;DNM2;RHOG;HLA-C;CCL4;TRPC4AP;SETX;OTOF;NKG7;HLA-F;ARSA;AMPD2;USP18;HLA-B;UBC;ATP6AP1;GLG1;SLF…
gsea	GSE3337_CTRL_VS_4H_IFNG_IN_CD8POS_DC_UP	-0.299704	-1.44341	0.0390625	0.2863736532196967	0.994	92/185	0.4149	CD72;TNFRSF1B;AKAP8L;EMP3;NPC1;CD93;TRAPPC10;CD14;ID3;LYL1;PSMD11;TPP1;PLXND1;TYROBP;CSF1R;PPFIA4;SIPA1L2;AIF1;SLC7A7;PDE1B;CD79B;TMEM150A;ZIC1;MPO;P2RX4;LBP;NEURL4;GSTT2;INSIG1;ITPKB;LARP4B;PLD4;DLX1;SFXN1;CTSD;KAZALD1;ANKH;PLCG2;TGFBI;ARHGAP1;SLC44A2;HEXA;ARRB1;SEMA4B;SLC9A8;MARVELD1;CAPRIN2;CDKN2B;NCDN;GON4L;GLG1;ITGB2;TGFB3;HUWE1;G3BP1;GTF3C2;INO80E;AHNAK;PSMD3;SPIC;FCER2;PLTP;STRA6;DNAJC11;S…
gsea	GSE17721_LPS_VS_POLYIC_24H_BMDC_DN	-0.39113	-1.73148	0.00585938	0.2866014041123014	0.7	87/181	0.3368	MYO9B;DOK3;SVEP1;STAB1;EMP3;CD93;FCGR3A;WIPF1;KDR;CD68;TNFRSF11A;PLCB2;C3AR1;CD200R1;SUDS3;MOCOS;TUBB2A;TREM2;CAPG;EHD4;EPSTI1;PLEKHO2;RBMS1;LAT2;HBA2;GPSM3;DPYS;CTDSP2;TTC3;C1orf54;HERC1;BRWD1;DAB2;EVI2B;HIVEP1;IQGAP1;RAP2C;ADAM11;ADA;TMEM184B;PRRX1;JARID2;CXCL10;KLHDC4;CYSLTR1;MNT;SH3GLB1;USP25;ARRB1;PAG1;TIMP4;TBK1;SHARPIN;VIT;CRLF2;HLA-DRB1;FEZ2;TOM1;MED24;IKZF1;EGR2;CSK;CYTH1;RASA3;TMUB2;SES…
gsea	GSE36888_STAT5_AB_KNOCKIN_VS_WT_TCELL_IL2_TREATED_17H_DN	-0.36211	-1.44175	0.0897959	0.2868030649204002	0.994	104/180	0.3851	HLX;AP1M1;GPBAR1;DOK3;PDLIM7;CLIP1;ARL11;CCL8;CPEB4;OGFRL1;ARHGEF10L;SP1;TYROBP;CD36;RIOK3;KL;NCF1C;FCGR2A;ACSL1;CLIC4;NLRP3;KPTN;FPR2;CLEC5A;SLC31A2;ITPR2;PLXDC2;USP15;SCPEP1;TLR4;LDLRAD3;CHST15;MPO;EVI2B;TMEM33;RSF1;SFN;BACH1;PINK1;CTSD;CATSPER1;ACTN1;ITGAM;SLC48A1;NLRP12;MAP4K4;TOX2;CLTCL1;SLC38A7;NCOA1;SNX24;BLOC1S3;F5;EVI2A;RRP12;GRINA;CCPG1;CFD;MDM2;PAK2;EGR2;RHOQ;EGR3;FGFR1OP2;IKBKE;SHKBP1…
gsea	GSE1460_INTRATHYMIC_T_PROGENITOR_VS_CD4_THYMOCYTE_DN	-0.429704	-1.69383	0.0262097	0.287293	0.786	101/186	0.3446	TNFRSF1B;GIMAP4;TMEM204;RASGRP2;GIMAP5;OAS2;KCNH2;ST3GAL5;ADARB1;CAMK1D;ID3;TRAF3IP3;SH2B3;VAV1;SERPINB9;GPR65;SEMA4C;IL16;ARHGEF6;CD53;ICOS;SIRPG;LCP2;STAT1;HDAC5;PTPRC;LPXN;IFI44L;COTL1;PDE4B;DCHS1;EHD4;MAN1C1;HTR2B;DHRS3;ANGPTL2;PTK2;RAB8B;SLC7A7;CD27;TNFRSF25;VCL;LBP;DOK2;TPK1;IFI44;ITPKB;HNRNPH1;HLA-C;FOXO1;POMT2;HGF;EPAS1;FCGBP;AGT;CCR7;ACTN1;MAP2K1;IL4R;PHLPP2;GPR183;RASSF2;IL6ST;PIM2;COL6…
gsea	GSE10325_CD4_TCELL_VS_MYELOID_DN	-0.498469	-1.69018	0.0453608	0.28744132723011856	0.792	115/187	0.3609	CORO1C;TLR6;GM2A;KCNMB1;HSPA6;CCR1;LRP1;DENND3;MEF2C;ENTPD1;IFI30;RHBDF2;LYL1;LILRA2;NOTCH2;LY86;LILRB3;CD86;MSR1;MARCKS;TLR7;NCF4;PLEKHO1;CSF1R;CLEC7A;RNASE6;CCDC88A;NCF1C;FGL2;FAM114A1;SNX27;SLC11A1;FCGR2A;RAB31;CYBB;CLIC4;DYSF;NAGK;ATP10D;PADI2;SCARB1;HCK;SLC31A2;LAT2;CXCR2;TUBB6;IRF5;SLC16A3;SLC7A7;PLEK;LHFPL2;SPINT1;SCPEP1;SLC15A3;CD1D;CHST15;IRF8;BTK;FGR;SNX10;CEBPB;CYP1B1;PLXNC1;PLCG2;ITGA…
gsea	GSE360_T_GONDII_VS_B_MALAYI_HIGH_DOSE_MAC_DN	-0.357359	-1.44088	0.0796813	0.28744356574770114	0.994	97/187	0.3494	CD72;SCN1B;PLA2G2A;STAB1;ENTPD1;BAHD1;VSIG4;IRF7;MYO1F;LILRA2;KCNAB2;SH3BP1;TTC39A;LY86;PYGM;NDRG2;NCF4;TPD52L2;PTGIR;VASH1;GAS6;DOCK2;CD4;HDAC5;IFFO1;CD33;PLEKHM2;GAS7;AIF1;TLR1;DTX2;EHD1;SLC13A2;AOAH;CCDC22;PTPRCAP;ADA;CLK3;TMEM184B;FCGBP;ARAF;RASSF8;F2R;CEACAM7;FSCN1;HEXA;RASSF2;CHI3L2;VAMP5;SIPA1;WDR7;TAP1;LRRC37A2;MED8;NAGA;TNFAIP6;NISCH;CFD;PARP2;HTR1E;PHF20;IFITM1;ZNF652;S100P;CYBA;MLX;NBR…
gsea	GSE27786_NEUTROPHIL_VS_MONO_MAC_UP	-0.310313	-1.44108	0.0348162	0.2875260223618264	0.994	79/166	0.3668	NCF1;HCST;RGS19;FCGR3A;LGI4;DQX1;MYO1F;TOX4;RCSD1;CSF3R;SIRT2;SPI1;CD37;CMPK2;PTCRA;RSAD2;ZFHX4;LGALS9B;MIA3;MAPK3;MYL2;SLC15A3;NR3C1;EVI2B;ITPRIP;ZBTB24;PCOLCE;FAM120B;G0S2;SON;ELMOD3;RGS5;CLK3;ALOX12;NLK;CTSD;SERTAD2;TTPAL;BEST1;STRN3;RBM42;TMEM50A;CLEC4E;ZCCHC2;ADAMTS5;SH3GLB1;PAG1;RP2;YWHAB;ATP6AP1;LMO2;PNPLA1;AKNA;TAP2;CILP;PDZRN4;B3GNT2;HSPB2;GOLGA2;FOXO3;ZNF652;CDK13;TMEM131;HERPUD2;TATDN1…
gsea	GSE2770_IL12_VS_TGFB_AND_IL12_TREATED_ACT_CD4_TCELL_48H_UP	-0.39941	-1.73257	0.00792079	0.28762925078117857	0.699	94/179	0.3506	CORO1C;CD72;KCTD10;SMAP1;TRAM2;RASGRP2;CSPG4;ATXN2;OAS3;LY6D;CD93;DUSP3;IL10RA;PSAP;CALCRL;APBB2;STAT5A;OAS1;SPI1;ARHGEF15;PIK3CG;CD36;BRAP;RSAD2;KRAS;HECA;ACSL1;TTYH3;EHD2;LGALS9B;ANXA6;MAN1C1;NID1;CD2;GK5;SCPEP1;CDYL2;GMFG;SLAMF9;ART4;SULT1A1;TG;UBR2;SMCHD1;SPP1;FNIP2;S1PR4;MAN2B1;SLC30A4;KCTD17;ATF6;CNRIP1;TREML2;SLC44A2;TNRC18;USP12;PLCD3;TM6SF1;EPPK1;MYO7A;ATP6AP1;PI4K2B;APOC2;COL15A1;MYO1H;…
gsea	GSE4748_CTRL_VS_LPS_STIM_DC_3H_UP	-0.375412	-1.43967	0.061601642710472276	0.28781998438862716	0.994	95/184	0.3607	PTPN11;RIPK1;UNC5B;TIMP3;AKAP12;CD248;GAS1;CXCL12;PDGFRA;DIP2B;IFI35;INHBA;SUPT16H;FAM32A;SUFU;SERPING1;PGF;MAML1;MLXIP;MAN1A1;MX1;MED1;ANGPTL4;NID1;IL1RL1;ANGPTL2;SLC16A3;CTDSP2;RLF;IFIT3;DKK3;IGFBP3;SERPINE1;FBN1;IQGAP1;TEAD3;HECTD1;IFI44;SEC23A;NFATC2IP;WASF2;GPR153;RASSF8;CYP1B1;FRMD6;MMP13;SIN3A;POLR2A;CRY2;NAB2;FSTL1;COL5A2;PDK1;TERF1;TLL1;CDC123;HMGA2;FEM1B;KDM3B;EGR2;RTP4;BICC1;RPS6KC1;CN…
gsea	GSE13493_DP_VS_CD4INTCD8POS_THYMOCYTE_UP	-0.323047	-1.43943	0.0410959	0.2879081945311014	0.994	83/174	0.3797	AP1M1;VPS13D;EXOC2;AKAP8L;KIF5B;PSAP;ITGA5;TOX4;RCSD1;LYPD8;RGMA;CD4;STAT2;PLEKHG2;ZNF335;ELK4;TRAT1;ACIN1;MIA3;TNFSF9;IRF5;EZH1;LRRC28;TNK2;CORO7;RAP2C;TMEM120B;MAST3;PABPC1L;ITPKB;MARK4;TIAM1;ATP11A;CLK3;DCTN1;POU6F1;SERTAD2;MAFB;PTPN14;CELSR2;ARSA;IL4R;CLEC4E;BTBD8;ADAMTS7;FAM193B;RMND5A;AQP11;MALAT1;PAFAH1B1;GLG1;HARBI1;TAP2;APOC1;ZNF770;TMCC1;JUP;ANKHD1;ACADS;KRBA1;SASH1;MAPK9;KRT25;NBR1;SAF…
gsea	GSE16385_IFNG_TNF_VS_UNSTIM_MACROPHAGE_ROSIGLITAZONE_TREATED_UP	-0.305729	-1.43981	0.0289575	0.2880319205245348	0.994	75/151	0.3901	SMAP1;PARP12;RIPK1;STAM;IL10RA;XKR8;FAM83A;ADCY7;BST2;RAB8A;RAB2B;CD274;PARP10;SLC31A2;SAMSN1;EIF2AK2;SLC9A1;KIF26B;CCRL2;GPN2;NFKBID;TRIM33;EN1;HLA-C;ZBTB32;DCAF15;EPHB2;GBP1;CRY1;IL6ST;KCNQ1OT1;PCBP1;CENPF;SPTLC2;VAT1L;SAMD9;BTN3A2;CC2D1A;NEAT1;USP11;TXLNA;PHF12;MFAP1;MDM2;HECW1;MFN1;NOXO1;NDE1;LDLR;AKR1C4;CD70;RANGAP1;LY6H;LGALS3BP;ARHGEF11;FNBP4;KEL;SMCR8;FAAH;CBR1;NKAPL;RET;SLAMF7;TBPL1;CGN;…
gsea	GSE10273_HIGH_VS_LOW_IL7_TREATED_IRF4_8_NULL_PRE_BCELL_DN	-0.376277	-1.69109	0.0060241	0.28806602152571703	0.792	88/175	0.3639	PDCD1;C1QB;VPS13D;OAS3;LAIR1;OSTM1;NCOA2;HERC2;DYNC1H1;VAV1;TPP1;CD48;RECK;IFIH1;ADAMTSL4;DOCK8;IGF2R;CD300C;DNAJC15;MIA3;TNFAIP8L2;HLA-E;ITPR2;TMEM127;CNP;CD3E;TTC3;TTC14;RPS6KA4;IFIT3;GBP7;EVI2B;WSB2;CAB39L;DOK2;PKN1;SERINC1;TNRC6C;EPAS1;TBX21;MIB2;SETX;TNKS2;F2R;EBI3;OSM;ATG2A;NAB2;JAK2;ZNF2;PRDM1;TBK1;TMEM63B;MED8;HLA-DRB1;CCPG1;RTN1;AGPAT3;STK38;CALCOCO1;AKNA;SLAMF6;PANK4;GIGYF2;OS9;TECR;JUN…
gsea	GSE18893_TCONV_VS_TREG_24H_CULTURE_DN	-0.329493	-1.43901	0.0658683	0.2882054765506902	0.994	96/181	0.4176	CD72;HIVEP3;RNF213;OASL;CD93;GRAP2;IRF7;MPP1;AKAP12;DHX58;PLXND1;PLEKHO1;RIN3;CMPK2;CD36;LY6E;IFIH1;LGMN;ARHGAP25;STAT1;ABCA1;IFI44L;SUFU;MX1;IFIT2;TLR1;IFIT3;LDLRAD3;SLC15A3;NFKBID;CD1D;N4BP2;CDK6;RGS13;CFLAR;POLR3GL;ADAM17;IFI44;FCRL1;FOXO1;SPNS2;TMEM26;SLC30A4;CCR7;CYSLTR1;DMWD;HAUS8;DMPK;IL21R;CENPF;TRPS1;PIK3R3;GAB3;KLHL14;TAF5;TREM1;CALCOCO1;TESK2;MX2;DCLK2;SLAMF6;EGR3;LRIG2;PLEKHM1;CPM;BCL…
gsea	GSE36888_STAT5_AB_KNOCKIN_VS_WT_TCELL_IL2_TREATED_6H_UP	-0.362108	-1.69572	0.00385356	0.2883296560845132	0.783	82/170	0.3629	MYO9B;NLRC5;GIMAP7;CAMK2A;GIMAP1;IRF7;LYL1;CLN3;RCSD1;IFIH1;FGL2;ASXL2;CLCN7;GRIN3A;OSR1;SIPA1L2;TBC1D2B;IFIT2;PIK3AP1;GRAMD1A;NINJ1;CD3G;GAPDHS;CDYL2;ISG15;HELB;PHF21A;ZNF569;GPR152;ACP2;CEBPB;ZSWIM4;GDPD3;PDE7A;TM9SF3;MAPKBP1;RNF139;POLR2A;MED23;DTNBP1;HEXA;IL21R;STK17B;KCNK4;APBA2;B4GALNT1;AFF2;SLC28A2;EXOC1;SEPHS2;HGS;CXCL11;GRINA;AGPAT3;ITGB2;ARSB;ADM;SLAMF6;SH3BGRL3;CD200R1L;GCDH;PTGER4;STA…
gsea	GSE3982_DC_VS_NEUTROPHIL_LPS_STIM_DN	-0.318365	-1.43986	0.035225	0.28840419210940366	0.994	98/180	0.401	RASGRP2;PRKD2;EMP3;KCTD20;LRP10;CD14;MYO1F;CTSG;LILRA2;RAB5C;F2RL3;TEP1;BIN2;HECA;MCL1;FPR2;SYNPO2L;PCDHA5;EHD1;TLR4;IRF9;IFNG;G0S2;DCAF15;HPSE;TAF4B;SETX;KLHL24;JARID2;CA1;PILRA;SYTL2;POLR2J2;HAL;AMDHD2;BTC;RASSF2;FHL5;SIPA1;SLN;B4GALNT1;AFF2;WDR45;TNFRSF9;FBXO31;SMG1;HYMAI;GPR132;POM121;RGS2;TESK2;RNF19B;ADM;NDUFA4L2;ETS1;SV2C;PAWR;VGLL1;IFITM1;MOCS3;FABP7;ZNF407;SF3B4;PLXNB3;NR1H2;ZNF8;COPA;CK…
gsea	GSE3337_4H_VS_16H_IFNG_IN_CD8POS_DC_DN	-0.360793	-1.44009	0.1006036217303823	0.28842063898248205	0.994	88/182	0.369	C1QB;ENG;FCGR1A;MEF2C;PRKD2;STAB1;HMOX1;CD93;ID3;LYL1;MPP1;KCNAB2;PSAP;LY86;CLN3;FERMT3;GRN;CSF3R;CTSA;TYROBP;CSF1R;CD37;CD180;FCER1G;LY6E;IGF2BP1;PPFIA4;CD300C;NRP1;SIPA1L2;TBXAS1;ITPR2;TXNIP;ARHGAP9;CD5;SIT1;GSTM5;CD79B;AOAH;GMFG;SLC10A2;BAK1;MATK;PLD4;ALDOB;DLX1;MAN2B1;LIPA;FOXD3;OSBPL5;MAFB;CD302;HEXA;MAP3K5;GEMIN5;ARRB1;APOC2;HLA-DRB1;GRINA;NT5DC3;STIM1;SMPD1;CYP24A1;PELO;C6orf89;FCER2;ALDH2…
gsea	GSE28726_NAIVE_CD4_TCELL_VS_NAIVE_VA24NEG_NKTCELL_DN	-0.385415	-1.6921	0.00401606	0.2884247690546384	0.79	87/178	0.3268	MYO9B;CORO1A;TRAM2;RASGRP2;MYH11;SETD1B;ITGA5;PYGM;OPTN;KCNA5;CD37;MXRA8;TYR;ACAP1;TUBB2A;CD300C;MCL1;TPM2;NXPH4;CYP4F12;PPARD;TXNIP;TLR1;SIT1;MYL2;DNAJB1;SCN7A;SLCO2B1;CXCR6;PCOLCE;CDC25B;SNAP91;HDAC6;ADAM11;ADA;DLGAP4;DDIT3;DDIT4;CCR7;CCR8;MAP4K2;CD302;FAM168A;DMPK;SUN2;PIAS3;SLC2A3;SIPA1;PRDM1;ARHGAP4;ABR;MAPK11;CCDC69;STARD3;ZNF467;ARID4B;ITGB2;SIK1;UTRN;FXYD3;OPRK1;IKBKG;IFITM1;JUND;SHOX;VNN…
gsea	GSE24634_IL4_VS_CTRL_TREATED_NAIVE_CD4_TCELL_DAY3_DN	-0.394788	-1.43838	0.12473572938689217	0.28848085552324404	0.994	111/184	0.3529	GIMAP4;RASGRP2;GIMAP5;PRKD2;PARP12;VSIG4;IRF7;STAT5A;GPR65;DHX58;IL16;LILRA1;CCL7;SERPINB2;ABCG1;BIN2;TYMP;STAT1;HERC5;CYBB;INHBA;IFI44L;SERPING1;TRIM21;CALCOCO2;MAN1C1;LAT2;SP140;THBS1;EHD1;CD2;IFIT3;ISG15;CFLAR;PTPRCAP;UBE2L6;CXCL9;MVP;FOXO1;DDIT3;BCL2A1;SNX10;CASP1;ZAP70;ALOX5AP;PLXNC1;ACTN1;GBP1;CXCL10;MYD88;LPIN1;APOL3;CLEC4E;SUN2;SELL;CHI3L2;VAMP5;APBA2;LTB;CD38;SP110;TAP1;CD40;CCDC69;CXCL1…
gsea	GSE9650_NAIVE_VS_EXHAUSTED_CD8_TCELL_DN	-0.309705	-1.43859	0.0387597	0.28853172352865625	0.994	87/180	0.3784	ARG1;CCR5;CSF1;SCRG1;LRP10;IL10RA;PRRC1;KCNAB1;MYO1F;TLR7;GNPTAB;SERPINB2;GEM;CXCR3;TBX15;MOCOS;HOXD10;ACSL1;CLIC4;TJP1;CTLA4;EIF2AK2;ZNF436;COL19A1;CLCA1;CCRL2;TMEM150A;SCN7A;MMP14;RBM15;IFNG;TPK1;EOMES;RASGRF2;TLN1;CLDN11;ADA;BCL2A1;BOP1;IMMT;F2R;ATF6;CIT;PHLDB2;VAMP5;PRDM1;TGM2;TNFRSF9;ENTPD7;CTSE;TERF1;CRYBB2;FASLG;CPA3;DMAP1;HMGA2;SHMT2;PTPRJ;CD244;MAP2;PAWR;AHNAK;LCN2;XCR1;RGS16;BHLHE40;SAS…
gsea	GSE19888_ADENOSINE_A3R_INH_PRETREAT_AND_ACT_BY_A3R_VS_TCELL_MEMBRANES_ACT_MAST_CELL_UP	-0.577923	-1.74852	0.036637931034482756	0.28917349213554167	0.653	104/185	0.2136	CD72;TLR6;FCGR1A;GIMAP4;RNF213;GIMAP7;OAS2;CCR5;OAS3;PARP12;OASL;TRAFD1;LAIR1;FCGR3A;IRF7;ARID5A;SERPINB9;DHX58;P4HA1;GNB4;OAS1;CD180;CMPK2;PARP14;PML;RNASE6;LY6E;IFIH1;BST2;STAT2;MPEG1;LCP2;STAT1;HERC6;CD274;RSAD2;PTPRC;GBP6;IFI35;CLDN14;ZBP1;IFI44L;MAP1S;RNF31;MLKL;BATF2;TRIM21;SAMD9L;IFIT1;MTHFR;EPSTI1;MX1;HCK;XAF1;ZNFX1;HLA-E;SAMSN1;IFIT2;AIF1;TUBB6;PIK3AP1;EIF2AK2;TCIRG1;IL18BP;IFIT3;AOAH;GB…
gsea	GSE42724_NAIVE_BCELL_VS_PLASMABLAST_UP	-0.559388	-1.6964	0.0377358	0.28942385132087517	0.782	118/174	0.2954	SIGLEC1;ACSM5;NLRC5;LAG3;AXL;TIMD4;OAS2;OAS3;PARP12;OASL;TRAFD1;RIPK1;IRF7;NADK;APOBEC3A;DHX58;OAS1;CMPK2;PARP14;PML;LY6E;IFIH1;BST2;TMEM140;STAT2;RAB8A;TYMP;STAT1;HERC5;HERC6;FBXO32;RSAD2;IFI35;RTP1;ZBP1;IFI44L;SERPING1;PARP10;CLEC1A;BATF2;TRIM21;SAMD9L;IFIT1;EPSTI1;TRIM22;MX1;MIA3;HSH2D;STARD4;XAF1;ZNFX1;IFIT2;EIF2AK2;HESX1;SP140;CNP;IFIT3;ISG15;NEXN;IRF9;CASP12;DDX60;IFI44;UBE2L6;MVP;DDIT3;MOV…
gsea	GSE39556_UNTREATED_VS_3H_POLYIC_INJ_MOUSE_CD8A_DC_DN	-0.33277	-1.43548	0.0673469	0.28993517530933893	0.995	85/181	0.3311	HLX;MEF2C;LILRB2;STAM;SCARF1;LILRA2;MYLK;ITGA5;AKAP12;VAV1;SLC2A5;PXDN;NDRG1;RECK;MMRN1;GNS;ARHGAP25;LCP2;RSAD2;ACSL1;IQGAP2;PDE4B;SERPING1;PECAM1;MLXIP;WWP1;CALCOCO2;AIF1;TRANK1;USP15;PPM1F;CHST15;NR3C1;HOXA10;PTGER2;SERPINI1;PHF21A;IFI44;ADA;LST1;ALOX5AP;LIPA;ACTN1;GBP1;AMPD2;MAP4K4;IL2RG;ERG;ZMIZ1;LTB;HOXA9;PIP4K2B;TNFSF4;STARD3;LMO2;TBXA2R;SV2A;HCP5;OS9;TMCC1;NFYA;MAPK8IP3;EDEM1;FOXO3;ANXA7;L…
gsea	GSE37533_PPARG1_FOXP3_VS_PPARG2_FOXP3_TRANSDUCED_CD4_TCELL_PIOGLITAZONE_TREATED_DN	-0.517929	-1.73304	0.035940803382663845	0.290112	0.699	117/187	0.3326	AKAP8;OAS2;OAS3;PARP12;TRAFD1;IFI30;CSF1;RIPK1;TRIM14;ARID5A;ATP2A2;NDST2;BAZ2A;OAS1;LGALS9;CLCN6;PML;IFIH1;STAT2;STAT1;HERC6;PDGFRA;RSAD2;IFI35;IFI44L;ATP10D;TRIM21;IFIT1;NF1;CALCOCO2;TRIM22;MX1;DRAM1;XAF1;HLA-E;IFIT2;TRANK1;EIF2AK2;CTDSP2;USP15;DNAJB1;SOCS1;IFIT3;SLC15A3;ADAR;ISG15;IRF9;BAK1;IRF8;DDX60;UBR2;TNFAIP1;OGFR;IFI44;PRRG1;UBE2L6;CXCL9;BACH1;PHF11;CASP1;SETX;ZC3HAV1;HLA-F;GBP1;CLIC2;TN…
gsea	GSE39556_UNTREATED_VS_3H_POLYIC_INJ_MOUSE_NK_CELL_DN	-0.428485	-1.74986	0.00203666	0.290159	0.648	95/181	0.3403	HLX;ENG;MEF2C;PDLIM7;OAS2;LILRB2;STAM;SCARF1;TTBK2;LILRA2;MPP1;MRC2;MYLK;ROCK1;ITGA5;AKAP12;WSB1;RAB11FIP5;SLC2A5;STAT5A;PXDN;RNASE2;NDRG1;RECK;MMRN1;GNS;MED13L;LCP2;KHNYN;ACSL1;IQGAP2;FPR1;PDE4B;SERPING1;PECAM1;MLXIP;WWP1;CALCOCO2;MAN1A1;AIF1;TRANK1;CD27;DENND5A;BRWD1;CHST15;NR3C1;CSNK1A1;HOXA10;SERPINI1;FOXJ3;TNFAIP1;RFX5;CRIM1;ADA;S1PR4;LST1;ACTN1;SUN2;WFS1;ERG;ZMIZ1;HOXA9;TNFSF4;STARD3;LMO2;S…
gsea	QUEREC_PBMC_YF_17D_VACCINE_AGE_18_45YO_3DY_UP	-0.746462	-1.72126	0.0329218	0.2903270165415821	0.732	36/44	0.206	OAS2;OAS3;PARP12;OASL;IRF7;C3AR1;DHX58;TLR7;OAS1;IFIH1;STAT1;HERC5;RSAD2;IFI44L;SERPING1;SAMD9L;IFIT1;TRIM22;MX1;XAF1;IFIT2;EIF2AK2;RASA2;IFIT3;ISG15;NEXN;LAMP3;DDX60;IFI44;CXCL10;DDX60L;PARP9;CD38;SAMD9;IFI6;MX2
gsea	QUEREC_PBMC_YF_17D_VACCINE_AGE_18_45YO_7DY_UP	-0.746462	-1.72126	0.0329218	0.2903270165415821	0.732	36/44	0.206	OAS2;OAS3;PARP12;OASL;IRF7;C3AR1;DHX58;TLR7;OAS1;IFIH1;STAT1;HERC5;RSAD2;IFI44L;SERPING1;SAMD9L;IFIT1;TRIM22;MX1;XAF1;IFIT2;EIF2AK2;RASA2;IFIT3;ISG15;NEXN;LAMP3;DDX60;IFI44;CXCL10;DDX60L;PARP9;CD38;SAMD9;IFI6;MX2
gsea	GSE22886_NAIVE_CD8_TCELL_VS_NKCELL_DN	-0.34117	-1.43549	0.0481928	0.29036598537666336	0.995	100/182	0.3921	SSH1;SART3;NPC1;RHBDF2;ZCCHC24;NCOA2;CAMK1D;SASH3;ARID5A;NOTCH2;NCKAP1L;TAOK1;HEG1;TYROBP;FCER1G;S100A9;SRGN;IGF2R;ADAM8;G6PD;DHX8;PTPRC;ATP10D;SEC24C;MAML1;PPP1R13L;PLEKHO2;LAT2;MON2;CHST12;EML2;AOAH;DAB2;RSF1;CFLAR;PHF21A;LASP1;INSIG1;ATP8B4;PPP1R12A;CRIM1;PSME4;AUTS2;ALOX5AP;SETX;PLCG2;JARID2;LPIN1;SNRNP35;TBL1X;LRRC17;WDR45;TM6SF1;PHC3;TRIM58;TARDBP;RHOQ;CSRNP2;CHST2;ARIH1;LCN2;ZNF493;GOLGA2;…
gsea	GSE22432_MULTIPOTENT_PROGENITOR_VS_CDC_UP	-0.299929	-1.43502	0.0285714	0.2903755572849096	0.995	91/181	0.3941	TRAFD1;FGF10;LY6D;PDE11A;GPR20;LY86;CD180;GEM;PML;LY6E;IFIH1;BST2;GAS6;SUDS3;BARHL2;SH2D1A;ACSL1;MLKL;MAML1;GZMH;MYL3;ARFGEF1;HOXD9;HLA-E;HBA2;NPR2;KANK2;GBP7;HLTF;REP15;IRF9;CXCR6;ZBTB24;MARK4;CHD4;POU2F2;DHTKD1;SLAMF8;KLHL24;EBI3;ZNF260;PMP2;TREML2;GRAP;GPC1;USP25;FHL5;COL4A2;SLC28A2;ARID5B;NPEPPS;TAP1;ADCK2;LMO2;SLFN5;MX2;SPINK4;NUPR1;NPAS1;PELI1;OS9;HERC3;SSTR3;SAMHD1;MYOG;ANXA7;FNDC4;RASA4;C…
gsea	GSE37416_0H_VS_6H_F_TULARENSIS_LVS_NEUTROPHIL_DN	-0.32068	-1.43568	0.0927835	0.29040089619850395	0.995	96/183	0.4253	BRD4;PDLIM7;HMGXB3;KCNH2;IL10RA;NOTCH4;NCOR2;SAMD4B;RAB5C;GPR65;GNG2;P4HA1;PIK3R5;SRGN;FUT11;GTPBP1;PDE4B;ETV3;BRPF3;ATXN2L;SAMSN1;NINJ1;SLC16A3;DENND5A;RLF;SPHK1;FBN1;INSIG1;GPR84;BCL2A1;SNX20;DDX41;LATS2;MAP2K1;IPPK;PTPN7;FNDC3B;IL4R;RHCE;KDM3A;SLC2A3;BANP;ZMIZ1;ERMN;GNA15;OLR1;PDK1;ABCF1;TOM1;TNFAIP6;MFAP1;TRIM39;ADM;ICAM1;NBEAL1;RUNX3;CDK17;PHF20;HPS5;DOCK4;EDEM1;CHD2;CXCL16;BHLHE40;TFRC;FBRS…
gsea	GSE2405_S_AUREUS_VS_A_PHAGOCYTOPHILUM_NEUTROPHIL_UP	-0.366294	-1.43427	0.0852391	0.2905011606556554	0.996	87/182	0.3086	CD72;GM2A;NLRC5;TNFRSF1B;OASL;LYPD2;CRHBP;ACACB;GNG2;BGN;DHX58;HDC;RGS4;INF2;MICALL1;RSAD2;CD82;KLF2;WFIKKN2;COTL1;CAPG;WDFY4;TPM2;SCAMP2;MSC;XAF1;MYO1G;TLR1;GRAMD1A;PLEK;SPINT1;CHST15;SEMA4F;SH3PXD2B;SPP1;EMP2;HTR7;TIAM1;FOXO1;TNMD;GPR18;NKG7;SFRP1;PDCD1LG2;HAL;TFAP2B;NFATC2;PARP9;COL4A2;LTB;HLA-B;CD40;HSPB1;CSF2RB;ZC3H12D;HLA-DRB1;FOSL2;ITGB7;ROGDI;ADM;ADAMTS9;MX2;TMEM158;PDLIM4;RUNX3;BLNK;TMEM…
gsea	GSE24574_NAIVE_VS_TCONV_CD4_TCELL_UP	-0.313543	-1.43583	0.0440882	0.2905450146219323	0.995	96/183	0.3865	MYO9B;CORO1A;RASGRP2;SETD1B;LRP10;MTSS1;OPTN;KCNA5;CD37;MXRA8;IFIH1;LGMN;ACAP1;TUBB2A;COL4A1;MCL1;INSL4;PADI2;NXPH4;MAPK3;COL14A1;TXNIP;SIT1;CDK19;TNK2;COL21A1;DNAJB1;SCN7A;SH3PXD2A;STARD5;SPEG;CDC25B;SNAP91;ADAM11;ADA;S1PR4;DDIT3;DDIT4;MAN2B1;NMBR;MAN2B2;FAM168A;DMPK;SUN2;CIT;SLC2A3;CHI3L2;COL4A2;SIPA1;PRDM1;ARHGAP4;PTX3;KCNJ12;CBX4;ITGB2;RGS1;SIK1;UTRN;PAPSS2;VIPR1;RASA3;OPRK1;IFITM1;PHKG2;JAK3…
gsea	GSE24142_EARLY_THYMIC_PROGENITOR_VS_DN2_THYMOCYTE_ADULT_UP	-0.342435	-1.43604	0.0755102	0.29054842750025184	0.995	88/180	0.3148	MEF2C;NCF1;CAMK1D;OLIG3;CD300A;MYLK;PARP6;CD86;TLR7;TYROBP;CSF1R;GEM;FCGR2A;RAB31;ABCA1;PEAR1;ACSL1;IQGAP2;CD33;ZNF623;HCK;ZNF436;GRAMD1A;CD27;PLEK;SPINT1;DENND5A;GLIPR1;RASA2;FFAR2;VCL;EVI2B;PTGER2;LBP;IRF8;ADAM17;LIG3;IFI44;TTPA;FGD2;RGS18;PLXNC1;JARID2;ST3GAL2;EBI3;ITSN1;LPIN1;CLEC4E;HOXA9;ECEL1;TBK1;CTSS;B4GALT6;ZMAT3;APPL2;FASLG;FAM91A1;CD300LF;HMGA2;HLA-DRB1;LMO2;ZNF467;ITGB2;RGS1;SLCO3A1;R…
gsea	GSE16450_CTRL_VS_IFNA_6H_STIM_IMMATURE_NEURON_CELL_LINE_DN	-0.341784	-1.43354	0.0718563	0.2906368554551926	0.996	85/165	0.4133	NLRC5;GIMAP6;GIMAP4;LDLRAP1;C16orf54;GIMAP1;ST3GAL5;ID3;LAPTM5;CYTH4;ADRB2;C3AR1;WSB1;TFPI;PLXND1;OPTN;SIRT2;NDRG1;MICAL1;MED13L;C1orf21;TNNI2;FGFBP2;GAL3ST4;EHD1;EZH1;EVI2B;P2RY8;CDC25B;KIAA0513;P2RY10;CYTH3;GIMAP2;S1PR4;PLAC8;NDRG3;AUTS2;GDPD3;USP35;CYSLTR1;ARHGEF1;MEF2D;GRAP;SUN2;GAB3;NBR2;ADH4;ZMAT3;ITGB7;STK38;RGS2;MAL;SLC26A11;NDE1;AHNAK;DPEP2;SMAD7;AP1G2;TTC9;ARRDC2;S100PBP;ATP2B4;ACP5;TEC…
gsea	GSE10325_MYELOID_VS_LUPUS_MYELOID_DN	-0.481063	-1.71409	0.023605150214592276	0.29066219716637154	0.744	111/185	0.3247	HLX;SIGLEC1;GM2A;C1QB;GIMAP4;PARP12;OASL;LAIR1;CCL8;CHST11;FMNL1;IRF7;ATP2A2;DDA1;DHX58;CTSA;QKI;TNS1;LGALS9;LY6E;IFIH1;IGF2R;STAT1;HERC5;HERC6;DHX8;RSAD2;IFI35;ACSL1;SERPING1;IFIT1;EHD4;MX1;XAF1;IFIT2;TRANK1;EIF2AK2;HESX1;RAB8B;STEAP4;IL1RN;PLEK;EPB41L3;IFIT3;ADAR;SHC1;ISG15;FFAR2;DDX60;ADAM17;IFI44;ATP10A;UBE2L6;TFEC;ACP2;CTSD;GBP1;CXCL10;GTPBP2;FAM168A;STAT3;USP18;ZCCHC2;IFIT5;SLC2A3;SPTLC2;LS…
gsea	GSE10240_CTRL_VS_IL22_STIM_PRIMARY_BRONCHIAL_EPITHELIAL_CELLS_UP	-0.339784	-1.43695	0.050505050505050504	0.290674	0.995	77/178	0.3037	CAMKK2;GIMAP8;ABHD4;RNF213;ITGAL;STK10;NOTCH2;LRFN1;BAZ2A;TYROBP;ADCY7;C1orf198;MED13L;TBX15;RSAD2;SELPLG;GBP6;ABCA1;NLRP3;CD33;FAM78A;BMP2K;TBC1D2B;PPARD;MED1;TUBB6;CD27;TTC3;EPB41L3;CDK19;CHST15;SPHK1;CX3CR1;RSPO4;ZNF397;WNK1;CRTC1;KAZALD1;OSBPL5;PLXNC1;NKG7;MFAP3;F2R;ITSN1;SLIT3;TET1;JDP2;MNT;GAB3;HLA-B;APPL2;SH2D5;RSPH3;TYK2;TBXA2R;CD244;OPA1;WDR13;NBEAL2;ELP2;ELK3;ILDR2;IRAK1;BMF;TBL1XR1;RUN…
gsea	GSE41867_NAIVE_VS_DAY6_LCMV_EFFECTOR_CD8_TCELL_DN	-0.337941	-1.43617	0.0803213	0.29076387065340126	0.995	92/175	0.3756	TLR6;RASGRP2;KIF21B;MTSS1;ITGAL;DYNC1H1;NCOR2;CALCRL;NSD1;ADCY7;SCD;PLEKHG2;ARHGAP25;BCL11B;CYBB;ACSL1;ATP10D;PECAM1;SLK;CSGALNACT2;ZDHHC17;TAOK3;TSC22D2;SMG6;GNGT2;C1orf54;NR3C1;FOXN3;AKAP13;SH3PXD2A;CHD6;TLN1;VAT1;P2RY10;ITK;ATAD2B;SKI;DCAF15;CCR7;KLHL24;F2R;TFEB;SNX30;TGFBRAP1;DDX54;ARID5B;ATP2A3;CD300LF;AKNA;ZNF692;MYSM1;TBC1D20;SSH2;FBRS;RAB4B;SHKBP1;CYTH1;TPST2;SF1;SPG7;HPS5;CPM;TRIM44;ASB2…
gsea	GSE17721_0.5H_VS_24H_CPG_BMDC_DN	-0.329885	-1.43457	0.0665281	0.29076951278581037	0.996	97/187	0.3686	CD72;OASL;FCGR3A;PC;ADAMTS4;SUSD2;MS4A7;PDGFRB;ITGA5;SLA;ARHGAP21;PARP14;ENPP2;FAM114A1;SLC11A1;CD82;HCLS1;GBP6;IGFBP4;ABCA1;FPR1;MAML1;TRIM21;ZNF146;MTHFR;TJP1;HLA-E;DTX2;ANTXR1;GSTM5;DENND5A;GLIPR1;AOAH;SLC15A3;REPS1;SLAMF9;CX3CR1;SERINC1;SERPINE1;STAP1;SNX10;POU2F2;CYP1B1;TMEM119;EBI3;DNAJB6;SLC48A1;USP18;CH25H;PIM2;FSTL1;JAK2;IL12B;HLA-B;SLC28A2;TNIP1;TAP1;CDKN2B;LOX;RNF19B;RGS1;SLCO3A1;IGF2B…
gsea	GSE27786_LIN_NEG_VS_CD4_TCELL_DN	-0.311938	-1.43435	0.0433925	0.2907928377387164	0.996	82/175	0.3926	PREX1;NLRC5;TNFRSF1B;GIT2;GABRR2;OSTM1;BAHD1;IRF7;ITGAL;KCNAB2;HERC2;ARID5A;NCKAP1L;ABCG1;GLRX;MED13L;CCDC88B;LPXN;OTUD7B;RALGAPB;EZH1;POLR3C;ALDOC;FOXN3;RSF1;SLC20A1;DOK2;CFLAR;TNFAIP1;PTPRCAP;ZNF707;POGZ;TIAM1;EFR3A;PRDM2;AXIN1;NFATC2;IL21R;ANKIB1;TIMP2;LY9;MYO1E;TAP1;ZNF646;PAFAH1B1;TGFB3;IKZF1;UBR1;HUWE1;RTP4;SLC25A2;KIDINS220;MARK2;TBL1XR1;DEGS1;HERPUD2;PMEPA1;SQSTM1;GPR171;NMI;IL2RB;PTPN23;…
gsea	GSE1448_CTRL_VS_ANTI_VBETA5_DP_THYMOCYTE_DN	-0.317542	-1.4332	0.0452675	0.29086147356166414	0.996	97/186	0.4467	GM2A;PDCD1;MYH11;TRAFD1;ZNF362;TMC6;LRP10;PTPN1;ID3;SH2B3;POLR1A;SERPINB9;CLIP2;CD53;FGL2;IFI35;AEBP1;SNX21;INHBA;LUC7L2;PTGFR;PLD3;IRF5;CD27;TLE3;CMIP;IRF9;PFKP;RAMP3;RHOG;RRP1B;MAPRE2;DIO2;ATF6;CD28;PRKACA;HRK;MYH14;GLI3;NAB2;NFATC1;VAMP5;KCNK4;CYTIP;B4GALNT1;HLA-B;RTN1;TWIST2;RGS2;ZFP36;ST6GALNAC4;PAK2;EGR2;IL3RA;JAK3;PSMB10;TSR1;ATG4B;ILF3;IRF1;WDR43;AP1S2;NMI;SAA2;PSMB9;PTGES;SPTBN1;LPIN2;ST…
gsea	GSE41176_UNSTIM_VS_ANTI_IGM_STIM_BCELL_24H_UP	-0.321091	-1.43631	0.022857142857142857	0.29095256046306395	0.995	84/178	0.3521	HLX;FLNC;PC;ADARB1;NHSL2;ADORA3;STX11;KBTBD7;ADAM21;DCST1;LAMA5;SLC11A1;GABRP;CD300C;KIT;PTGFR;ANGPTL2;ANXA8;FXYD1;DAB2;VEGFA;FOXN1;TMEM200A;WIPI1;TEAD3;CPB1;TDRKH;GCGR;AHDC1;VSX2;MOV10;GPR18;OTOF;OPRL1;SFRP1;HS3ST6;ZNF572;RUSC2;CYP4F22;CPE;HS3ST2;HEY1;CXCL13;CIT;IL22;TIMP2;MARVELD1;MYT1;AKAIN1;SLC6A15;HSPB1;SLC8A1;PCDH9;ROGDI;ELOVL3;CLRN1;HECW1;DBN1;NOXO1;KIF5C;TCF15;TLR8;SEC24A;TGM5;FBXO27;ZNF4…
gsea	GSE19941_IL10_KO_VS_IL10_KO_AND_NFKBP50_KO_LPS_AND_IL10_STIM_MACROPHAGE_UP	-0.325015	-1.43357	0.0439771	0.2910126757384141	0.996	92/183	0.4047	TRAM2;STAB1;RAB3IL1;WAS;ABI3;OGFRL1;BAHD1;ARFGEF2;KCNAB2;BCL6B;NCF4;SMAD9;PIK3R5;PIK3CG;BST2;DDI2;LGMN;FAM114A1;SELPLG;BMP2K;SLK;GPATCH8;KLRG2;DUSP7;GNGT2;PTK2;TNK2;MYO5A;NEXN;UBR5;FYCO1;KIF1A;WDR37;MYO16;ZSWIM4;ZNF565;AGTR2;ZFC3H1;SRCAP;IL4R;SLC44A2;IL6ST;DMRT3;GLI3;TOX2;COL6A3;PGS1;EXOC1;GPR15;ZNF318;FAM91A1;CRTC3;CD99L2;ATP6V0A1;FOSL2;SEMA3D;MEGF8;AHRR;PAK2;GPR146;KIFC3;GPR35;ACSL3;PLTP;CDK13;…
gsea	GSE7764_IL15_TREATED_VS_CTRL_NK_CELL_24H_DN	-0.33983	-1.43371	0.045364891518737675	0.29114027368412293	0.996	92/180	0.3747	PTH1R;ITGA4;MXD1;NHSL2;IRF7;APBB1IP;RAB11FIP5;MSR1;MARCKS;BAZ2A;ABCG1;PLVAP;IFIH1;ESYT2;MED13L;MPEG1;BCL11B;UPB1;FBXO32;RSAD2;TULP4;KLF2;ABCA1;WFIKKN2;ATP10D;APOE;C1QL3;FCGR2B;IFIT1;DHRS3;TCP11L2;RAB12;SELP;P2RX4;CX3CR1;SERPINI1;ZBTB10;PCYT1A;NAP1L5;RFX5;G0S2;NCKAP5L;DDIT3;EPAS1;SLC38A9;PLXNC1;KIF1B;CNRIP1;TET1;KLF12;ZYG11B;TRPS1;S1PR1;CTSE;GPRC5A;CREBBP;ATP6V0A1;KDM3B;SLAMF6;UTRN;NOXO1;CSRNP2;CD…
gsea	GSE15930_STIM_VS_STIM_AND_IL12_72H_CD8_T_CELL_UP	-0.29291	-1.4364	0.021696252465483234	0.29122642106063046	0.995	78/172	0.3832	RASGRP2;ATXN2;ANKRD13A;EMP3;NCOA2;CD14;IRF7;APBB1IP;ROCK1;SLC22A6;SERINC3;SS18;IQGAP2;LGALS9B;CALCB;SIPA1L2;IFIT2;IL1RN;FIP1L1;ISG15;PREB;GSTT2;SYNRG;RENBP;PKNOX1;SRMS;SEC23A;SON;PSTPIP2;INHBC;FBXO38;ATXN7L3;RNGTT;AXIN1;GRPEL2;PLAC9;KLF12;PRPF8;MEF2D;OMD;B4GALNT1;DIAPH1;KCMF1;SEPHS2;MPHOSPH10;CREBBP;TIGD5;FCER2;GPRASP1;IREB2;CLOCK;GJC1;IQGAP3;COPA;S100PBP;ECE1;IMPA1;CELF1;KIF3C;CBR1;ATF2;SPATA13;…
gsea	GSE5589_LPS_VS_LPS_AND_IL6_STIM_IL6_KO_MACROPHAGE_45MIN_UP	-0.374416	-1.74065	0.00204918	0.29139118142122017	0.685	102/184	0.3685	CD72;ZDHHC18;SLC36A2;RASGRP2;MTSS1;CHST11;ARID5A;PSAP;LPP;LY86;APBB2;GRN;VWF;GPR65;CTSA;HEATR5A;PPARG;RAB11FIP3;GAS6;DOCK2;SRGN;RAB2B;ADAM8;ABCA1;NRP1;CAPG;PPFIA1;PRKG1;PPARD;IRF5;NINJ1;NDST1;KIF26B;S1PR2;NES;RAB19;SPHK1;TTC39C;MFGE8;UAP1L1;EMP2;FRMD6;NLK;ST3GAL2;FN1;ITGAX;CD28;CNRIP1;DMWD;NPL;IL6ST;PDE4DIP;MNT;GPC1;PDP1;ATP13A1;CD40;GPR176;CD99L2;LONRF3;BLCAP;TARDBP;LANCL2;ETS1;SESTD1;SLC26A11;I…
gsea	GSE24634_TREG_VS_TCONV_POST_DAY5_IL4_CONVERSION_DN	-0.465292	-1.72807	0.050813	0.29153193602272304	0.714	92/182	0.3086	HLX;ENG;CCR1;LDLRAP1;IFI30;ST3GAL5;LRP10;CD68;CYTH4;SIGLEC5;CD86;GRN;MARCKS;PLXND1;CTSA;TYROBP;CSF1R;CD48;FCER1G;CLEC7A;NAGLU;FPR3;NCF1C;TYMP;BCL11B;CYBB;MS4A6A;PECAM1;FCGR2B;HCK;SLC31A2;HLA-E;TBXAS1;DACT1;TXNIP;TLR1;SLC7A7;PLEK;C1orf54;HERC1;S100A8;CD84;LAMP3;DDX60;THBS2;HLA-C;MGAT1;PINK1;DDIT3;ACP2;LIPA;ZNF573;HLA-F;TGFBI;FN1;SALL2;CD302;IL4R;FSCN1;FAM168A;PIP5K1C;GP1BA;TIMP2;ARRB1;LMBR1L;FAM19…
gsea	GSE15750_DAY6_VS_DAY10_EFF_CD8_TCELL_DN	-0.345808	-1.43248	0.062135922330097085	0.2916928249208099	0.996	97/174	0.3818	RNF213;SLC9A9;GUF1;ARHGAP31;ZCCHC24;SUSD2;SIPA1L3;RREB1;CLCN6;MICALL1;BRAP;BCL11B;PECAM1;ZNF623;FCGR2B;PPFIA1;HLA-E;TNFRSF25;TRMT1;BRWD1;UBR5;SOCS7;P2RX4;FYCO1;SLC20A1;NEURL4;GTF3C1;PHF21A;KCNJ8;ELL;DDX60;MAN2C1;CRIM1;POU6F1;JARID2;OSM;RAB37;LPIN1;PDE4DIP;PIM2;TAB2;PGS1;ARRB1;SEMA4B;TRAF1;TM6SF1;EPPK1;ZNF318;NPEPL1;MDN1;EHD3;FEZ2;CBX4;DYRK2;SLC26A11;JMY;ZBTB4;LRIG2;PANK4;ADCK1;IKBKE;HS6ST1;QPRT;C…
gsea	GSE360_L_DONOVANI_VS_B_MALAYI_HIGH_DOSE_MAC_DN	-0.406371	-1.69653	0.00411523	0.2918316571476375	0.782	93/188	0.2741	CORO1A;C1QB;STAB1;TRAFD1;PC;DUSP3;IRF7;ITGAL;MYO1F;LILRA2;SH3BP1;TTC39A;NCOR2;VAV1;NDST2;PLXND1;CTSA;PYGM;NCF4;OAS1;LGALS9;CD37;CAP1;CLCN6;BST2;DOCK2;SNX27;IGFBP4;GTPBP1;IFFO1;TP53I11;GAA;MX1;CD27;VCAM1;EHD1;TNK2;AOAH;SLC7A1;SNED1;ZBTB24;PTPRCAP;BTRC;ADA;FCGBP;PRRX1;EIF3K;PLCG2;ACTN1;RBL1;GBP1;CD302;HLA-DPA1;PRPF8;HEXA;RASSF2;XPO6;SECTM1;SIPA1;TIMP2;SLN;DIAPH1;GNA15;TAP1;ATP6V0A1;STARD3;LMO2;NUFI…
gsea	GSE20366_TREG_VS_NAIVE_CD4_TCELL_HOMEOSTATIC_CONVERSION_DN	-0.38115	-1.71621	0	0.2919865957275775	0.74	94/183	0.3378	P2RX7;PDCD1;SMAP1;RNF213;PIP4K2A;CHD8;ARHGAP31;TRAPPC10;TNFSF13B;CAMK1D;PPTC7;RAB11FIP5;GNPTAB;ADCY7;ENPP2;CD200R1;STK4;TMEM140;MED13L;SLC7A10;ETV3;TBC1D2B;DHRS3;SMAP2;GRAMD1A;NRBP1;CHST15;SEMA4F;LBP;CX3CR1;TTC39C;RAMP3;MAN2C1;CYTH3;TNRC6C;BCL2A1;TNMD;RASSF8;CASP1;FAM178B;PXN;NTRK3;CAMTA2;PDE7A;DPY19L3;TGFBR3;MAP4K4;TOX2;ANKIB1;JAK2;VAT1L;MARVELD1;FAM193B;NCOA1;APPL2;NPEPL1;TNFSF11;MDN1;ABHD15;EV…
gsea	GSE10325_LUPUS_CD4_TCELL_VS_LUPUS_BCELL_UP	-0.340452	-1.43181	0.0617284	0.29212142480660835	0.996	96/178	0.4054	GATA3;GIMAP6;GIMAP4;LDLRAP1;GIMAP5;KIF21B;MFNG;OPTN;SEMA4C;NDRG1;ICOS;UBASH3A;CD4;SIRPG;LCP2;BCL11B;SELPLG;HECA;TRAT1;WWP1;RBMS1;CTLA4;MAN1C1;TBC1D2B;DHRS3;RUNX1;CD3D;CD5;CD3E;CD3G;TNFRSF25;CD2;DNAJB1;GMFG;PTGER2;PLCG1;CDC25B;KIAA0513;ATP10A;ITPKB;ITK;TIAM1;ZAP70;TNIK;PXN;ACTN1;CD28;IL6ST;APBA2;MAL;LIMA1;HK1;DPP4;B3GNT2;CDR2;ULK2;FYN;SVIL;GPR171;TNFRSF4;FBLN5;TIMP1;ATP2B4;CD6;RAPGEF6;STAT5B;FAM17…
gsea	GSE9988_ANTI_TREM1_VS_CTRL_TREATED_MONOCYTES_DN	-0.450452	-1.72491	0.024193548387096774	0.29219842581733924	0.721	87/174	0.3034	GIMAP8;ENG;GIT2;ANKRD13A;CHD8;SETD1B;NLRC4;RGS19;LILRB2;CD14;IL10RA;SASH3;MYO1F;LILRB3;FBXO42;NCKAP1L;CSF1R;RIN3;KIAA2013;RAB8A;MPEG1;HECA;IFFO1;MAML1;ARID1A;MLXIP;HCK;TBC1D2B;RNF44;SMAP2;DUSP7;TLR1;ATF5;CTDSP2;LILRB1;DPP8;FGD3;NCOA6;GLTP;FOXN3;MAST3;RHOG;CMKLR1;PINK1;POU2F2;SNX20;KLF13;GAPT;SIN3A;ZNF710;TFEB;ARHGAP1;CMTM3;AMPD2;RASSF2;TNRC18;PIP5K1C;UBN2;SIPA1;ARRB1;SEMA4B;CRTC3;TAF5;EVI2A;STK38…
gsea	GSE7348_LPS_VS_TOLERIZED_AND_LPS_STIM_MACROPHAGE_UP	-0.325518	-1.43192	0.044897959183673466	0.2923099153382665	0.996	95/170	0.3959	SLC35E1;GIT2;SNX8;MTSS1;NCOR2;SP1;SPPL3;MICALL1;CCNT1;MEF2A;SBNO1;DDX27;CNNM2;DIP2B;ROCK2;ANKRD44;EIF3A;ADCY9;WWP1;TBC1D2B;LHFPL2;BRWD1;EIF4G1;ERCC6;PTGER2;SLC20A1;PLCG1;FOXJ3;HSPA13;RRP1B;HGF;ZSWIM4;URB1;LATS2;SIN3A;USP16;PANK3;TBC1D12;CAND1;PPRC1;PRKAG2;ZC3H18;ATXN3;IFNGR1;UBE2G2;NBEAL1;DNAJB4;OPHN1;INPP5D;G3BP1;HEATR1;PWP2;UBE2G1;GLUL;NBEAL2;ZNF638;MTF2;RDH13;RABEP1;MICAL2;ZFHX3;TPCN2;GRWD1;NL…
gsea	GSE15735_CTRL_VS_HDAC_INHIBITOR_TREATED_CD4_TCELL_12H_DN	-0.324942	-1.43116	0.0480962	0.29240988589821054	0.996	100/177	0.4203	PREX1;P2RX7;LDLRAP1;CLIP1;SLC9A9;HCST;GALNT10;CLN3;SERPINB9;CCND3;ABHD8;PIK3R5;ESYT2;DNAJC15;ZNF623;IFIT1;PADI2;TBC1D2B;PLD3;ANGPTL4;RAB8B;SIT1;PTGER2;LBP;SLC20A1;CACNA2D4;LASP1;DDX60;EOMES;DGKZ;CYTH3;TMEM120B;ITPKB;ATP8B4;CRIM1;PPT2;RRP1B;NCKAP5L;ZAP70;TNIK;SYTL2;ARHGAP1;RAB37;LPIN1;IL6ST;CEP97;GPR15;GOSR1;HSD11B1;ITGB7;ITGB2;STK38;TBXA2R;GPR146;SLCO3A1;RINL;PELI1;CAMKK1;NBEAL2;RARG;RNF125;LGALS…
gsea	GSE369_PRE_VS_POST_IL6_INJECTION_IFNG_WT_LIVER_DN	-0.372634	-1.71462	0.00396825	0.2925992735256576	0.744	111/187	0.4298	AP1M1;RASGRP2;PRKD2;KIF21B;STARD8;EMP3;C16orf54;MYO9A;DUSP3;MTSS1;APC;TAOK1;HEATR5A;PIK3CG;C1orf198;PML;PRDM4;HDAC5;ABCA1;FAM32A;ANKRD44;TAGAP;MAML1;IFIT1;EHD4;NF1;BRPF3;GPSM3;MYO1G;PIKFYVE;CDK19;GPN2;TCP11L2;SH3PXD2A;MFGE8;LASP1;SFN;PTPRCAP;CDC25B;SMCHD1;VAT1;ASTL;ENPP1;SNX2;ACBD3;MYO1C;AFF4;IL4R;DMWD;GPR155;DMPK;XPO6;B4GALNT1;INTS4;FLNA;CIITA;TAS1R1;TAF5;HSD11B1;LMO2;DGKD;ZNF830;PAK2;GPR146;SSH…
gsea	SCHERER_PBMC_YF_VAX_AGE_18_40YO_4_TO_7DY_UP	-0.39192	-1.71873	0.00838574	0.2927299267698323	0.736	151/324	0.2957	AQP1;OAS2;CCR5;OAS3;PARP12;OASL;CCL8;IFI30;HMOX1;KCNH2;FCGR3A;LILRB2;TNFSF13B;NOTCH2;MS4A7;APOBEC3A;NOTCH3;CD86;FERMT3;KLF14;TMEM106A;MARCKS;DDA1;DHX58;DNAJC5;OAS1;TYROBP;CSF1R;CMPK2;CD53;LY6E;GLRX;HCFC1;SERPINB10;TYR;DOCK10;MPEG1;HERC5;HERC6;IFI44L;SERPING1;PECAM1;TRIM21;SIGLEC7;SAMD9L;IFIT1;KPTN;NF1;MKRN3;FPR2;HNRNPA3P1;TRIM22;MX1;SCAMP2;APOD;HSH2D;XAF1;IFIT2;EIF2AK2;KCNJ10;IL1RN;PLEK;CSDC2;LAR…
gsea	GSE25088_IL4_VS_IL4_AND_ROSIGLITAZONE_STIM_STAT6_KO_MACROPHAGE_DAY10_DN	-0.360975	-1.43118	0.11228813559322035	0.29280056674304683	0.996	81/179	0.3248	SCN1B;OAS3;OSTM1;CPEB4;SCARF1;IL10RA;SASH3;ARHGEF10L;WSB1;VAV1;STAT5A;ZEB2;P4HA1;PIK3R5;IFIH1;INHBA;ATP10D;SERPING1;BATF2;IFIT1;MS4A4A;PLEKHM2;PIK3AP1;EIF2AK2;SP140;SLC7A7;ZNF438;SOCS1;IFIT3;EML2;P2RX4;PTGER2;SPHK1;ARL5B;FGR;MRGPRX3;JAKMIP2;DDX60;ADAM17;INSIG1;MGAT1;DDIT3;PRPF40B;BCL2A1;SNX10;MAP2K1;PILRA;FNDC3B;EBI3;MAP4K4;ZCCHC2;PIM2;CHI3L2;TAB2;TBK1;MFAP1;UBR1;TAP2;TRAM1;LCN2;SPINT2;DNAJB11;AN…
gsea	GSE3982_NEUTROPHIL_VS_EFF_MEMORY_CD4_TCELL_UP	-0.412359	-1.73341	0.012170385395537525	0.2929121302736134	0.698	95/181	0.3326	ZDHHC18;MYO9B;TLR6;FCGR1A;DENND3;GIT2;PRKD2;RHBDF2;MXD1;XKR8;CYTH4;APOBEC3A;MARCKS;SERINC3;CAP1;SULT1B1;DYSF;COTL1;NLRP3;MCL1;BMP2K;GSK3B;GPSM3;TLE3;DENND5A;TCIRG1;ISG15;IRF9;RAP2C;OSTF1;NTRK1;STX10;PSTPIP2;LST1;TRPC4AP;UPF1;CEACAM3;ITGBL1;SLC12A6;GBP1;ITGAX;OSM;XPO6;HEY1;TECPR2;ZCCHC2;SECTM1;CYTIP;SAMD9;TM6SF1;NCOA1;CDK12;NEAT1;EVI2A;RRP12;FOSL2;LMO2;NQO2;EXT1;DGAT1;IFNGR1;PAK2;SLCO3A1;DBN1;PELI…
gsea	GSE37532_WT_VS_PPARG_KO_VISCERAL_ADIPOSE_TISSUE_TCONV_UP	-0.403429	-1.6971	0.00819672	0.2931125541277726	0.779	88/174	0.302	CD72;LRP1;MEFV;PIP4K2A;OAS2;ANGPT4;IL10RA;DQX1;CD300A;PLCB2;PIK3CG;GCG;MICAL1;OXA1L;ACTN4;SLFN12L;RAB8A;CD82;PTPRC;SNX21;DYSF;MAP1S;MRPL19;PECAM1;SIGLEC7;ARHGAP9;TLR1;NDST1;KRT4;HLTF;FFAR2;SH3PXD2A;PFKL;OSTF1;MATK;STAP1;GANC;FCRL1;PLEKHG5;BOP1;SLC12A6;MSL1;ST3GAL2;ITGAX;ICOSLG;NPL;MAP3K5;RFX1;IL2RG;NFATC1;B4GALNT1;EPM2A;MTA3;CIITA;CRYBB2;ADAM22;ACOX3;SLC46A3;LMO2;RTN1;ITGB2;GPD1;TREM1;USP48;AKNA;…
gsea	GSE43863_DAY6_EFF_VS_DAY150_MEM_TFH_CD4_TCELL_UP	-0.401725	-1.71718	0.00606061	0.2931423787791314	0.74	105/188	0.3539	PARP12;TGFB1;ST3GAL5;LAT;IRF7;LAPTM5;CD86;CABLES1;MARCKS;DHX58;TLR7;SIRT2;TMEM40;OAS1;CMPK2;TUBB2B;HSP90B1;STAT1;RSAD2;ACAP1;KRAS;IFI35;HECA;LGALS9B;ZNF687;STARD4;XAF1;ZNFX1;LAT2;SAMSN1;IFIT2;TSC22D2;PIK3AP1;PDE1B;CCRL2;CD84;IFIT3;ADAR;RGS13;PCYT1A;SAA1;STAP1;IFI44;SPP1;UBE2L6;BACH1;TMEM184B;POU6F1;CLINT1;INO80;CD28;RAD21;GTPBP2;GPR183;USP18;REL;DMXL1;NFATC1;RMND5B;SP110;RNF114;MYO1E;LEMD3;MAS1;A…
gsea	GSE12845_PRE_GC_VS_DARKZONE_GC_TONSIL_BCELL_UP	-0.428518	-1.74158	0.010309278350515464	0.29323087987127383	0.681	91/177	0.3077	CD72;RASGRP2;FLT1;OAS2;KIF21B;ENTPD1;PARP12;NCOA2;ST3GAL5;CD14;STK10;ARID5A;PSAP;PLXND1;TLR7;TYROBP;LGALS9;CSF1R;FCER1G;ENPP2;RNASE6;SKIL;ADAM8;KLF2;ZBP1;HCK;MAPK3;MED1;HLA-E;TUBB6;MACF1;C1orf54;CHST12;RARRES1;SCN7A;CRYBA1;ALDOC;IL17RA;IFI44;UBE2L6;FGD2;HLA-C;PLAC8;KPNB1;RGS5;LST1;DDIT4;GPR153;PEX16;CASP1;PTGDS;CCR7;MAFB;FNDC3B;ZNF696;GPR183;IL6ST;NAB2;CHI3L2;REST;APBA2;SP110;LY9;GOSR1;TAP1;RPS6K…
gsea	GSE17301_CTRL_VS_48H_ACD3_ACD28_IFNA5_STIM_CD8_TCELL_UP	-0.299012	-1.42974	0.023715415019762844	0.2932930141219749	0.996	96/181	0.4489	KDM2B;PIP4K2A;CCR5;CAMK1D;MPP1;NCOR2;C3AR1;CTSA;SIRT2;HEATR5A;IL16;CYP4F3;GAS6;MEF2A;DOCK8;APOE;ARID1A;TAOK3;PCNT;TBXAS1;ANGPTL4;TMEM127;CTDSP2;ANKRD12;PLXDC2;SOCS7;EVI2B;NMT1;AKAP13;MFGE8;PHF21A;POLR3GL;GANC;RAPH1;MAPRE2;MAN2B1;MIB2;NKIRAS2;KLHL24;PDE7A;CNRIP1;GPR155;CH25H;TBC1D12;TAB2;CEP97;RNF114;GRINA;NAGA;MEGF8;MECP2;AKAP10;GPR146;SAMD4A;OPHN1;BLMH;CDK17;THBD;GNPDA1;UBQLN2;SASH1;TNRC6B;ZFHX3…
gsea	SCHERER_PBMC_APSV_WETVAX_AGE_18_32YO_2_TO_4DY_UP	-0.567458	-1.73807	0.024948	0.29336264399066975	0.69	36/60	0.2779	HLX;FCGR1A;FCGR3A;MXD1;FGL2;IGF2R;STAT1;HERC5;RSAD2;DYSF;IFI44L;FPR1;SERPING1;MCL1;FCGR2B;IFIT1;MX1;ZNFX1;OR2V2;IFIT3;IFI44;UBE2L6;BCL2A1;CEBPB;KCNJ15;CXCL10;ATG2A;ADM;ICAM1;PTPRJ;SLC35A2;VNN2;LAP3;CXCR1;IRF1;HBB
gsea	GSE21033_CTRL_VS_POLYIC_STIM_DC_24H_UP	-0.408836	-1.7115	0.00998004	0.2934243070464765	0.75	72/144	0.3234	GM2A;IGFN1;KCNMB1;GIMAP7;LDLRAP1;CLIP1;MFNG;NCOA2;MYO1F;CYTH4;GPR65;ADCY7;UBASH3A;LGMN;ARHGAP25;XPOT;NRP1;PDE4B;SEC24C;TNFAIP8L2;SMAP2;MYO1G;CDON;FGD3;H19;SLC20A1;STARD5;OSTF1;CYTH3;ATP8B4;S1PR4;FOXO1;FXYD5;GPR18;TTYH2;CCR7;MSL1;GATA1;SELL;LMBR1L;LY9;DSE;TELO2;SLFN5;RPRD2;ADAMTS10;AGFG1;DYRK2;PTPN22;BRI3BP;SSH2;UTRN;IKBKE;RASA3;TECR;MAP3K3;CPM;IFNB1;CHD2;TNFRSF14;IVD;HINT3;DLX4;UNKL;EYA2;SCAPER;T…
gsea	GSE22611_UNSTIM_VS_6H_MDP_STIM_MUTANT_NOD2_TRANSDUCED_HEK293T_CELL_UP	-0.303632	-1.43031	0.0400802	0.29349896404285314	0.996	86/173	0.3567	TMEM204;MDFI;OGFRL1;CELF2;SH2B3;CD68;XKR8;VWF;CCND3;CD48;UBASH3A;RAB31;LPXN;HECA;CLDN14;ZC3H13;ATP10D;VPS39;SLK;RNF44;CTDSP2;C1orf54;MMP14;LMTK2;TPM4;NPY5R;PTPRCAP;TMEM184B;OLAH;TAF4B;GDPD3;ANKH;MYO1C;CAMTA2;TGFBI;PTPN7;EBI3;HAL;MPRIP;DMWD;LRP8;IL22;ERGIC2;PTPN9;ABR;RP2;CRTC3;KIN;CDC23;CIDEB;ARSB;CALCOCO1;PRDM8;PARP2;INPP5D;HK1;CSK;GCM2;B3GNT2;MAP3K3;LAMP1;MYOG;TBCB;GNPDA1;HOXA2;NRN1;TBP;LOXL3;MA…
gsea	GSE21670_IL6_VS_TGFB_AND_IL6_TREATED_STAT3_KO_CD4_TCELL_DN	-0.31449	-1.4298	0.038910505836575876	0.2936186084191331	0.996	86/179	0.38	SSH1;SPEN;PLOD1;IRF7;PLCB2;PARP6;NCF4;CD37;NDRG1;PML;IGF2R;HOXD10;GBP6;IFI35;ABCA1;TRIM21;IFIT1;PLD3;ANGPTL2;ZNF436;GRAMD1A;ATF5;PLXDC2;KIF26B;PLEKHA8;CXCR5;ISG15;GPR34;IRF8;EOMES;EIF4G3;RASGRF2;RFX5;PRDM15;SON;FCRL1;DCTN1;THRSP;MSL1;INO80;CAMTA2;DENND2A;ADAMTS7;PIK3R3;PPIP5K1;TIMM17B;TRRAP;ZBTB4;RTP4;SSH2;EGR3;PANK4;CDK17;MAPK8IP3;SLAMF1;SPINT2;MOCS3;ELK3;PCGF5;B2M;MTF2;RC3H2;ZKSCAN3;CUX1;DECR2;…
gsea	GSE32986_CURDLAN_LOWDOSE_VS_CURDLAN_HIGHDOSE_STIM_DC_UP	-0.322268	-1.42901	0.0753138	0.2938264913643651	0.996	85/172	0.3664	ULK1;FLI1;MEF2C;STARD8;LYL1;GRN;RAB11FIP5;APC;HEATR5A;PLA2G15;CLEC7A;GNS;MOCOS;ARHGAP25;FCGR2A;LPXN;DIP2B;ANKRD44;ARID1A;TNFAIP8L2;TBXAS1;ANGPTL4;RNF44;DHRS3;ARHGAP9;PIKFYVE;TLR4;DAB2;KIAA0513;NIN;ECH1;DDIT3;RAPH1;PDE7B;ITSN1;TMEM65;CD28;TET1;GPR155;SIPA1;PDP1;TM6SF1;LONRF3;ACOX3;SLC46A3;SLC8A1;CAMK2G;ITGB2;RGS2;ADAMTS10;HPCAL1;GPR146;SSH2;INPP5D;SNX9;CSK;TPCN1;TPST2;HPS5;TMCC2;FOXO3;TMEM170B;BMF…
gsea	SCHERER_PBMC_APSV_WETVAX_AGE_18_40YO_5_TO_7DY_UP	-0.488331	-1.4299	0.12473572938689217	0.29387873956564664	0.996	14/24	0.3096	C1QB;TNFRSF1B;IRF7;LILRA2;C3AR1;FN1;SPTLC2;CD40;SLC8A1;CES1;APOL1;IRF1;HLA-DPB1;IRF2
gsea	GSE5142_HTERT_TRANSDUCED_VS_CTRL_CD8_TCELL_LATE_PASSAGE_CLONE_DN	-0.324248	-1.42846	0.0512821	0.29398602794173145	0.997	82/174	0.3419	KCTD10;RSU1;TMEM204;MYO9A;SLC36A1;CAMK1D;BAHD1;ABLIM2;PRG4;WIPF2;MICALL1;KHNYN;TUBB2A;KRAS;USE1;TAGAP;ARID1A;ETV3;MAN1C1;RNF44;TRIB3;CD1D;NR3C1;SH3PXD2A;MFGE8;ITPKB;BACH1;NCKAP5L;RASSF8;FRMD6;SERTAD2;TTYH2;LATS2;INO80;PDE7A;RHEBL1;CRY2;RASSF2;PDE4DIP;PIK3C3;RFX1;ARRB1;ASCL3;RPS6KA2;MARVELD1;PIP4K2B;PATL2;ABHD15;GLG1;MKRN1;RGS2;ACAD10;DGKD;ETS1;TBC1D20;NBEAL1;CPM;SMAD7;KIDINS220;HLCS;DEGS1;KLHL8;O…
gsea	GSE22140_GERMFREE_VS_SPF_ARTHRITIC_MOUSE_CD4_TCELL_UP	-0.328608	-1.42866	0.075431	0.29406460617584534	0.996	94/188	0.3638	RAB35;OAS2;OASL;CCL8;MTSS1;IRF7;MPP1;RAB5C;CSF3R;CLIP2;TFPI;OAS1;SERPINB2;PML;CD4;RSAD2;NRP1;IFI44L;IFIT1;MX1;XAF1;PLD3;IFIT2;HESX1;THBS1;PLEK;IFIT3;ISG15;IRF9;VASP;RAP2C;IFI44;POU2F2;GTF2H3;ZC3HAV1;BEST1;FN1;CXCL10;ITSN1;FSCN1;FERMT2;XPO6;SNRNP35;IFIT5;DMXL1;PIM2;TPM1;RPS6KA2;NBR2;S1PR1;MYO1E;MYO7A;CXCL11;ATP6AP1;COL15A1;CEBPZ;FOXF1;NISCH;IKZF1;MX2;HPCAL1;MAPK13;RNFT2;ELK3;ADCY3;DEGS1;GPNMB;SEC2…
gsea	GSE17721_POLYIC_VS_GARDIQUIMOD_2H_BMDC_UP	-0.277754	-1.42906	0.00199601	0.29412326339598344	0.996	78/175	0.418	MLLT10;SPEN;GREM1;OAS2;EMP3;KCNH2;RGS19;WIPF1;MTSS1;NOTCH2;SERHL2;TCOF1;CCND3;MXRA8;TUBB2B;PTGIR;TMEM140;ATP13A2;SERPING1;ARID1A;RBMS1;HBA2;GSK3B;ITPR2;DUSP7;EIF2AK2;IRF5;IFIT3;ISG15;EVI2B;NEURL4;MAN2C1;RAB40C;MAST3;SON;PEX16;DSP;TGFB1I1;MAFB;LPIN1;PRPF4B;PAG1;CD99L2;DMAP1;MC1R;UBE2G2;ZNF830;NKX2-8;TBC1D20;BLMH;TMUB2;MAP3K3;AP2A2;PHAX;BCLAF1;TMEM51;SIL1;BRWD3;FAM120A;SMARCAL1;MAF1;H6PD;SHPRH;KDM6…
gsea	GSE18281_SUBCAPSULAR_VS_PERIMEDULLARY_CORTICAL_REGION_OF_THYMUS_UP	-0.302245	-1.42813	0.0337711	0.2941859764181727	0.997	91/183	0.3992	CLEC14A;GM2A;TIE1;LDLRAP1;AKAP8L;PIP4K2A;EMP3;RAB3IL1;WAS;MYO9A;MTSS1;CALCRL;NDRG2;ABHD8;ADCY7;ARHGAP21;RECK;PLEKHG2;MAPK3;STARD4;TTC3;RCN3;VCAM1;GSTM5;C16orf89;PCOLCE;MAST3;S1PR4;MIB2;NLK;NFYC;ITGAX;PPT1;DMPK;UNC119;PBX3;MEF2D;PRKAG2;FAM193B;GPI;WDR45;YWHAB;MAPK11;MYO7A;CRYBG3;LZTR1;HLA-DRB1;SELENBP1;GLG1;PAK1;RSPH3;AP1B1;SH3BGRL3;HABP4;TPCN1;TSPAN9;VKORC1;NFATC3;ALDH2;BHLHE40;SASH1;MCOLN1;AP1G2…
gsea	GSE19888_CTRL_VS_TCELL_MEMBRANES_ACT_MAST_CELL_PRETREAT_A3R_INH_DN	-0.492246	-1.74999	0.016913319238900635	0.29420208925461494	0.648	109/188	0.2999	CD72;NLRC5;OAS2;ANKFY1;MXD1;IRF7;ITGAL;GRN;SERPINB9;HDC;GNB4;OAS1;PIK3R5;ARHGAP30;CMPK2;PARP14;ABCG1;IFIH1;BST2;MOCOS;STAT2;MPEG1;CD274;RSAD2;SH2D1A;CLIC4;IFI44L;BATF2;TRIM21;SAMD9L;IFIT1;FPR2;TLR2;APOD;HSH2D;HLA-E;IL12RB1;IFIT2;TUBB6;PIK3AP1;EIF2AK2;CNP;VCAM1;LARP1;CCRL2;IL18BP;GBP7;ADAR;SETDB2;IRF9;EVI2B;SLAMF9;DDX60;ITK;ADA;PLAC8;SNX10;LRFN2;GPR18;SLAMF8;CCR7;MMP13;CXCL10;TREML2;USP18;CH25H;RH…
gsea	GSE21670_STAT3_KO_VS_WT_CD4_TCELL_TGFB_IL6_TREATED_DN	-0.468987	-1.70868	0.043568464730290454	0.2942306568048008	0.756	94/181	0.3017	SIGLEC1;LRP1;TIMD4;RASGRP2;STAB1;LAIR1;TXLNB;WIPF1;SLC36A1;MRAS;ZNF831;FMNL1;ID3;MPP1;APBB1IP;PSAP;APOBEC3A;ITGA5;GRN;RCSD1;TPP1;MSR1;IL16;ARHGAP21;CD180;SLC17A5;MDS2;TEP1;RNASE6;CCDC88A;GNS;CD4;FGL2;SIRPG;NLRP3;ATP10D;SERPING1;FAM78A;PLD3;TXNIP;ARHGAP9;CD5;CD27;CTDSP2;DSC1;TLR4;SIRPB2;DGKZ;SLC37A2;MNDA;TTYH2;SLC12A6;CD40LG;ACTN1;TGFBI;PDE7A;CXCL10;CLEC4E;NPL;SUN2;NAB2;TBL1X;TIMP2;ZMIZ1;ARRB1;DIA…
gsea	GSE14699_NAIVE_VS_DELETIONAL_TOLERANCE_CD8_TCELL_DN	-0.328537	-1.42757	0.063745	0.29483393252092005	0.997	94/181	0.3955	CAMKK2;BRD4;LAG3;RNF213;RASGRP2;GRAP2;APBB1IP;THEMIS;PRG4;PLEKHO1;CMPK2;PTGIR;ZNF354C;IFIH1;IGF2R;RSAD2;FOXP3;CLIC4;PDE4B;ZZEF1;FAM78A;ST8SIA1;IFIT2;ANGPTL2;FGD3;IFIT3;MMP14;SLC20A1;PKNOX1;ITK;PLAC8;EPAS1;ACBD3;KLF13;DSP;CCR7;ACTN1;CPE;TGFBR3;GPR183;RASSF2;CPNE1;PARP9;TIMP2;IL17A;CEP97;S1PR1;CTSE;ZNF318;CRYBG3;ABHD15;EHD3;TRRAP;SLFN5;TGFB3;IKZF1;MX2;DGKD;PDLIM4;RTP4;SLAMF6;SV2C;VIPR1;AQR;TGFBR2;C…
gsea	HOWARD_MONOCYTE_INACT_MONOV_INFLUENZA_A_INDONESIA_05_2005_H5N1_AGE_18_49YO_1DY_UP	-0.496927	-1.72531	0.033542976939203356	0.29485523453350754	0.72	118/204	0.2809	KLHDC7B;NLRC5;FCGR1A;HSPA6;RNF213;OAS2;OAS3;OASL;ADARB1;CLEC17A;IRF7;IL27;XKR8;STX11;APOBEC3A;OPTN;DES;CASP5;CMPK2;PARP14;ENPP2;PML;GAS6;SEMA6B;STAT2;TYMP;STAT1;HERC5;CD274;RSAD2;IFI35;ACSL1;ZBP1;DYSF;IFI44L;SERPING1;SMTNL1;BATF2;FCGR2B;SAMD9L;IFIT1;HAPLN3;EPSTI1;FPR2;P2RY12;HIC1;XAF1;IL12RB1;IFIT2;TRANK1;SP140;PITPNM2;APOL4;IFIT3;FBXO24;LMTK2;ISG15;NEXN;FFAR2;ATP1B2;DDX60;IFI44;UBE2L6;CXCR2P1;PR…
gsea	GSE40274_CTRL_VS_IRF4_TRANSDUCED_ACTIVATED_CD4_TCELL_UP	-0.335458	-1.42605	0.0892857	0.29491883039256955	0.997	77/149	0.3906	C1QB;ADAP2;CDH5;C1QA;RAB3IL1;C16orf54;SULF2;PSAP;TMEM106A;CD48;CAP1;SUDS3;RAB31;FPR1;WDFY4;SCARB1;COL14A1;IFIT2;CXCR2;DUSP7;MLEC;UBE2L6;S1PR4;MGAT1;KPNB1;NFAM1;PHF11;ALOX5AP;CTSD;LIPA;OSBPL5;MSL1;SGIP1;TMEM50A;NPL;HS3ST2;GPR155;HAP1;UBTF;TPM1;CD300LB;PCCB;CTSS;BLOC1S3;RNF168;TMEM229B;SLC46A3;CCPG1;MX2;ELOVL1;GIGYF2;LYPLA2;AGK;SLPI;NR1H3;PHACTR2;TLR8;VIM;KCTD11;BHLHE40;CCND1;ABCB4;TIFAB;NMI;BCL2L2…
gsea	GSE2585_AIRE_KO_VS_WT_CD80_LOW_MTEC_DN	-0.313518	-1.42727	0.0444015	0.29492283997465885	0.997	99/189	0.4023	SLC36A2;LRP1;SPNS1;OASL;IFI30;FCGR3A;SULF2;ARFGEF2;IRF7;TMEM86A;PLA2G15;INF2;GAS6;ARHGAP25;NPTX1;SLC11A1;LPXN;APOE;SLC4A9;COL14A1;MAN1C1;TBXAS1;A2M;DHRS3;PRMT5;RAB8B;KCNJ10;GAL3ST4;NDST1;FKRP;TRMT1;NMT1;WSB2;KIAA0513;POU6F2;PLD4;ADA;MGAT1;EPAS1;TMEM184B;LIPA;SLC46A1;RLBP1;INHBE;RARB;DTNBP1;MNT;GPC1;DHCR7;CD300LB;LY9;NPEPL1;PXT1;ATP2A3;STARD3;HHAT;AP1B1;BLNK;CCT8;VKORC1;KLF15;CAMKK1;TMEM150C;TLR8;…
gsea	GSE3039_ALPHAALPHA_VS_ALPHABETA_CD8_TCELL_DN	-0.347119	-1.42581	0.0830116	0.29494619908396447	0.997	94/180	0.3686	EBF1;RASGRP3;GIMAP6;AP1M1;GIMAP4;PIP4K2A;PTP4A3;ITGA4;NHSL2;STK10;PPTC7;ROCK1;NSD1;HEG1;PTGIR;CD4;CXCL12;PTPRC;LRCH3;FAM32A;GPR174;CCR3;HCK;GNGT2;CD5;CD3G;CD2;CD79B;CXCR5;LCOR;RASGRF2;BACH1;PPP1R12A;FCRL1;E2F2;ATAD2B;TBX21;ZNF565;GPR18;PLXNC1;PXN;NKG7;PRICKLE2;CA1;ZNF710;GATA1;CD28;HAP1;CD300LB;FASLG;SLC46A3;ROGDI;AKAP10;APOC1;OTUB2;DPP4;NR1H3;RAB30;TMCC2;SPIC;ASB2;GZMA;PGLYRP2;FBRSL1;ANP32A;ABCB…
gsea	ERWIN_COHEN_BLOOD_VACCINE_TC_83_AGE_23_48YO_VACCINATED_VS_CONTROL_7DY_UP	-0.713374	-1.74266	0.0330579	0.29514286406502743	0.679	54/71	0.2136	SIGLEC1;CCR1;RNF213;OAS2;OAS3;PARP12;OASL;TRIM14;IRF7;OAS1;CMPK2;PARP14;LY6E;IFIH1;STAT2;HERC5;HERC6;RSAD2;IFI35;ZBP1;IFI44L;SERPING1;SAMD9L;IFIT1;EPSTI1;MS4A4A;TRIM22;MX1;XAF1;IFIT2;EIF2AK2;IL1RN;IFIT3;ISG15;NEXN;LAMP3;DDX60;IFI44;UBE2L6;MAFB;GBP1;CXCL10;DDX60L;USP18;ZCCHC2;PARP9;IFIT5;FBXO6;SAMD9;ETV7;IFI6;TNFAIP6;MX2;RTP4
gsea	GSE360_LOW_DOSE_B_MALAYI_VS_M_TUBERCULOSIS_DC_DN	-0.349305	-1.42612	0.12421052631578948	0.29522596663870315	0.997	96/190	0.3782	BRD4;DENND3;FLT1;OAS2;OASL;TRAFD1;IL10RA;CD163;ATP2A2;C3AR1;CCL7;CASP5;CD48;GEM;NDRG1;S100A9;LY6E;BST2;STAT2;TYMP;LCP2;TUBB2A;CYBB;INHBA;ARID1A;TRIM21;CCL3;IFIT2;CD27;ATF5;ANKRD12;LHFPL2;DENND5A;CCRL2;S100A8;FCGR3B;ADAR;CFLAR;WIPI1;G0S2;IFI44;PRRG1;UBE2L6;CRIM1;BCL2A1;CCR7;PLXNC1;MYD88;FSCN1;STAT3;PDE4DIP;IL2RG;VAMP5;GNA15;TNIP1;MMP9;SQLE;RHBDF1;TESK2;RNF19B;ICAM1;MX2;IL3RA;SPINK4;YKT6;B3GNT2;GLU…
gsea	FRANCO_BLOOD_SANOFI_PASTEUR_SA_INACTIVATED_INFLUENZA_VACCINE_CORRELATED_WITH_ANTIBODY_RESPONSE_AGE_18_40YO_1DY_POSITIVE	-0.598503	-1.70696	0.045548654244306416	0.29523289185317614	0.761	70/122	0.2163	CCR1;OAS2;OAS3;PARP12;OASL;TRAFD1;IFI30;TNFSF13B;IRF7;CD300A;STX11;C3AR1;DHX58;TLR7;OAS1;CASP5;FCER1G;CMPK2;PARP14;LY6E;IFIH1;GAS6;FGL2;STAT2;TYMP;STAT1;HERC6;RSAD2;IFI35;ZBP1;IFI44L;PARP10;MLKL;BATF2;IFIT1;EPSTI1;TRIM22;MX1;NCOA7;XAF1;ZNFX1;EIF2AK2;SP140;ATF5;IL1RN;LHFPL2;IFIT3;ISG15;LAMP3;DDX60;IFI44;UBE2L6;PHF11;MOV10;CASP1;OTOF;ZC3HAV1;GBP1;APOL3;PARP9;FBXO6;JAK2;SP110;TAP1;LMO2;IFI6;MX2;SAMD…
gsea	GSE46606_DAY1_VS_DAY3_CD40L_IL2_IL5_STIMULATED_IRF4HIGH_BCELL_DN	-0.326545	-1.42681	0.0587002	0.2952711440035054	0.997	93/177	0.3904	PDCD1;GIMAP4;AXL;OASL;RIPK1;CPEB4;ITGA4;TRIM14;MPP1;ARID5A;ANGPT1;OPTN;PML;STAT2;CD274;CLIC4;HEATR5B;TAGAP;MLKL;HSH2D;SYNPO2L;ZNFX1;PPFIBP1;TNFSF9;CCRL2;GLIPR1;GTF2A1;SETDB2;IFNG;RHOG;MVP;PI4K2A;TMEM184B;OLAH;POU6F1;PLXNC1;RBL1;ZNF710;TREML2;TMED5;RNF139;VPS54;CH25H;USP12;MAP3K5;LRP8;JAK2;IL12B;TRAF1;GPR15;CD40;UBC;CXCL11;TGFB3;ZNF207;MACC1;LTA;CD200R1L;CACNB2;SPG7;TOM1L2;VIM;APOOL;KDM6B;OTUD1;CC…
gsea	GSE17721_PAM3CSK4_VS_GADIQUIMOD_4H_BMDC_DN	-0.373766	-1.69736	0.011494252873563218	0.2954252356312826	0.779	84/184	0.3259	CCR1;CCR5;OAS3;CLIP1;PARP12;PLA2G5;MPP1;FBXO42;GPR65;QKI;NCF4;FGF23;CACNG1;CMPK2;TMEM140;MEF2A;SELPLG;KLF2;GTPBP1;FCGR2B;SIGLEC7;MTHFR;EHD4;EPSTI1;CSN3;HCK;CNP;FXYD1;TLE3;SPINT1;CCRL2;MYOM1;KANK2;POLR3C;ADAR;ISG15;AKT2;FYCO1;CAB39L;CASP12;ACTN3;IRF8;RAP2C;BARX1;SNX10;KHDRBS2;CASP1;CLINT1;MB;CXCL10;USP18;CH25H;RHOH;PGS1;SLC25A28;PRDM1;TRAF1;B4GALT6;TMEM229B;MMP9;CD300LF;LMO2;GMPPA;UIMC1;RGS1;RTP4;…
gsea	GSE3039_CD4_TCELL_VS_B1_BCELL_DN	-0.368003	-1.42618	0.11226611226611227	0.2955231005870633	0.997	85/180	0.3063	CCR1;ABHD4;MEFV;CSF1;CD93;MPP1;TMEM86A;CSF3R;CABLES1;CLIP2;TYROBP;CD180;FCER1G;CAP1;CNTNAP1;CLEC7A;CD53;LY6E;GLRX;MPEG1;SLC11A1;CD300C;ATP13A2;OLIG2;FPR1;MCL1;CD33;TLR2;PLEKHM2;SNCG;SLC31A2;ANGPTL2;TXNIP;PIK3AP1;IL1RN;LHFPL2;GSTM5;RARRES1;SPHK1;SPP1;TTPA;PABPC1L;FNIP2;CMKLR1;HLA-C;GPR152;CCL4;ACP2;MMP8;CEBPB;CTSD;ANO9;CD302;IL4R;KLHDC4;TIMP2;SIRPB1;SLC38A7;LY9;MCAM;SHARPIN;ATP6AP1;NEAT1;HP;TNFAIP…
gsea	GSE21063_3H_VS_16H_ANTI_IGM_STIM_BCELL_UP	-0.300222	-1.42625	0.0381679	0.2958036528993184	0.997	86/168	0.4189	AXL;CDH5;SLC9A9;ARHGAP31;MYO1F;GALNT10;ITGA5;SP1;TFPI;GAP43;OPTN;CCL7;PPARG;DOCK10;SULT1B1;GABRP;CNNM2;CARD14;ZC3H13;TRAT1;GPATCH8;CCDC120;BMPER;SIT1;SPINT1;PDE1C;RAB12;RGS13;SON;S1PR4;PAX3;CCDC63;CCR7;INO80;EBI3;USP16;ICOSLG;ZFP14;PPT1;AMPD2;IL17A;PDP1;AQP7;GOSR1;TERF1;ADAM22;HIF1AN;ATP6V0A1;TNFSF4;TARDBP;MED24;PELI1;B3GNT2;B2M;DNMT3B;PBX2;TNFRSF14;ADAMDEC1;ARRB2;SMN1;PCDH10;MRPL45;BCOR;ZBTB7A;I…
gsea	GSE22601_DOUBLE_POSITIVE_VS_CD8_SINGLE_POSITIVE_THYMOCYTE_UP	-0.420043	-1.75091	0.00424628	0.29602085236244285	0.644	82/179	0.2603	ULK1;GIMAP4;SPNS1;AKAP8L;MFNG;SLC9A9;UPF2;LAT;GNG2;PARP14;CD53;ADAMTSL4;RIOK3;DOCK2;GNS;CD274;FBXO32;SH2D1A;ZBP1;FAM32A;TTYH3;MAML1;TRIM21;ETV3;GZMH;EPSTI1;IL1RL1;CNP;TNFRSF25;EZH1;GMFG;CMIP;IRF9;SLC20A1;AKAP13;IL17RA;ITPKB;PPP1R12A;ITK;S1PR4;TRPC4AP;POU6F1;KLF13;LIPA;RAB21;ANKH;PLCG2;AFF4;HS3ST3B1;IL4R;OSM;CPE;VPS54;ZYG11B;SUN2;STK17B;SLC2A3;AFF3;SELL;TAB2;CYTIP;TNFRSF9;RBM33;EHD3;GRINA;STK38;RA…
gsea	GSE30083_SP1_VS_SP2_THYMOCYTE_DN	-0.322232	-1.42471	0.0393701	0.2961823917264842	0.997	89/183	0.3663	NLRC5;LDLRAP1;OAS2;ST3GAL5;CPEB4;CD86;LYPD8;KLF14;DHX58;CSRP3;CMPK2;PARP14;IFIH1;KHNYN;HERC6;ACAP1;GBP6;IGFBP4;ABCA1;SAMD9L;ZFP41;CCR3;ADM2;POU3F2;TNFRSF25;POU4F3;TBX5;IRF9;SEMA4F;PTGER2;CHRNG;LASP1;IL17RA;IFI44;TRPC4;OSCAR;NDRG3;SCNN1B;ABCD1;SETX;MB;ITGAM;PTHLH;OSM;RIMBP3C;SARM1;ANKRD23;PTX3;TNFRSF9;TAP1;PRR16;APPL2;RPF2;PPIP5K1;PAX5;LZTR1;SLFN5;ITGB7;PCK2;GPRIN2;PTPN22;MAP2;EGFR;PELI1;PPP1R3F;R…
gsea	GSE15330_WT_VS_IKAROS_KO_MEGAKARYOCYTE_ERYTHROID_PROGENITOR_DN	-0.289382	-1.42492	0.0273973	0.29618497796619137	0.997	90/179	0.3708	CD72;PARP12;WAS;ACVRL1;CHFR;LEP;TPP1;RREB1;ABHD8;SPPL3;TRPV4;FOXI1;IGF2R;PDGFRA;SELPLG;RCOR1;SMAP2;NINJ1;CD3E;SIT1;SHC1;EPB41;PREB;RSPO2;ST6GALNAC3;DGKZ;WNK1;EPAS1;ENPP1;DCAF15;ACBD3;RCBTB1;MAPKAPK5;SGIP1;GATAD2B;SPRYD3;ZXDC;EXOC1;PPP1CC;RNF114;FASLG;MCM9;MALAT1;MS4A1;ETS1;WDR13;GTF3C2;EFS;HAND1;TPST2;NUB1;SF1;GLUL;CAMKK1;ABCB9;HERPUD1;AP2A2;RB1CC1;DICER1;PBX2;USP47;TPCN2;NDUFB11;ULK2;SFXN3;ZFYVE…
gsea	GSE5455_HEALTHY_VS_TUMOR_BEARING_MOUSE_SPLEEN_MONOCYTE_UP	-0.320011	-1.42446	0.0518962	0.29624884484343966	0.997	87/170	0.4198	TLR6;SLC45A4;SNX8;SLC9A9;HMOX1;TXLNB;LYL1;MPP1;LPP;TMEM86A;PLA2G15;TUBB2B;TMEM140;ZNF518B;SYDE1;BMP2K;OTUD7B;ZFP41;SAMSN1;LY96;DHRS3;ANGPTL2;PITPNM2;CXCR5;GFI1;HCFC2;FCRL1;SIX5;SNX10;SNX2;MAPRE2;SLC46A1;SENP8;NTRK3;GPR137B;SGIP1;CXCL10;JDP2;PBX3;HAP1;NFATC1;VAMP5;DHCR7;JAK2;CD300LB;ZMAT3;EVI2A;AGPAT3;SLC26A11;C1QTNF4;SLAMF6;OTUB2;DCUN1D4;ADAMTS3;ABCB9;LAMP2;KSR1;MEF2B;CDK5R1;RYR1;FYN;IL21;SNAI2;S…
gsea	ERWIN_COHEN_BLOOD_TC_83_AGE_23_48YO_VACCINATED_VS_CONTROL_2DY_UP	-0.64093	-1.70905	0.038135593220338986	0.29640347845026904	0.755	71/106	0.2334	SIGLEC1;RNF213;OAS2;OAS3;PARP12;OASL;CCL8;TNFSF13B;IRF7;APOBEC3A;OAS1;LGALS9;PARP14;PML;LY6E;IFIH1;BST2;STAT2;STAT1;HERC5;HERC6;CD274;RSAD2;IFI35;ZBP1;IFI44L;SERPING1;BATF2;SAMD9L;IFIT1;EPSTI1;MS4A4A;TRIM22;MX1;NCOA7;XAF1;IFIT2;EIF2AK2;SP140;IL1RN;SOCS1;IFIT3;ISG15;NEXN;LAMP3;DDX60;IFI44;UBE2L6;TFEC;MOV10;LIPA;MAFB;ZC3HAV1;GBP1;CXCL10;DDX60L;USP18;ZCCHC2;PARP9;IFIT5;FBXO6;SAMD9;ETV7;IFI6;TNFAIP6;…
gsea	GSE43863_DAY6_EFF_VS_DAY150_MEM_LY6C_INT_CXCR5POS_CD4_TCELL_UP	-0.410436	-1.72154	0.010101010101010102	0.29647639678304505	0.731	89/177	0.344	EXOC2;LDLRAP1;TGFB1;TMC6;ARL10;LYL1;STK10;CD86;CABLES1;CTSA;PLA2G15;CSF1R;TUBB2B;WFIKKN1;SLC17A5;ABCG1;ADAM8;ACAP1;KLF2;HIC1;TBC1D2B;LAT2;PLD3;CD27;B3GNT7;TCIRG1;CD84;CHST15;VCL;RGS13;VASP;PLCG1;LASP1;PCYT1A;PPP1R3G;RENBP;SPP1;MAST3;BACH1;ZNF365;DDIT4;TRIM11;POU6F1;EPHB2;KLHL24;MYO1C;GPR137B;SNX30;TNRC18;SUN2;DMXL1;IRF2BP2;NFATC1;TIMP2;RMND5B;SLC6A15;MALAT1;KCNJ12;NEAT1;FOSL2;CAMK2G;RGS2;HPCAL1;D…
gsea	GSE12845_IGD_NEG_BLOOD_VS_NAIVE_TONSIL_BCELL_DN	-0.322053	-1.42385	0.064	0.2965059563337439	0.997	89/177	0.393	SLC35E1;ASAP1;DENND3;MFNG;TGFB1;CHST11;CYTH4;KCNAB2;ARID5A;SLA;RBM23;PLIN1;CLCN7;TTC31;DEF6;PGF;ARID1A;MED1;DACT1;RNF44;MACF1;GLIPR1;PPM1F;RLF;PLA2G10;ALDOC;LASP1;MATK;ETF1;KLHL24;POLR2A;LPIN1;GTPBP8;RASSF2;POLE;ARHGEF1;CHP2;ZNF862;CHI3L2;CYTIP;PDP1;LMBR1L;CWC25;R3HDM2;APPL2;CRTC3;CCIN;AGPAT3;TGFB3;RXRA;MMP17;ZBTB43;HK2;ZNF692;SIK1;CSRNP2;UTP20;SMPD1;MAPK8IP3;SPG7;RHOT2;ZNF10;BHLHE40;RABEP1;KRT14…
gsea	GSE32986_CURDLAN_LOWDOSE_VS_GMCSF_AND_CURDLAN_LOWDOSE_STIM_DC_UP	-0.303444	-1.42406	0.0380228	0.2966037736162825	0.997	87/172	0.4155	P2RX7;ABHD4;CLIP1;STARD8;NCOA2;CELF2;MYO1F;GRN;LIX1L;TMEM106A;APC;SIRT2;CD37;FAM32A;SIPA1L2;TNFAIP8L2;HTR2B;LAT2;ITPR2;LY96;TMEM127;LHFPL2;C1orf54;EPB41L3;TCIRG1;FYCO1;CAB39L;MAN2C1;FCRL1;RASSF8;NKIRAS2;CTSD;SENP8;RBL1;VPREB1;CTNS;CD302;CD28;HAUS8;DTNBP1;NPL;MARVELD1;HAUS1;TTC7A;STARD3;TOM1;ZNF467;STK38;C19orf38;GRB2;BLNK;ITGB8;NR1H3;MTMR10;ANTXR2;RNF34;ALDH2;PNPLA6;RASA4;TLR3;TMEM51;PTPRA;PHF3;Z…
gsea	GSE41867_DAY6_EFFECTOR_VS_DAY30_MEMORY_CD8_TCELL_LCMV_ARMSTRONG_UP	-0.396025	-1.73343	0.00392927	0.2966567614467921	0.698	92/181	0.3553	BRD4;TLR6;HIVEP3;AKAP8L;C16orf54;MAP3K10;DUSP3;MXD1;FERMT3;NCKAP1L;SPPL3;MICAL1;TBC1D9B;GNS;AAK1;ACAP1;PECAM1;NCOA7;PLD3;GSK3B;ITPR2;TXNIP;THBS1;PDE1B;TCP11L2;CHST15;GPR34;P2RX4;RAB19;EVI2B;FYCO1;TRPV2;UAP1L1;ZBTB24;RENBP;IFI44;GANC;S1PR4;CLK3;ENPP1;NCF2;HPSE;EIF3K;ZC3HAV1;PDE7A;WTIP;GTPBP2;MEF2D;AFF3;EP300;CD38;ARHGAP4;SP110;TIGD2;SLC28A2;MTA3;FAM76A;GRINA;CCPG1;GLG1;ITGB2;EIF3H;ADAMTS10;AKNA;UT…
gsea	GSE15930_STIM_VS_STIM_AND_TRICHOSTATINA_48H_CD8_T_CELL_DN	-0.3975	-1.69772	0.010460251046025104	0.29764868942097356	0.779	106/188	0.3549	NCOA3;TRAFD1;IRF7;LYL1;CLN3;PARP6;TCOF1;CMPK2;PML;IFIH1;SLFN12L;SKIL;TYMP;STAT1;RSAD2;IFI35;TNPO2;TRIM21;LGALS9B;OTUD7B;MTHFR;MX1;ZNFX1;HLA-E;EIF2AK2;CD5;GRK5;SLC7A7;NDST1;NRBP1;CCRL2;USP15;SOCS1;TMEFF2;ADAR;ISG15;PIGS;IRF9;CAB39L;OGFR;SEC23A;RRP1B;HLA-C;CEBPB;MOV10;EPHB2;SIN3A;VPS53;GTPBP2;XPO6;USP18;EXOSC10;USP25;NFATC1;GALR1;GEMIN5;SLC25A28;HLA-B;CTSS;ATP13A1;TAP1;AGRP;STARD3;CBX4;PCK2;MX2;EDN…
gsea	GSE3994_WT_VS_PAC1_KO_ACTIVATED_MAST_CELL_DN	-0.31039	-1.42255	0.0355731	0.2976515035550147	0.997	86/188	0.3114	GATA3;TRAM2;ABHD4;GIMAP7;STAM;SASH3;RABEP2;ARID5A;LPP;UBE3B;ZNF804A;WIPF2;LY6E;ESYT2;ADAM8;SEC24C;VPS39;EPSTI1;RBMS1;ITSN2;MON2;CNP;CD5;PTK6;ZIC1;VPS13B;POLR3C;CALU;CSNK1A1;PTGER2;GSTT2;CACNA2D4;LASP1;GMEB2;SPP1;AFG3L2;SNX20;GPR18;ZBTB17;IL4R;CD28;RADIL;CPNE1;ATG2A;MAP3K5;CASZ1;GPC1;CHSY1;SELL;FBXO31;CTSE;ZMAT3;TMEM229B;PAFAH1B1;TRRAP;AGPAT3;TYK2;NISCH;AP1B1;ZBTB43;TRAM1;STIM1;SNX9;SPSB4;NUB1;JAK…
gsea	GSE43863_DAY6_EFF_VS_DAY150_MEM_TH1_CD4_TCELL_DN	-0.322588	-1.42157	0.0667976	0.29777369910720236	0.997	92/181	0.3865	LAG3;GIMAP4;DENND3;NCF1;LY6D;ARID5A;PLXND1;OPTN;ARHGAP30;PLVAP;SKIL;GBP6;IGFBP4;MS4A6A;PECAM1;ARID1A;ETV3;RBMS1;HCK;TLR1;PIKFYVE;DENND5A;IRF9;CFLAR;HIVEP1;GMEB2;RFX5;FCRL1;TBX21;SFXN1;GPR18;SENP5;CCR7;PLXNC1;PXN;ACTN1;ZNF710;CXCL10;EBI3;OSM;MAPKBP1;FSCN1;ICOSLG;CDC27;STK17B;PIM2;SELL;TBL1X;SETDB1;IL12B;HSD11B1;MLLT6;CPNE3;AKNA;HK2;LTA;YTHDF3;PELI1;DPP4;B3GNT2;SLAMF1;ID1;PCGF5;FCER2;RND3;LAP3;KSR1…
gsea	GSE46606_UNSTIM_VS_CD40L_IL2_IL5_1DAY_STIMULATED_IRF4_KO_BCELL_UP	-0.328288	-1.42176	0.0821355	0.297855	0.997	96/184	0.4141	CCR1;CCR5;MFNG;CCL8;STAC3;TRIM14;SASH3;CYTH4;FERMT3;MFN2;ZNF585B;CCND3;HAVCR2;ADCY7;LGALS9;ENPP2;ARHGEF6;TEP1;CD53;BST2;ZNF512B;MEF2A;STAT1;HERC5;G6PD;NAGK;RILP;BATF2;CALCOCO2;MAN1C1;XAF1;PRMT5;IL1RN;HLTF;SLC20A1;IRF8;FNIP2;HK3;SNX20;PTER;SLAMF8;TEX261;ITGAX;CYSLTR1;KRR1;CH25H;PARP9;DIAPH1;SP110;AK2;ATP13A1;CRYBG3;MDN1;RRP12;IFI6;PDLIM4;EGR2;RTP4;SRM;GSPT2;LPL;SNAI3;KLHL8;CCL5;LRRC8C;VSIG10L;RABG…
gsea	GSE360_DC_VS_MAC_B_MALAYI_LOW_DOSE_DN	-0.296921	-1.4222	0.021400778210116732	0.297904	0.997	99/182	0.4409	SUSD5;GREM1;OAS2;EMP3;WAS;CD14;TOX4;GPR65;TCOF1;PYGM;LILRA1;S100A9;OXA1L;PKD1;BST2;CAPZB;ILVBL;OCEL1;PADI2;MSC;SLC31A2;ATXN2L;NINJ1;MYBPC2;FAM131B;LTBP4;FGR;HIVEP1;ZBTB24;PFKL;G0S2;SPP1;PRRG1;CMKLR1;POU2F2;CAD;CCR7;PSMD8;PLXNC1;MYD88;ITSN1;USP12;MNT;IFIT5;IL2RG;TIMP2;HGS;CRYBG3;SQLE;PARVB;RABAC1;SPINK4;B3GNT2;SEC31A;TOMM40;IDS;MAPK9;PBX2;LPL;GPNMB;HDLBP;DNAJC11;DHX38;RBCK1;MAGED1;STOM;BRD2;PPP2R5…
gsea	GSE37533_PPARG1_FOXP3_VS_FOXP3_TRANSDUCED_CD4_TCELL_PIOGLITAZONE_TREATED_UP	-0.478638	-1.70033	0.029535864978902954	0.2979432578516775	0.776	101/189	0.2925	RASGRP3;MEF2C;OAS2;OAS3;PRKD2;PARP12;OASL;TRIM14;IRF7;ID3;SH2B3;TNFRSF11A;DHX58;OAS1;LGALS9;PML;LY6E;IFIH1;BST2;LGMN;CTNNBL1;HERC5;HERC6;RSAD2;IFI35;IFI44L;IFIT1;EHD4;MX1;XAF1;IFIT2;TRANK1;EIF2AK2;KANK3;CNP;AFAP1;IFIT3;EML2;TNFSF18;SLC15A3;ADAR;ISG15;NR3C1;NGFR;DDX60;OGFR;IFI44;UBE2L6;PRDM11;YEATS2;HLA-C;DDIT4;PHF11;GHRHR;CASP1;EFR3A;DDO;HLA-F;MYD88;TMEM50A;GTPBP2;USP18;ZCCHC2;IFIT5;SPTLC2;USP25;…
gsea	GSE37416_CTRL_VS_48H_F_TULARENSIS_LVS_NEUTROPHIL_UP	-0.316256	-1.42282	0.053784860557768925	0.2980302573645994	0.997	83/161	0.3751	GIMAP4;OAS2;OAS3;OASL;ITGA4;ACACB;RABEP2;KBTBD7;MAP4K1;OAS1;LGALS9;ARHGEF6;GAS6;BIN2;BCL11B;SULT1B1;HERC5;RSAD2;DNAJC15;SAMD9L;TRAT1;MS4A4A;TRIM22;XAF1;CD3G;MVK;IFIT3;TFAP2A;SEMA4F;CX3CR1;DDX60;HS3ST5;PAPPA;GIMAP2;S1PR4;E2F2;ZC3HAV1;RNGTT;CAMP;GATA1;PTDSS1;MKX;MPRIP;SP110;OR51B2;SAMD9;ARMC1;CTSE;CYBRD1;LARP4;ABHD15;ADAMTS10;CLRN1;SLAMF6;COL9A2;AGK;LCN2;HSPA1A;DAND5;SORBS1;SHISA2;TRIM44;RARG;SERTA…
gsea	GSE11057_NAIVE_CD4_VS_PBMC_CD4_TCELL_DN	-0.380045	-1.42188	0.12236286919831224	0.29804386824389045	0.997	94/188	0.3279	TLR6;LILRA6;ENG;DENND3;EMP3;SH2B3;GALNT10;MPP1;NOTCH2;LILRB3;ATP2A2;C3AR1;PLXND1;CTSA;LSP1;TMEM40;PLEKHO1;TEP1;SLC15A4;ADAMTSL4;ACTN4;RASGRP4;RAB8A;ADAM8;DYSF;NAGK;CAPG;TTYH3;WDFY4;SLC31A2;YWHAG;LY96;AIF1;GNGT2;SLC7A7;USP15;VCL;EPAS1;CEBPB;SLC37A2;CYP1B1;DUSP22;OSBPL5;TGFB1I1;CATSPER1;FNDC3B;ZNF710;TMED5;HAL;HLA-DPA1;REL;FUT7;SECTM1;JAK2;TM6SF1;CSF2RB;SNAP23;FEZ2;ACER3;NAGA;RTN1;ARSB;RGS2;CFD;SES…
gsea	GSE32255_WT_VS_JMJD2D_KNOCKDOWN_4H_LPS_STIM_DC_UP	-0.333668	-1.42257	0.056338028169014086	0.29805298047538703	0.997	85/141	0.4265	MYO9B;CLIP1;ACVRL1;POLR1A;RGS11;HEATR5A;PIK3R5;CD300C;IGFBP4;ETV3;ACIN1;PADI2;ST8SIA1;SLC20A1;SH3PXD2A;AHDC1;TRPC2;PRPF40B;NFAM1;GPR18;SLC30A4;CD40LG;PDE7A;TREML2;NUDT11;GPR183;MAP4K4;TECPR2;PAG1;RFFL;PDK1;PPEF1;ESAM;EGFLAM;GPR132;SLFN5;C19orf38;DGKD;DYRK2;SLC26A11;PDLIM4;MESP2;CSRNP2;VIPR1;GIGYF2;RNF145;RAB3IP;UBQLN2;CXCR1;ALS2CL;GSN;CDR2;CDH24;GPR171;DCUN1D1;CELF1;CEP68;NRAS;SYNM;TECPR1;EYA2;PR…
gsea	GSE45365_WT_VS_IFNAR_KO_CD8A_DC_MCMV_INFECTION_UP	-0.387025	-1.74312	0.00200803	0.29807536822315145	0.677	98/182	0.3467	BRD4;MYO9B;ASAP1;PARP12;RIPK1;SCARF1;LRP10;TRAF3IP3;SH3TC1;MYO1F;ATP2A2;WSB1;LSP1;SUPT6H;ZNF512B;NID2;STAT1;AAK1;GAN;GBF1;ARID1A;LUC7L2;CLEC5A;HCK;TBC1D2B;RNF44;MACF1;C1orf54;C2CD2;UBXN7;CRK;MLEC;EIF4G1;VCL;SLC20A1;PKN1;LASP1;DDX60;WIPI1;TLN1;TFEC;ANKS1A;YEATS2;RASSF4;BICD2;PLXNA1;ARHGAP1;GPX3;FSCN1;PRKACA;AMPD2;IL2RG;JAK2;TMEM214;SOCS5;HGS;TBC1D10B;CRTC3;CRYBG3;GRINA;CBX4;RTN1;TYK2;ICAM1;PTPN22;…
gsea	GSE46606_IRF4MID_VS_WT_CD40L_IL2_IL5_DAY1_STIMULATED_BCELL_DN	-0.329047	-1.42094	0.0734127	0.2981380471253047	0.997	97/180	0.408	KCNQ4;NODAL;ARHGAP31;RHBDF2;CPEB4;PTPN1;LSM11;APBB1IP;CALCRL;WSB1;CLIP2;PIK3R5;PIK3CG;CCDC88B;LCP2;NFKBIB;KIT;NLRP3;PDE4B;TLR2;SAMSN1;SNX18;TNFSF9;PLEK;EHD1;VTA1;KPNA3;REPS1;CSNK1A1;VASP;SLC30A6;DGKI;CFLAR;STARD5;HIVEP1;GFI1;INSIG1;HTR7;CCL4;SNX10;ZSWIM4;ANO9;PRDM2;LELP1;SALL2;ZNF572;CRY1;ICOSLG;CH25H;REL;REST;TNIP1;OLR1;FZD1;RNF19B;ICAM1;EFS;OPRK1;IRAK3;ITGB8;SPAG5;FNBP1L;TMEM170B;SPIC;RAB32;LRR…
gsea	GSE17721_POLYIC_VS_CPG_6H_BMDC_UP	-0.286665	-1.41833	0.025	0.29815532008400336	0.997	83/184	0.3991	CORO1C;ULK1;FCGR1A;FLI1;MEF2C;SPEN;N4BP3;OAS2;CLIP1;IL10RA;GRN;SERINC3;RREB1;SUDS3;MOCOS;AAK1;MORC3;ANKRD44;MTHFR;ACIN1;MIA3;SCAMP2;CTDSP2;GNA13;USP15;RAB12;CHST15;EPB41;EN1;SPHK1;FGR;RAP2C;MATK;MVP;SNX2;NACC1;PLCG2;KIF1B;XRN1;JRK;PIP5K1C;SUN2;ANKIB1;ZC3H18;RP2;TNRC6A;NAGA;CAMK2G;CUL4B;FANCA;FRYL;MTBP;RAB3IP;SPINT2;BCL9;HERPUD2;ATP9A;WDFY1;ITCH;BRWD3;STOM;DNMT3A;LHX2;ACVR1;MAGI3;CDA;KDM5B;SPSB1;R…
gsea	GSE19198_6H_VS_24H_IL21_TREATED_TCELL_DN	-0.330967	-1.41851	0.0750988	0.29816471182699883	0.997	97/172	0.4182	SIGLEC1;PREX1;ADAP2;GIMAP5;STAB1;DUSP3;VSIG4;TRIM14;MTSS1;MXD1;ABLIM2;MPP1;ADORA3;STAT5A;NCF4;TNS1;TPD52L2;PIK3R5;CD180;FCGR2A;DIP2B;SERPING1;P2RY12;TLR2;SAMSN1;FCGR3B;PKN1;CORO7;ITPKC;ABLIM3;CDC25B;SH3PXD2B;CMKLR1;ANKS1A;LILRB5;SLC46A1;ITSN1;RASSF2;SECTM1;TRPS1;TBK1;ARID5B;RAB42;MYO7A;FAM91A1;LARP4;ATF7;SRPX;PAK2;GRB2;SSH2;SNX9;PELI1;QPRT;GBGT1;AP2A2;PMP22;LRRC58;RBPJ;FKBP5;BLVRB;RHOBTB3;LZTS2;D…
gsea	GSE34006_WT_VS_A2AR_KO_TREG_DN	-0.360152	-1.42105	0.10062893081761007	0.29837305135430203	0.997	105/186	0.3835	AQP1;OAS2;OAS3;PARP12;OASL;TRAFD1;ANKFY1;RIPK1;IRF7;ARID5A;GPR65;DHX58;TLR7;OAS1;CMPK2;PARP14;PML;XPNPEP2;IFIH1;BST2;TMEM140;SLFN12L;STAT2;STAT1;CD274;RSAD2;DIP2B;MORC3;GBP6;IFI35;ZBP1;TRIM21;LGALS9B;MX1;ZNFX1;HLA-E;IFIT2;CCRL2;SOCS1;IFIT3;GBP7;SLC7A1;ADAR;ISG15;ATP1B2;IRF9;DDX60;OGFR;HLA-C;MGAT1;TMEM184B;MOV10;CYP1B1;CXCL10;CDH23;GPR155;USP18;PARP9;SLC25A28;VCAN;HLA-B;RNF114;PDK1;TAP1;GRINA;RNF1…
gsea	GSE8835_HEALTHY_VS_CLL_CD4_TCELL_UP	-0.309697	-1.418	0.0422535	0.29838797933205446	0.997	85/176	0.4327	CD72;GJB5;TIMD4;STAB1;OASL;ST3GAL5;OGFRL1;ID3;XKR8;GPR182;HDC;OAS1;CCL7;CYP4F3;CMPK2;IFI44L;CAPG;APOE;APOD;SAMSN1;IFIT2;TBL3;SNX18;TNFSF9;PTK2;TNK2;IFIT3;TRIB3;LCOR;SULT1A1;IGFBP3;ZNF707;ATP10A;PLD4;GPR84;CASP1;PSMD8;PRICKLE2;MMP13;FBLN2;HOXB1;ATP1A4;ITSN1;RARB;CRISPLD2;UBC;DTNA;CBX4;ITGB7;AGFG1;MAP2;GBGT1;ELK3;PMP22;HLA-A;CCND1;PMEPA1;TTC17;RYR1;NEK8;FYTTD1;KLRK1;MLXIPL;N4BP1;LANCL3;SMCR8;AMN;SP…
gsea	GSE3720_UNSTIM_VS_LPS_STIM_VD1_GAMMADELTA_TCELL_UP	-0.302053	-1.41862	0.0374016	0.2983899167266609	0.997	80/167	0.3789	FLI1;MFNG;SH2D3C;ITGA4;STK10;NOTCH2;DYNC1H1;TCOF1;MICAL1;IGF2R;WFIKKN2;DNAJC15;PDE4B;MS4A6A;ANXA6;WWP1;GSK3B;DUSP7;TXNIP;GMFG;SETDB2;SLC20A1;CXCR6;EOMES;ATP8B4;S1PR4;MGAT1;FOXO1;TBX21;TAF4B;SETX;KIF1B;HS3ST3B1;TAF8;THBS3;GPC1;CHSY1;PGS1;PIP4K2B;LEMD3;GPR132;TTC7A;ITGB7;MYO1H;STK38;IFNGR1;ETS1;MAPK14;RUNX3;FBRS;JUP;NBEAL2;CNOT6L;ATAD1;NFATC3;CHD2;HLA-A;MARK2;RNF125;PLCXD2;ZNF420;GOLM1;RARA;NR1H2;S…
gsea	GSE21380_NON_TFH_VS_TFH_CD4_TCELL_UP	-0.397073	-1.70279	0.0103734	0.29860779910470153	0.773	91/181	0.3642	GATA3;CORO1A;TMEM204;RASGRP2;ARHGAP31;LPP;LY86;CALCRL;RCSD1;INPP4A;TMEM106A;LSP1;NCKAP1L;OAS1;CD37;PXDN;PARP14;RECK;RNASE6;DOCK2;MED13L;SLFN12L;DOCK8;ARHGAP25;LCP2;NRP1;IQGAP2;NAGK;PDE4B;MTHFR;PADI2;TXNIP;C1orf54;MYOM1;TCIRG1;KANK2;TLR4;FYCO1;IRF8;IFI44;SPP1;HDAC6;MAST3;FGD2;TFEC;CCL4;KAZN;RGS18;FRMD6;TGFBI;WTIP;TMEM119;PDCD1LG2;SALL2;EMCN;HEXA;FAM167B;TNRC18;WFS1;FUT7;CHSY1;FSTL1;TM6SF1;CRYBG3;P…
gsea	GSE40274_FOXP3_VS_FOXP3_AND_PBX1_TRANSDUCED_ACTIVATED_CD4_TCELL_DN	-0.312098	-1.41873	0.0442656	0.298609	0.997	83/184	0.3466	RNF213;SLC22A2;ATXN2;PIP4K2A;NCF1;ARID5A;STAT5A;DHX58;CCND3;THEMIS;PLEKHO1;TUBB2B;ABCG1;INF2;IFIH1;IGF2R;ABCA1;IFI44L;KIT;TTYH3;MAN1A1;ST8SIA1;MX1;TTC3;TP53BP1;RASA2;SERPINI1;SH3PXD2A;IFI44;TMEM120B;FCRL1;FMNL3;SKI;CCR7;FLYWCH1;SRCAP;CELSR2;SALL2;PTPRF;USP18;REL;SECTM1;B4GALNT1;MARVELD1;CYP8B1;MAPK11;CYBRD1;ZC3H12D;PI4K2B;FOSL2;LTA;RASA3;QPRT;RAB3IP;ID1;PCGF5;SMAD7;XPO4;TMEM131;GOLGB1;ATP9A;PMEPA…
gsea	GSE26290_CTRL_VS_AKT_INHIBITOR_TREATED_ANTI_CD3_AND_IL2_STIM_CD8_TCELL_DN	-0.389982	-1.69854	0.014198782961460446	0.29872321204752506	0.779	94/183	0.332	CD72;NCOA3;TRPM2;TRAFD1;LAIR1;GIMAP1;ST3GAL5;ADARB1;C1orf162;GNG2;HEG1;SEMA4C;HAVCR2;CD48;MICAL1;ARHGEF6;ESYT2;NPTX1;FBXO32;CD82;DIP2B;MORC3;CAPG;TAGAP;ETV3;CSGALNACT2;CALCOCO2;MAN1C1;SAMSN1;PPFIBP1;RAB8B;LACTB;TP53BP1;SOCS1;P2RX4;FOXN3;ITPRIP;KRT7;WIPI1;PSTPIP2;LST1;BCL2A1;MOV10;SERTAD2;RPTOR;FXYD7;CD40LG;JARID2;XRN1;IL4R;OSM;CMTM3;GPR155;CHSY1;NAB2;TBL1X;SECTM1;ARRB1;PAG1;LY9;MYO1E;TAP1;CLPB;PT…
gsea	GSE20715_0H_VS_24H_OZONE_LUNG_UP	-0.322238	-1.41882	0.0761317	0.29889470758046854	0.997	102/183	0.4176	CORO1A;CDH5;PARP12;KCNH2;HCST;KDR;MYO1F;MPP1;MAP4K1;FERMT3;LSP1;NCF4;GNB4;TYROBP;CLEC7A;S100A9;CD36;CD53;HCFC1;PTPRC;MEOX2;MS4A6A;PECAM1;TRIM21;MYO1G;CD27;CD3G;CD2;FXYD1;S100A8;SCN7A;USHBP1;POLR3C;PTGER2;TRPV2;RASGRF2;DGKZ;RFX5;CYTH3;EMP2;BTRC;FCRL1;SPNS2;SNX2;FMNL3;SERTAD2;PLCG2;ARHGAP1;PPT1;SPRYD3;SELL;IL2RG;RMND5B;PRDM1;HLA-B;GAB1;MRPS35;LMO2;CAMK2G;RTN1;RGS2;ETS1;RASA3;HNRNPR;ELK3;TCEA3;ARHGD…
gsea	GSE5589_LPS_VS_LPS_AND_IL10_STIM_IL10_KO_MACROPHAGE_45MIN_DN	-0.356062	-1.41885	0.10105263157894737	0.2992438653848712	0.997	80/179	0.3195	CORO1A;GIMAP8;FCGR1A;FCGR3A;ANGPT1;MSR1;DHX58;LSP1;EXOC3L2;ICOS;MMRN1;SRGN;BCL11B;CD274;SH2D1A;IFI35;NFKBIB;ACSL1;CLIC4;ZBP1;FPR1;SAMD9L;CSGALNACT2;PADI2;CTLA4;XAF1;HLA-E;LAT2;IFIT2;CD3D;FAM131B;CCRL2;S100A8;IFIT3;LMTK2;SLAMF9;GFI1;G0S2;ITK;E2F2;DDIT3;GPR18;CXCL10;ITGAX;OSM;RAB37;TREML2;TUBB1;GP1BA;JAK2;CRISPLD2;IL12B;SP110;SLC28A2;CIITA;CD40;FASLG;ESAM;CXCL11;ATP2A3;HSD11B1;ITGB7;SUV39H1;RGS1;TR…
gsea	GSE28737_WT_VS_BCL6_KO_FOLLICULAR_BCELL_UP	-0.313526	-1.41902	0.027985074626865673	0.29933276961395555	0.997	84/182	0.344	EBF1;SUSD5;RASGRP3;MEFV;ACVRL1;LY6D;OGFRL1;ANGPT1;STAT5A;NGF;CNTNAP1;VASH1;CYBB;PPP1R12B;CAPN11;SYNPO2L;HTR2B;LAT2;NTS;LRRC3;FBXO24;FFAR2;BTK;UAP1L1;LIG3;ST6GALNAC3;CUL2;ENPP1;KAZN;CAD;SLC30A4;MC5R;MGAM;OPRL1;BFSP2;RPP40;PTPN14;PRX;CHAC1;PIAS2;NPL;SNX30;HEY1;PIM2;PIK3R3;CYTIP;ESAM;CCIN;HOXA4;HLA-DRB1;POM121;IFNGR1;EGR3;SECISBP2L;BLNK;SNX9;KLHDC10;LYG2;SLC7A6;ZNF451;SLC16A2;GNAT2;AGPAT4;RAD54L2;ZN…
gsea	GSE33424_CD161_INT_VS_NEG_CD8_TCELL_UP	-0.471689	-1.75132	0.024844720496894408	0.299351	0.643	100/181	0.3051	NLRC5;RNF213;OAS2;OAS3;PARP12;OASL;TRAFD1;CSF1;IRF7;PSMD11;LY86;RILPL1;CD86;GPR65;ZEB2;DHX58;TLR7;OAS1;CMPK2;PARP14;PML;IFIH1;TMEM140;SLFN12L;STAT2;MPEG1;STAT1;HERC6;CD274;RSAD2;LPXN;CYBB;GBP6;IFI35;ZBP1;IFI44L;TRIM21;SAMD9L;IFIT1;EPSTI1;MX1;HCK;SCAMP2;HSH2D;NCOA7;XAF1;HLA-E;IL12RB1;IFIT2;PRMT5;EIF2AK2;LARP1;CCRL2;IFIT3;GBP7;ISG15;SETDB2;IRF9;SERPINI1;POLR3B;DDX60;IFI44;ZNF365;PLAC8;PDE7B;RBL1;CX…
gsea	GSE24634_TEFF_VS_TCONV_DAY7_IN_CULTURE_DN	-0.464689	-1.73379	0.031446540880503145	0.2993761211746343	0.698	98/188	0.3074	CORO1C;HLX;GM2A;LILRA6;C1QB;C1QA;IFI30;HMOX1;LILRB2;CD300A;LILRA2;ARHGEF10L;PSAP;CD86;PLXND1;RREB1;TNS1;TYROBP;ARHGAP22;CLEC7A;CLCN6;RNASE6;GNS;CLCN7;LILRB4;SLC11A1;NRP1;PLEKHO2;TRIM22;TLR2;SYNPO2L;AIF1;TSC22D2;TLR1;MMRN2;PLEK;LHFPL2;EPB41L3;SCPEP1;PPM1F;CD84;CHST15;DAB2;FGR;SERPINE1;DDX60;KIAA0513;IFI44;SPP1;BACH1;TFEC;PI4K2A;ACP2;NCF2;CYP1B1;MNDA;LIPA;KIF1B;ACTN1;HLA-F;ITGAM;FNDC3B;PDE4DIP;ZXDC…
gsea	GSE21360_SECONDARY_VS_QUATERNARY_MEMORY_CD8_TCELL_UP	-0.393209	-1.41275	0.13541666666666666	0.29965867594666085	0.997	87/174	0.3429	TNFRSF1B;GREM1;OASL;CD14;MXD1;ARID5A;ADORA3;STX11;CSF3R;OPTN;SLC2A1;HDC;CCL7;PIK3R5;NDRG1;S100A9;RIOK3;KRT5;ADAM8;CD274;RSAD2;NFKBIB;CLIC4;FPR1;PDE4B;CCL3;MX1;SAMSN1;CXCR2;IL1RL1;TNFSF9;DTX2;IL1RN;PLEK;VCAM1;GNA13;ANXA8;CCRL2;TCIRG1;EML2;SLC15A3;TTC39C;CFLAR;CYTH3;CCL4;DSP;MMP13;DSG3;EBI3;CLEC4E;IL12B;GAB1;TNFRSF9;TNIP1;CD40;GYS1;DMKN;TREM1;ZFP36;MX2;HK2;SLCO3A1;NUPR1;IKBKE;IRAK3;FNDC3A;LCN2;GPR3…
gsea	GSE19198_1H_VS_24H_IL21_TREATED_TCELL_UP	-0.34731	-1.41907	0.1037344398340249	0.29967084210406303	0.997	101/183	0.3985	ASAP1;TGFB1;SH2D3C;SULF2;NADK;ITGAL;MYO1F;CD300A;KCNAB2;DES;CSF1R;MXRA8;ARHGAP21;CLEC7A;RECK;PLVAP;RASGRP4;ATP13A2;COTL1;FPR1;ANKRD44;PLEKHO2;MAPK3;CXCR2;ANGPTL2;ARHGAP9;HSD17B4;KCNJ10;CD3G;ANTXR1;CEACAM21;PARVG;USHBP1;COG6;EVI2B;FYCO1;NGFR;CAB39L;CX3CR1;STAP1;SPNS2;NCF2;ABCD1;MAN2B1;LIPA;MAFB;TGFBI;PILRA;ITGAX;LPIN1;PRKACA;PTPRF;TIMP2;ARHGAP4;TNXB;TEK;ATP2A3;SLC46A3;EVI2A;ITGB7;ADAMTS10;TCF21;LI…
gsea	GSE17721_POLYIC_VS_PAM3CSK4_1H_BMDC_DN	-0.312639	-1.41708	0.0483871	0.29971387959213186	0.997	98/185	0.3911	PI16;TNFRSF1B;NCOA2;IL10RA;ADORA2A;TLR7;SPPL3;ACTN4;SLFN12L;DOCK8;LCP2;HDAC5;CD274;FPR1;NLRP3;PDE4B;ETV3;FCGR2B;PLEKHO2;TLR2;STARD4;MMP14;VEGFA;PFKP;MATK;LTV1;CEBPB;AFF4;DNASE1L2;ITGAX;USP16;ICOSLG;RFX1;RPS6KA2;SLC9A8;TGM2;TNIP1;CYBRD1;SBDS;GPR3;CRLF2;CBX4;PLAT;CIDEB;TREM1;ZFP36;RNF19B;ADM;ICAM1;DMBT1;NUS1;BLNK;AP1G1;EFS;CDC42EP3;LDLR;RTBDN;DNAJB11;HERPUD1;TMCC2;SNAPC3;RND3;TMEM39A;UBA1;GATA2;RAB…
gsea	GSE10325_CD4_TCELL_VS_BCELL_DN	-0.36315	-1.41221	0.11538461538461539	0.29986914735423387	0.997	101/172	0.3955	CD72;RASGRP3;GM2A;DENND3;MEF2C;ENTPD1;RHBDF2;MTSS1;LYL1;RABEP2;LY86;MARCKS;CLIP2;TLR7;CD180;CLCN6;RNASE6;MEF2A;NCF1C;CYBB;CLIC4;ATP10D;FCGR2B;SCARB1;LAT2;TUBB6;IRF5;SP140;SLC7A7;LHFPL2;CD79B;SCPEP1;CXCR5;SLC15A3;CD1D;CHST15;IRF8;BTK;RFX5;STAP1;CACNA1A;PLAC8;DHTKD1;PLCG2;TFEB;HLA-DPA1;GUSBP11;CIITA;CD40;FADS3;PAX5;EHD3;HLA-DRB1;LMO2;MS4A1;PCDH9;SHMT2;FCRL2;RHOQ;BLNK;RAB30;AIM2;ARHGAP24;FCER2;FCGR2…
gsea	GSE3565_CTRL_VS_LPS_INJECTED_DUSP1_KO_SPLENOCYTES_UP	-0.381658	-1.41676	0.13485477178423236	0.2999458584836237	0.997	94/168	0.3756	GIMAP6;TNFRSF1B;GIMAP4;EMP3;LAIR1;HCST;RHBDF2;ITGA4;SRCIN1;ITGAL;MYO1F;ZEB2;GNPTAB;HAVCR2;PIK3R5;CSF1R;GNS;CD82;SH2D1A;NFKBIB;NRP1;FCGR2B;EPSTI1;IL1RL1;PIK3AP1;GZMK;MYO5A;SEMA4F;CX3CR1;TTC39C;CXCR6;GZMM;KCNJ8;IFNG;PFKP;TTC7B;TBX21;SNX10;SOAT2;CTSD;NKG7;LATS2;SYTL2;ITGAX;TMEM65;LPIN1;PPT1;XYLT1;ITGA1;EHBP1L1;SLC2A3;PRDM1;GNA15;ITGB2;ARSB;SMYD3;RGS1;PTPRJ;PCGF2;KIF5C;AHNAK;NBEAL2;SLC39A8;PTGER4;ATP…
gsea	GSE14350_IL2RB_KO_VS_WT_TREG_UP	-0.289071	-1.41912	0.025925925925925925	0.2999971764848942	0.997	102/178	0.4173	NLRC5;SHD;PDE11A;TNFSF13B;LAT;CD86;NCF4;PIK3R5;BRAP;GLRX;CACNA1C;STAT1;DIP2C;LONP1;IGFBP4;AEBP1;PADI2;FLT3LG;HESX1;DPP8;VTA1;GBP7;POLR3B;SFN;GMEB2;PDCD11;FCRL1;EFTUD2;KAZALD1;SNAI1;EFR3A;OSGIN1;PHLPP2;BTC;PIM2;PTPN9;TGM2;PDK1;DSE;TTC27;MDN1;MMP9;SQLE;HSD11B1;RRP12;ARSB;NFIX;HSF1;PDLIM4;TRIOBP;EFS;DPP4;SMPD1;TPST2;PSMB10;PWP2;DHODH;ADH1C;TPRN;ADCY3;BCL9;TMEM222;HEATR3;ALS2CL;WDFY1;DNAJC11;GRWD1;EY…
gsea	GSE8685_IL2_ACT_IL2_STARVED_VS_IL21_ACT_IL2_STARVED_CD4_TCELL_DN	-0.31236	-1.41319	0.03125	0.30002810712977956	0.997	58/129	0.3868	RASGRP3;GABRR2;ADRB2;SLC2A5;GNPTAB;TMEM79;CIDEC;BIRC6;MEOX2;NLRP3;CYP19A1;ST8SIA1;KLRG2;MACF1;TTC3;GZMK;SCN7A;POLR3B;CXCR6;IGLON5;MFGE8;NCKAP5L;TSSK3;MIB2;NLK;CALHM1;TET1;TUBB1;COL6A3;CYTIP;PAG1;DSE;TGFB3;CEBPZ;CD109;TARBP1;PELI1;UTP20;RNF145;AGK;SPG7;RAB3IP;TLR8;DUSP13;GRIP2;CDH24;KLRD1;PARP11;NUP153;ATXN7L2;ZIC5;IL18R1;IDH2;ZHX3;LZTS1;PNPLA7;MYOF;PROM2
gsea	GSE15330_GRANULOCYTE_MONOCYTE_PROGENITOR_VS_PRO_BCELL_DN	-0.290042	-1.4193	0.0343511	0.3000282652877529	0.997	95/181	0.4091	CD72;MYO9B;KIF5B;HSD17B6;LAIR1;TRAPPC10;MRAS;LAT;LAPTM5;CD86;WSB1;SERINC3;UBE3B;ABHD8;SYVN1;SPPL3;GRIPAP1;NPTX1;MED1;SMAP2;NINJ1;CD3E;SIT1;RPS6KA4;GLTP;DDX60;ST6GALNAC3;WNK1;CRIM1;EPAS1;ATAD2B;TRPC4AP;ABCD1;KAZALD1;NFYC;INO80;F2R;TFEB;GPX3;EMCN;KLHL26;PIP5K1C;EXOC1;CDKN2B;PAX5;HMGA2;TCF25;MS4A1;FBRS;NUB1;FNDC3A;QPRT;ABCB9;SAMHD1;MINK1;GRK6;NFATC3;KRBA1;ARHGDIB;NCOR1;PBX2;ILF3;LRRC8C;SFXN3;ZFYVE26…
gsea	GSE32901_NAIVE_VS_TH1_CD4_TCELL_UP	-0.324664	-1.41275	0.028735632183908046	0.3000495653865563	0.997	56/112	0.3891	PTPRB;SPNS1;ITGA4;ADRB2;IL16;THEMIS;CSF1R;TMEM79;PARP14;EMILIN1;ESYT2;HDAC5;LATS1;KLF2;FAM78A;CASKIN1;ACSM2A;ST8SIA1;SLURP1;THBS1;SEMA4F;IL17RA;HK3;NDRG3;SENP8;PTHLH;ASPG;KCNK4;OLFML3;KCNH1;C19orf38;CAMK1G;SLCO3A1;RTP4;VIPR1;IRAK3;ATP6V1B1;IL23R;SMAD7;C8B;SRPX2;ALS2CL;ZFP82;CD96;UNKL;KCNB2;GTF2I;PARP11;RAPGEF4;EXOC8;NUDT19;HTRA4;DIO1;WDR86;ENTPD5;BGLAP
gsea	GSE19888_ADENOSINE_A3R_ACT_VS_A3R_ACT_WITH_A3R_INH_PRETREATMENT_IN_MAST_CELL_DN	-0.303208	-1.41232	0.0510397	0.3000648332542681	0.997	93/179	0.4059	SLC45A4;RNF213;FCGR3A;BAHD1;IRF7;EP400;DHX58;CMPK2;PARP14;SLFN12L;STAT2;ZNF335;STAT1;HERC6;BIRC6;RSAD2;GBP6;IFI35;LGALS9B;IFIT1;HCK;XAF1;RNMT;CLCA1;TCIRG1;IFIT3;TRIB3;SLC7A1;ISG15;NMT1;JAKMIP2;SAA1;UBE2L6;CXCL9;HCFC2;ZNF365;USP31;CYP1B1;SLAMF8;EML4;GPR37L1;CXCL10;CDH23;NPL;USP18;ZCCHC2;USP25;NLGN2;CXCL11;MC1R;MX2;MLLT11;KIF5C;TMCC1;WDR62;WNK3;TBCB;GABRD;GATA2;LGALS3BP;TLR3;SGSM2;PRPF6;TATDN1;MYCB…
gsea	GSE360_CTRL_VS_L_DONOVANI_DC_UP	-0.295949	-1.41947	0.0394477	0.3001060430681449	0.997	93/185	0.4243	RNF10;CCR1;LRP1;PIP4K2A;CCR5;ST3GAL5;UTP14C;CD14;LILRA2;MPP1;KCNAB2;ADORA3;SYMPK;CD163;C3AR1;VAV1;LSP1;NCF4;PIK3CG;VASH1;ACTA2;PECAM1;CD33;MTHFR;TBC1D2B;HLA-E;TXNIP;SLC7A7;TTC3;USF2;CD1D;LMTK2;POGZ;GBX2;RASSF8;MCM3AP;EIF3K;PLCG2;DNAJC16;GPX3;XYLT1;PBX3;PPRC1;ERG;LTB;RPS6KA2;DIAPH1;ARHGAP4;PCCB;CDK5;PIP4K2B;MYO7A;NCAN;MED8;TARDBP;COL15A1;EIF3H;RXRA;APOC1;INPP5D;GTF3C2;KAT2A;SACS;AP2A2;GNPDA1;ANP32…
gsea	GSE30083_SP1_VS_SP4_THYMOCYTE_DN	-0.349075	-1.41334	0.0977597	0.30015394838630544	0.997	103/177	0.4091	GM2A;NLRC5;RNF213;LDLRAP1;OAS2;OASL;TRAFD1;IRF7;OAS1;ADCY7;INF2;IFIH1;HERC6;SELPLG;KLF2;IGFBP4;ABCA1;ATP10D;MS4A6A;FAM78A;SAMD9L;MAN1C1;TLR1;ANKRD12;GBP7;SEMA4F;IL17RA;IFI44;S1PR4;TBX21;NDRG3;ABCD1;RAB21;ANKH;NTRK3;HS3ST3B1;MYD88;STAT3;EHBP1L1;MAP3K5;IL21R;CTSS;S1PR1;CTSE;TAP1;DSE;TTC27;APPL2;VIT;TTC7A;ITGB7;ARSB;RPRD2;PIGQ;RHOQ;SLC30A7;NBEAL1;CD200R1L;IKBKE;RASA3;AHNAK;TGFBR2;RAB3IP;AP1G2;B4GALT…
gsea	GSE45881_CXCR6HI_VS_CXCR1LO_COLONIC_LAMINA_PROPRIA_UP	-0.364012	-1.41288	0.10261569416498995	0.300226	0.997	95/175	0.3834	ULK1;ELMO2;UBR4;KIF21B;PARP12;ANKFY1;SETD1B;NCOA2;CELF2;FMNL1;HDC;TAF2;AAK1;PTPRC;ZZEF1;EIF3A;MIA3;MACF1;CD3E;HERC1;CACNA1I;P2RX4;DOK2;SLC30A6;FOXJ3;VPS8;MPHOSPH9;PSME4;FBXO38;DCAF15;EML4;MCM3AP;TNIK;CD40LG;TNKS2;CD302;POLR2A;MED23;KLF12;APOL3;IL6ST;EP300;ANKRD36;FAM193B;EXOC1;NAA16;APPL2;CDK12;TARDBP;DLEU2;PAFAH1B1;SEC61A2;MECP2;MKRN1;SYNJ1;SV2A;MAP3K4;DYRK2;BLMH;HERC3;ZNF451;CLIP4;MINK1;GPRASP1…
gsea	GSE23502_WT_VS_HDC_KO_MYELOID_DERIVED_SUPPRESSOR_CELL_BM_DN	-0.340692	-1.41174	0.0924025	0.30034869373454276	0.997	96/185	0.4098	CCR5;CSF1;RIPK1;DUSP3;MTSS1;PTPN1;CHST11;CD68;RILPL1;HDC;GEM;FGL2;FCGR2A;RAB31;TUBB2A;LPXN;TCFL5;NLRP3;FCGR2B;CD80;CTLA4;GAS7;C5AR1;CD5;IL1RN;UBXN7;IRF9;TG;G0S2;OPA3;PLAC8;PSTPIP2;FXYD5;SNX10;RASSF4;TAF4B;ACTN1;PDCD1LG2;ATF6;TMED5;CLEC4E;IL6ST;SOS1;PGS1;CYTIP;CD38;PRDM1;TGM2;ACBD5;CSF2RB;ZC3H12D;SNAP23;FOSL2;GRINA;STK38;UBE2G1;AGPAT4;PTGER4;VIM;LAMP2;RC3H2;ALDH2;PEPD;APEX1;ZNF281;PTGS2;SIRPA;DTX3…
gsea	GSE28237_EARLY_VS_LATE_GC_BCELL_DN	-0.301502	-1.41953	0.020833333333333332	0.30038767691752727	0.997	94/178	0.4207	PREX1;SPEN;LRP10;SASH3;MPP1;KCNAB2;MAP4K1;ANGPT1;OTUD5;TPD52L2;CSF1R;FOXI1;CD48;KIAA2013;PRR12;MED13L;FCGR2A;METTL3;PEAR1;MIA3;FAM124B;MYO1G;GRAMD1A;HSD17B4;GLIPR1;TNK2;REPS1;EN1;VASP;MAGEL2;PHF21A;KCNJ8;PTPRCAP;DGKZ;G0S2;ATP10A;WASF2;NLK;DSP;MAPKAPK5;KDM1A;KLF12;YTHDF1;CHSY1;ABR;ATP13A1;YWHAB;LZTR1;ASPDH;RPRD2;KDM3B;MYH8;AQR;TECR;CDK16;SLC35A2;HOXA2;BHLHE40;LIMK1;DAPK2;TMEM222;ZFAND3;PLEC;KLRK1;…
gsea	GSE42021_TCONV_PLN_VS_TREG_PRECURSORS_THYMUS_DN	-0.339686	-1.41341	0.0718816	0.3003944637722892	0.997	105/188	0.3853	CD14;MSR1;ZEB1;STAT5A;OTUD5;CCL7;SERPINB2;CD53;RIOK3;SRGN;LCP2;NFKBIB;ACSL1;FCGR2B;ANGPTL4;TXNRD1;TNFSF9;IL1RN;EHD1;TLE3;SOCS1;RAB12;MMP14;SELP;GBP7;KPNA3;VCL;CSNK1A1;VASP;SERPINE1;HIVEP1;CXCL9;HNRNPH1;BCL2A1;SNX10;CEBPB;SLC30A4;MMP13;JARID2;MYD88;IL4R;KDM3A;PIAS2;CLEC4E;STAT3;MAP4K4;NAB2;JAK2;KCMF1;CD40;GPR3;TARDBP;EXT1;AGFG1;RNF19B;ICAM1;MDM2;HUWE1;HK2;RHOQ;YTHDF3;NUPR1;G3BP1;PELI1;FNDC3A;RNF14…
gsea	GSE7568_CTRL_VS_24H_TGFB_TREATED_MACROPHAGES_WITH_IL4_AND_DEXAMETHASONE_UP	-0.311446	-1.41145	0.0410959	0.30048804333001516	0.997	93/176	0.4107	GIMAP6;GIMAP8;ASAP1;MFNG;UPF2;ITGA4;WRNIP1;MTSS1;ADRB2;CD86;GPR65;CD48;RECK;CD53;STAT2;FBXO32;DIP2C;ATP13A2;HECA;ELK4;FAM32A;ESCO1;MS4A6A;ADCY9;ZNF146;MAN1C1;IL12RB1;TBXAS1;CDK19;CD84;MN1;DDX55;PTCD3;HNRNPH1;ACP2;FBXO38;SLC30A4;EFR3A;PDE7B;HOOK2;MEX3B;CNRIP1;ARHGAP15;NAP1L3;SOS1;GAB1;RNF114;ZNF81;FLNB;RHBDF1;HMGA2;PAK1;FCHSD1;ITGB2;ADAMTS10;CUL4B;SLC26A6;ZNF770;RSRC2;CLIC5;FOXO3;AP2A2;HLCS;CD74;R…
gsea	GSE37301_HEMATOPOIETIC_STEM_CELL_VS_CD4_TCELL_UP	-0.45884	-1.70048	0.027027	0.30056764009101655	0.776	88/166	0.3529	SSH1;PREX1;NLRC5;FCGR1A;ABHD4;FCGR3A;MXD1;CD68;NOTCH2;GRN;ZEB2;HDC;CSF1R;PIK3CG;FCER1G;GEM;S100A9;TEP1;PML;GNS;FGL2;LILRB4;STAT1;CD274;RAB31;NRP1;ZBP1;FPR1;FCGR2B;NF1;CD80;GAA;PIK3AP1;C1orf54;TLR9;MYO5A;SLC15A3;VCL;CDK6;IRF8;FGR;EOMES;ARHGAP19;TLN1;CXCL9;TTC7B;TBX21;POU2F2;RASSF4;PLCG2;PXN;TGFBI;CXCL10;CAMP;DPY19L3;PHLPP2;PTPN9;CSF2RB;MMP9;ATP2A3;CD300LF;SNX9;SLPI;LCN2;SAMHD1;EDEM1;GZMA;EAF2;CCL5…
gsea	GSE26030_UNSTIM_VS_RESTIM_TH17_DAY5_POST_POLARIZATION_DN	-0.307107	-1.41377	0.0547667	0.3005723962516653	0.997	91/175	0.4378	RAB35;FLT1;PARP12;NPC1;SNX8;APBB1IP;PLCB2;TIMP3;AKAP12;SLA;MFN2;EBF2;PPARG;G6PD;CD274;DIP2C;EHD4;PARM1;PPFIBP1;FAR2;TSC22D2;TXNRD1;ATF5;OR2V2;SOCS1;PTGER2;PPARGC1B;P4HA2;PCYT1A;ATP6V0A2;PFKP;MATK;OR10AD1;CCL4;NCF2;BICD2;DDO;CTNS;AMPD2;WFS1;CD300LB;TRAF1;HGS;FADS3;DNPEP;HSD11B1;HARBI1;SLC25A15;ETS1;PHOSPHO1;SLC26A6;CACNB4;OR6W1P;ARRDC4;SPINT2;RAB30;CLIC5;VIM;FCER2;PITRM1;XPO5;CDR2;RBM11;BCAR3;ACAA…
gsea	GSE17721_LPS_VS_PAM3CSK4_16H_BMDC_DN	-0.287495	-1.41419	0.027184466019417475	0.300591	0.997	100/182	0.4412	CLEC14A;HLX;GM2A;CLIP1;ARHGAP31;SUSD2;PTPN1;ID3;STK10;NCOR2;CD37;WDR4;GRIPAP1;MEF2A;RAB31;CD300C;TIAM2;NAGK;ADCY9;SIGLEC7;MAPK3;SNX18;PJA2;GLIPR1;MPO;EVI2B;HECTD1;MAST3;DLL3;NCKAP5L;CAD;GDPD3;CLINT1;PLCG2;SLC12A6;POFUT2;TMEM119;FN1;TMED5;LPIN1;ARHGEF1;STK17B;PCCB;ENTPD7;NPEPL1;HSD11B1;DGAT1;BICC1;MAPK13;EDNRB;TGFBR2;PGLS;DSTYK;FADS2;PRPF6;APEX1;SFXN3;NCAPG2;HJURP;PGM2;MYADM;NEK9;ZYX;MMACHC;KIF3C;…
gsea	GSE32986_CURDLAN_HIGHDOSE_VS_GMCSF_AND_CURDLAN_HIGHDOSE_STIM_DC_DN	-0.387806	-1.41433	0.14049586776859505	0.3007208470728692	0.997	94/190	0.3161	HIVEP3;TNFRSF1B;MEFV;IL10RA;STX11;ITGA5;CD86;SERPINB9;ZEB1;STAT5A;NCF4;GEM;PTGIR;MED13L;SLFN12L;SKIL;LCP2;NLRP3;PDE4B;TAGAP;FPR2;PLEKHO2;TLR2;HCK;SLC31A2;SAMSN1;TNFSF9;HES7;EHD1;CCRL2;MMP14;NFKBID;ISG15;TRIM69;VASP;CFLAR;ADAM17;RFX5;CCL4;PSTPIP2;GPR84;RASSF4;SLC30A4;CCR7;EML4;JARID2;CXCL10;SLC44A2;ICOSLG;CLEC4E;REL;CAND1;JAK2;PRDM1;TRAF1;HLA-B;TNIP1;OLR1;CIITA;CD40;GPR132;HLA-DRB1;MLLT6;ZFP36;RNF…
gsea	GSE15139_GMCSF_TREATED_VS_UNTREATED_NEUTROPHILS_DN	-0.298551	-1.41344	0.0517928	0.30075420338917963	0.997	85/180	0.3874	EPS15L1;SLC45A4;TRAM2;FLT1;UPF2;NCOA2;SULF2;CALCRL;STAT5A;DHX58;APC;OAS1;ARHGAP21;XPOT;PTPRC;LATS1;APOLD1;GAA;PCNT;DHRS3;CDON;DHX29;ACTR2;LARP1;PPM1F;MYO5A;SELP;SLC7A1;ADAR;CHST15;CDK6;EIF4G3;FAM120B;TDRKH;LARP4B;RCBTB1;KNTC1;CNRIP1;POLE;PDE4DIP;TMEM181;GEMIN5;TMEM214;FBXO31;SMG1;YWHAB;FAM91A1;RPRD2;RGP1;RUNX3;OTUB2;G3BP1;INO80E;AGPAT4;DNAJB11;SLC25A2;CPM;SACS;TBRG4;GNPDA1;RNPC3;AEBP2;SNX11;CSGAL…
gsea	GSE17186_BLOOD_VS_CORD_BLOOD_CD21LOW_TRANSITIONAL_BCELL_UP	-0.307941	-1.41494	0.052845528455284556	0.3007941411539037	0.997	89/182	0.3598	LDLRAP1;EMP3;MTSS1;PTPN1;TRAF3IP3;RCSD1;ADORA2A;PRG4;RECK;ICOS;IGF2R;LCP2;HECA;DEF6;IFIT2;TNK2;RASA2;HELB;PPARGC1B;SLC20A1;CACNA2D4;IL17RA;DDX60;PKNOX1;FOXO1;POU6F1;ZAP70;SETX;ANKH;SORCS2;LATS2;RAB37;SLC44A2;TMEM50A;GRAP;SUN2;IL21R;UBTF;AFF3;VAT1L;B4GALNT1;SP110;WDR7;TNIP1;LY9;CBX4;MLLT6;ITGB7;TBXA2R;RPRD2;IKZF1;DYRK2;RTP4;LTA;SSH2;TMEM63A;PELI1;CYTH1;RASA3;TECR;QPRT;ABCB9;ARFRP1;GRK6;NFATC3;RTF1…
gsea	GSE40274_FOXP3_VS_FOXP3_AND_SATB1_TRANSDUCED_ACTIVATED_CD4_TCELL_DN	-0.301661	-1.41448	0.0426357	0.30081587969565454	0.997	83/161	0.4093	TMC6;MPP1;ADRB2;CD86;RCSD1;SERINC3;PARP14;STK4;PLEKHG2;NRP1;PDE4B;VPS39;BMP2K;CD80;CTLA4;MAN1C1;ITPR2;LY96;CD5;LARP1;CXCR5;GPN2;ELL;SMCHD1;PPT2;ZBTB32;ENPP1;ARL5C;RTN4;ACTN1;IPPK;ITGAM;TREML2;MPRIP;VPS54;XYLT1;GPR183;RASSF2;SEMA4B;PAG1;KCMF1;FBXO31;PDK1;MAPK11;KIN;SLFN5;STK38;TBXA2R;SLAMF6;SLC7A6;HPS5;MRI1;AGPAT4;CNOT6L;SCFD1;ARFRP1;HLCS;SNAI3;TBP;COQ2;ZBTB7B;SLC37A3;IRF2;SMAD5;MCOLN2;RIF1;INPP5A…
gsea	GSE15324_NAIVE_VS_ACTIVATED_CD8_TCELL_UP	-0.30625	-1.41516	0.0323194	0.30083592689206295	0.997	95/170	0.4286	SLC45A4;OAS2;SHD;ABLIM2;INPP4A;CCL7;RIN3;CMPK2;FPR3;OCEL1;ATP10D;SYDE1;TTYH3;AGAP2;TNNI2;HCK;XAF1;ZNFX1;KCNJ10;ANKRD12;RCN3;MN1;GZMK;IFIT3;CD1D;GPR34;PPARGC1B;LBP;ZBTB10;DNM2;DLL3;DLGAP4;ALOX5AP;NTRK3;TMEM119;SYTL2;ITGAM;DNTT;RUSC2;ZFP14;GPR183;C21orf62;USP18;SEMA4B;FAM193B;ARID5B;TNIP1;CIITA;CD40;MYO7A;CREBBP;ADAM22;DTNA;ARSB;MAP3K4;ACAD10;ZNF830;SIK1;VIPR1;STAU1;NBEAL2;CNGA1;DSTYK;SMAD7;GABRD;A…
gsea	GSE27786_LSK_VS_LIN_NEG_CELL_UP	-0.282782	-1.41382	0.016728624535315983	0.3008861927890512	0.997	89/176	0.4129	CD72;GIMAP6;ELMO2;ABHD4;AKAP8L;OAS3;CLIP1;MFNG;SCARF1;PLCB2;PARP14;RSAD2;COL4A1;VPS39;TBXAS1;PIK3AP1;CD27;CTDSP2;NRBP1;PLEKHA8;FAM98C;ALDOC;GLTP;MFGE8;FOXJ3;PAF1;FOXD2;HDAC6;OPA3;HGF;GABRR1;RCBTB1;KCND1;HOOK2;SLC44A2;CRY1;MEF2D;ZCCHC2;BTBD8;ERGIC2;HOXA9;ADAM22;LMO2;C6orf132;TGFB3;GMPPA;CD244;TAP2;DPP4;TMUB2;BCKDHA;NBEAL2;SEC31A;FOXO3;ANTXR2;TANC2;RASA4;CCND1;CAPNS1;SLTM;CSGALNACT1;VSIG10;TDRD7;ZN…
gsea	GSE2770_IL12_VS_IL4_TREATED_ACT_CD4_TCELL_48H_DN	-0.307752	-1.41522	0.035503	0.30112822816031276	0.997	84/173	0.4073	NCOA3;GIMAP4;ASAP1;LYNX1;KDM2B;CHST11;APBB1IP;CD86;PLEKHO1;MED13L;SBNO1;KRAS;SS18;VPS33A;ATP10D;APOE;TNFAIP8L2;STARD4;RALGAPB;ZNF346;CDON;IRF5;MGA;PITPNM2;CD2;CAB39L;ZBTB10;TPK1;CHD6;ZBTB32;CUL2;SETX;TTYH2;SETD1A;FLYWCH1;AFF4;KCNG1;DTNBP1;NFATC2;NAB2;ZBTB37;ARRB1;CAPRIN2;LY9;MAPK11;APPL2;TMEM229B;CD300LF;FOSL2;TET3;MLLT6;MECP2;FCHSD1;TESK2;REV3L;PAWR;ARFRP1;SORBS1;NFATC3;ASB2;AP1G2;ZNF398;PLEC;IL…
gsea	GSE15930_NAIVE_VS_48H_IN_VITRO_STIM_IL12_CD8_TCELL_UP	-0.305193	-1.41452	0.0346154	0.30113582356126495	0.997	106/183	0.4449	CD14;GALNT10;ADRB2;PSAP;PIP5K1A;STAT5A;IL16;GCG;CMPK2;ABCG1;CAMK2B;RECK;BRAP;IFIH1;KRT5;CACNA1C;FLG;KLF2;ALAS2;PDE4B;FLT3LG;PDE1B;CD79B;DAO;CD1D;IRF9;SLC27A1;PAK4;MFGE8;ERCC2;BTRC;PI4K2A;MOV10;FGF7;ABCD1;EPHB2;LIPA;OSBPL5;GRIK1;NTRK3;NMUR1;ZYG11B;USP25;DIAPH1;FOSL2;GRINA;AP1B1;MAL;SLCO3A1;TBC1D20;SPINK4;DNAJB4;VIPR1;SCMH1;MAPK8IP3;INPP5K;TBR1;LTBP1;KIAA0319L;PHRF1;GZMA;PBX2;CUX1;ATP9A;ULK2;ZNF292…
gsea	BUCASAS_PBMC_FLUARIX_FLUVIRIN_CAUCASIAN_MALE_AGE_18_40YO_HIGH_RESPONDERS_1DY_TOP_FUNCTIONAL_NETWORK_POSITIVE	-0.696577	-1.70302	0.010482180293501049	0.3011516320235781	0.773	2024-11-19	0.1102	CORO1A;FCGR1A;PRKD2;LILRB3;STAT2;STAT1;CD27;LILRB1;ISG15;IRF9;PIGR
gsea	GSE14415_NATURAL_TREG_VS_FOXP3_KO_NATURAL_TREG_UP	-0.322415	-1.41532	0.0637066	0.3013260001850944	0.997	75/139	0.4639	C1QC;MYH11;ADRB2;CD86;ZEB2;CD48;GEM;BST2;TBC1D9B;RSAD2;APOE;FCGR2B;SAMD9L;IFIT1;NCOA7;CD300LG;ITPR2;LACTB;CD3G;NES;GRHL3;IFIT3;MPO;SERPINI1;CFLAR;CXCR6;DDX60;FAM120B;STAP1;IFI44;PPP1R12A;RAB21;RAPSN;VPREB1;DMXL1;VAMP5;CD38;RAB42;CEP170;NQO2;CEBPZ;CDC42EP3;RABEP1;CCL5;ULK2;AP1S2;MS4A3;RHOB;F13A1;CCL2;TRAF5;PLXDC1;ACOT11;ATP6V1G2;SP100;MPPE1;SMOC1;TMCO2;CD226;GALM;GGA3;QRICH2;JOSD2;DNAJB9;CHD3;BDP1…
gsea	GSE23568_CTRL_TRANSDUCED_VS_WT_CD8_TCELL_UP	-0.343483	-1.4157	0.098081	0.30145303424573633	0.997	100/189	0.3814	EBF1;GM2A;CCR1;ENTPD1;IFI30;LY6D;PTP4A3;IL10RA;NOTCH4;LYL1;MARCKS;NCF4;CD37;ARHGAP21;CD180;TEP1;PML;EIF2AK3;SCD;FGL2;MPEG1;G6PD;RAB31;CLIC4;FCGR2B;HCK;LAT2;NID1;TUBB6;SLC7A7;NDST1;CD79B;CXCR5;MYO5A;P2RX4;VCL;IRF8;BTK;IQGAP1;SAA1;TMEM199;PLD4;PLAC8;SNX2;NCF2;FCRLA;GPR137B;ATF6;PBX3;SH3GLB1;CTSE;CIITA;CD40;MPHOSPH10;EVI2A;LMO2;MS4A1;ADM;SLC25A15;RHOQ;BLNK;GCM2;MTCH1;ANXA7;ALDH2;TMEM131;C15orf39;FUC…
gsea	NAKAYA_PBMC_FLUAD_MALE_AGE_14_27YO_1D_POSTBOOST_VS_0D_PREIMM_MF59_ADJUVANTED_1DY_GENES_IN_BTM_M40_AND_M53_DN	-0.565485	-1.41535	0.2073170731707317	0.30169031598640983	0.997	34/52	0.2916	GATA3;GIMAP6;GIMAP7;LAT;ICOS;UBASH3A;SIRPG;BCL11B;SH2D1A;GZMH;TRAT1;CD3D;CD3E;CD27;CD3G;SIT1;CD2;GZMK;GZMM;EOMES;TIGIT;ITK;ZAP70;NKG7;CD28;PAK1;MAL;ETS1;SAMD3;GZMA;CCL5;CD96;GPR171;CD6
gsea	GSE9316_CD4_TCELL_BALBC_VS_TH17_ENRI_CD4_TCELL_SKG_PMA_IONO_STIM_FR4NEG_DN	-0.313093	-1.41049	0.0630975	0.30186207533629533	0.997	86/176	0.3995	CD72;GIMAP6;FLI1;MYH11;WIPF1;WWTR1;WSB1;MARCKS;ADCY7;GRIPAP1;FGL2;LGMN;IGF2R;MCL1;MAN1A1;HCK;COL14A1;CXCR2;LACTB;VCAM1;CRK;LCOR;PLCG1;CFLAR;IGFBP3;CORO6;CHD6;DLX2;MEP1B;FCRL1;PLXNC1;RTN4;KIF1B;MAP2K1;ZFP14;FERMT2;ZYG11B;USP12;PDE4DIP;GLI3;IL2RG;SLC28A2;SMOC2;B4GALT6;FNDC1;SLC46A3;CCPG1;LRRTM2;ITGB2;AHRR;ETS1;RHOQ;SLC34A1;PAPSS2;PAWR;EDNRB;RNF145;UBE2G1;CD164;TRIM41;NFATC3;SASH1;TSC1;PIK3R4;TRIM17…
gsea	GSE23502_WT_VS_HDC_KO_MYELOID_DERIVED_SUPPRESSOR_CELL_BM_UP	-0.314125	-1.40997	0.0538922	0.30238940934942804	0.997	87/181	0.3729	RASGRP3;GM2A;GIMAP6;LYNX1;FLI1;DOCK11;PRKD2;LAIR1;CD93;ID3;STK10;NOTCH2;RREB1;IL16;ACAP1;ARID1A;GPR174;BMP2K;CD84;BRWD1;RASA2;LCOR;LDLRAD3;FFAR2;FYCO1;SMCHD1;RFX5;INSIG1;STAP1;BACH1;GANC;FCRL1;ATAD2B;ZNF490;ZFC3H1;KLHL24;SLC12A6;MSL1;PDE7A;MAP2K1;MEX3B;ICOSLG;LTB;PRPF4B;PAG1;CEP97;HLA-B;TM6SF1;CD40;PI4K2B;HSD11B1;SLC46A3;SEMA3D;LMO2;ZNF207;ETS1;DYRK2;PELI1;NRXN1;LDLR;GLUL;FOXO3;CCDC107;PLCXD2;RAB…
gsea	GSE3982_CTRL_VS_LPS_4H_MAC_DN	-0.349304	-1.40954	0.1010752688172043	0.3027425406489814	0.997	95/190	0.3697	CCR5;OASL;IL10RA;CHST11;NADK;STK10;MIIP;TLR7;OAS1;PIK3R5;CD48;IFIH1;STAT2;STAT1;HERC5;IFI35;CLIC4;ELK4;ROCK2;IFI44L;SLC7A10;PDE4B;CD80;IFIT2;TUBB6;IL1RN;PLEK;LYVE1;DENND5A;USP15;ADAR;BAK1;SPHK1;IRF8;CFLAR;LAMP3;IFI44;BACH1;MYD88;TFEB;USP18;USP12;REL;IFIT5;CD38;TRAF1;ARID5B;CD40;GPR132;HSD11B1;CCR4;APOL1;NUPR1;RUNX3;RPS6KC1;CSRNP2;KCNE4;PDZRN4;RASA3;FKBP10;IFITM1;ITGB8;GOLGA4;SLAMF1;CMA1;SASH1;NEC…
gsea	GSE7460_TCONV_VS_TREG_THYMUS_UP	-0.311608	-1.40921	0.030364372469635626	0.30298637484129987	0.997	108/186	0.4115	TLR6;PIP4K2A;ACVRL1;CPA4;KBTBD7;RREB1;THEMIS;ADCY7;ARHGAP22;CAPNS2;EIF2AK3;RNASE6;ZNF512B;KL;AAK1;ACAP1;FAM78A;C1orf21;GZMH;ANXA6;ST8SIA1;SLC22A12;CTDSP2;EZH1;CDYL2;CHST15;EPB41;DAB2;P2RX4;EVI2B;SLC20A1;ARL5B;P4HA2;ATP6V0A2;RAP2C;AP4E1;TTC7B;GPR18;GPR137B;TET1;C21orf62;USP12;SOS1;SLC35C1;TIMP2;CEP97;VCAN;HP1BP3;TERF1;FADS3;ZFP36;DYRK2;ZNF483;PDLIM4;SLCO3A1;AKAP6;TRAM1;MTUS2;TMEM63A;CSRNP2;VIPR1;M…
gsea	GSE35825_IFNA_VS_IFNG_STIM_MACROPHAGE_UP	-0.348912	-1.4082	0.10460251046025104	0.30326859976480386	0.997	75/152	0.3311	OAS2;PARP12;IRF7;SH3TC1;IL27;CALCRL;SLC2A1;SPI1;CMPK2;PARP14;SUPT6H;STAT2;STAT1;HERC5;RSAD2;GBP6;NFKBIB;ACSL1;ZBP1;NLRP3;IFIT1;MX1;HCK;SAMSN1;IFIT2;DTX2;IL1RN;VCAM1;EHD1;VTA1;CCRL2;SOCS1;KPNA3;REPS1;TTC39C;CFLAR;DDX60;PFKL;CXCL9;SNX10;SERTAD2;DENR;ATOH1;MMP13;CXCL10;ZCCHC2;ADAMTS7;RFFL;TAP1;CD40;SLC6A15;SLFN5;ZFP36;MDM2;ETS1;SLCO3A1;RTP4;PELI1;RAB3IP;GPR35;FNBP1L;MTF2;ANP32A;ARMCX1;CCNJ;TOR1AIP2;…
gsea	GSE46242_TH1_VS_ANERGIC_TH1_CD4_TCELL_WITH_EGR2_DELETED_DN	-0.292146	-1.40853	0.0311203	0.3034300908444068	0.997	93/171	0.4537	ABHD4;DOCK11;ANKRD13A;PIP4K2A;NKX3-2;TMC6;BAHD1;C1orf162;ADRB2;MAP4K1;OAS1;CMPK2;CAP1;INF2;ACTN4;HERC5;PTGFR;WDFY4;EHD4;CALCOCO2;SCARB1;CHST12;NPR2;SHC1;PIGS;VCL;SLAMF9;MRPL34;TRPV2;DOK2;C20orf173;DGKZ;OR2W3;MVP;S1PR4;TMEM200B;ZNF383;RTN4;C18orf21;STAT3;UNC119;LINC01089;STK17B;ALDOA;SECTM1;CAPRIN2;PTX3;SLC25A46;UBE2G2;GPR146;EGR2;IKBKG;SLC39A6;FKBP5;RARA;CIC;IRS4;CDYL;AQP3;SNX1;IL7R;PGP;CALHM2;RF…
gsea	SOBOLEV_PBMC_PANDEMRIX_AGE_18_64YO_HIGH_VS_LOW_RESPONDERS_MEDIUM_HIGH_ADVERSE_EVENTS_SCORE_1DY_CORRELATED_WITH_TRANSITIONAL_B_CELLS_UP	-0.568015	-1.40871	0.10916179337231968	0.30348209417034266	0.997	16/18	0.3334	CD72;EBF1;VMO1;CD79B;FCRL1;FCRLA;MS4A1;PCDH9;FCRL2;PAWR;FCER2;BANK1;P2RX5;CD22;SETBP1;CD19
gsea	GSE40277_GATA1_AND_SATB1_TRANSDUCED_VS_CTRL_CD4_TCELL_DN	-0.339452	-1.40821	0.0896686	0.3036520759944773	0.997	93/185	0.3897	CD72;SLC22A2;ATXN2;PIP4K2A;NCF1;OASL;KCNH2;IRF7;NOTCH3;DHX58;TUBB2B;SLC35D3;MEF2A;TUBB2A;KIT;C1QL3;TTYH3;ST8SIA1;SNX18;TTC3;TP53BP1;RASA2;VEGFA;BCAS1;DDX60;IFI44;TMEM120B;POGZ;ITK;ATP11A;FMNL3;SKI;CCR7;PKDCC;MSL1;CELSR2;ACTN1;SALL2;CRY2;XPO6;MAP4K4;GPSM1;SECTM1;GEMIN5;PIK3R3;CYBRD1;LARP4;FOSL2;TRRAP;NT5DC3;DGKD;SLC7A6;RASA3;ZNF451;RNF145;RAB3IP;ID1;SMAD7;BCL9;ARHGAP24;PLCXD2;CCNJL;TNNT2;CUX1;PMEP…
gsea	GSE25088_IL4_VS_IL4_AND_ROSIGLITAZONE_STIM_STAT6_KO_MACROPHAGE_DAY10_UP	-0.404769	-1.75137	0.00403226	0.3037682594276795	0.643	86/178	0.3359	ZDHHC18;TLR6;ULK1;SLC45A4;GIMAP4;MYH11;NCOA2;CELF2;NHSL2;MYO1F;XKR8;KBTBD7;LILRA1;ARHGAP30;CYP4F3;STK4;SLC15A4;DEF8;CAPZB;MED13L;NCF1C;ARHGAP25;SULT1B1;ACAP1;HCLS1;DEF6;COTL1;MS4A6A;MAN1A1;PADI2;ARHGAP9;RCN3;DPP8;FCGR3B;PHF21A;ARHGAP19;OSTF1;NIN;KPNB1;LST1;DHTKD1;BICD2;MGAM;C11orf21;S100A12;ZNF33A;CAMP;TMEM65;HAL;TMEM50A;NLRP12;ATG9A;CABIN1;MAP3K5;LTB;CRISPLD2;CLEC4C;CALCOCO1;DGAT1;AKNA;PGAM1;TAS…
gsea	GOLDRATH_NAIVE_VS_EFF_CD8_TCELL_UP	-0.288081	-1.40771	0.0301887	0.30382515641468516	0.997	90/186	0.3751	KCTD10;ENG;UBR4;AKAP8L;MFNG;IRF7;ID3;STK10;RASAL3;MPP1;POLR1A;BAZ2A;ABCG1;ILVBL;ACAP1;METTL3;KLF2;TARS2;ITPR2;CD5;TTC3;TRMT1;SOCS1;CD1D;P2RX4;CD8A;FAM114A2;FARSA;DDIT4;FRMD6;CCR7;MAP4K2;IL4R;CRY1;KDM3A;HEXA;XPO6;IL6ST;AGAP3;RHOH;SELL;LTB;DDX54;PDK1;TTC27;NPEPL1;MDN1;TCF25;EXT1;NFIX;REV3L;HPCAL1;LTA;PELI1;IKBKE;MLLT11;UTP20;KAT2A;VKORC1;GALNT11;CNGA1;ANAPC5;SF3B1;GSN;WDR43;CD96;SNRK;ACP5;IPO4;ABCC…
gsea	GSE14386_UNTREATED_VS_IFNA_TREATED_ACT_PBMC_MS_PATIENT_DN	-0.335687	-1.40724	0.0718686	0.3043643311762244	0.997	79/152	0.4125	PDCD1;TRAM2;ENTPD1;PARP12;IFI30;MXD1;IRF7;STX11;CABLES1;SERPINB9;TLR7;HEG1;ARHGAP21;CD180;NDRG1;BST2;FGL2;RSAD2;FPR1;CAPG;CTLA4;IL1RL1;EIF2AK2;PLXDC2;CCRL2;IFIT3;MPO;IFI44;TIGIT;TFEC;TAF4B;PDE7B;CXCL10;NHLRC3;NEURL3;IL6ST;STAT3;P2RY13;TRPS1;CD38;VCAN;TNFRSF9;PI4K2B;CEP170;IFNGR1;GPR146;RTP4;ARRDC4;USP6NL;RGS16;FABP7;MFSD2A;RNF125;TNFRSF4;MS4A3;F13A1;BRCA1;CBLB;PACSIN1;CCL2;IRF4;SETBP1;CPT1A;IL1R2…
gsea	KENNEDY_PBMC_DRYVAX_AGE_18_40YO_STIMULATED_VS_UNSTIMULATED_1_TO_48MO_TOP_DEG_DN	-0.496759	-1.40482	0.12989690721649486	0.304433	0.997	18/32	0.2362	GPBAR1;MYEOV;CD14;ADORA3;S100A9;MPEG1;THBS1;KCNJ10;SIRPD;S100A8;SIRPB2;GPR84;OPRL1;PDCD1LG2;APOC2;HNMT;SYT15;XCR1
gsea	GSE21774_CD62L_POS_CD56_DIM_VS_CD62L_NEG_CD56_DIM_NK_CELL_DN	-0.340292	-1.40657	0.0955285	0.30443834854099455	0.997	91/182	0.353	PI16;GJB5;CCR1;LRP1;RASGRP2;NCF1;DDR2;CD14;CTSG;LY86;NCF4;TYROBP;SPI1;RGS4;CLEC7A;GFRA1;GLRX;SIGLEC10;FGL2;FAM114A1;FCGR2A;NRP1;KCNQ3;FCGR2B;EXTL1;SIPA1L2;CXCR2;TUBB6;SNX18;S1PR2;COL19A1;DAB2;BCAS1;PTGER2;IRF8;ATP8B4;CALR;MMP8;POU2F2;MRGPRF;OPRL1;DDO;MRAP;KIF17;GJB2;ALDOA;SELL;B4GALNT1;RPS6KA2;BHLHA15;ARID5B;OLR1;DMKN;HSD11B1;HCRTR1;TAGLN;IGSF6;HP;TREM1;LIPI;C19orf38;PGAM1;WNT7B;GATAD2A;VGLL1;SPS…
gsea	GSE17721_CPG_VS_GARDIQUIMOD_24H_BMDC_UP	-0.276008	-1.40457	0.017475728155339806	0.304475	0.997	90/179	0.42	KIF21B;PARP12;LAT;ARSI;APBB1IP;ADRB2;STAT5A;PLXND1;CEP250;RAB31;PAPLN;IFIT2;NID1;ANGPTL2;MGA;ATF5;GAPDHS;REPS1;BAK1;IRF8;KRT7;TTC39C;SERPINE1;ATP6V0A2;SFN;TLN1;CXCL9;DDIT3;AUTS2;GABRR1;ACTN1;MYD88;ATF6;RBM42;RARB;KLHDC4;PIAS3;ZNF605;ST6GALNAC6;COL4A2;TBL1X;KCNK4;SLC28A2;OLR1;CRYBB2;SLC6A15;KCNJ12;GON4L;PAK1;MECP2;C6orf132;PTPRJ;ZMYM1;PHKG2;SPAG5;IER3IP1;UBQLN2;CRYAA;DICER1;ALDH1L1;NCOR1;IREB2;SLA…
gsea	GSE28726_NAIVE_VS_ACTIVATED_CD4_TCELL_UP	-0.323282	-1.40631	0.0712788	0.3044906233117989	0.997	91/179	0.3664	CORO1A;TRAM2;RASGRP2;SETD1B;MTSS1;TRAF3IP3;STK10;LAPTM5;ITGA5;CD37;MXRA8;DOCK2;LGMN;RAB31;ACAP1;TUBB2A;SELPLG;IFFO1;MCL1;TPM2;EN2;MX1;COL14A1;PPARD;GPSM3;AIF1;TXNIP;TRANK1;SIT1;TNK2;DNAJB1;SLCO2B1;CXCR6;MFGE8;CDC25B;DGKZ;ADA;S1PR4;DDIT3;DDIT4;CCR7;DIO2;MAP4K2;CD302;RNF139;MAN2B2;FAM168A;PIAS3;SLC2A3;VAMP5;SIPA1;ARHGAP4;ABR;MAPK11;RGS1;SIK1;UTRN;RASA3;IFITM1;PHKG2;MAP3K3;JUND;ID1;PAX6;VNN2;OCRL;LG…
gsea	GSE14308_TH2_VS_NAIVE_CD4_TCELL_DN	-0.301334	-1.40537	0.0372549	0.30457028831565613	0.997	87/174	0.3904	NCOA3;COL11A2;FCGR1A;DENND3;GIT2;ABI3;LGI4;KCNAB2;TCHP;STAT5A;TCOF1;DHX58;APC;LSP1;PLXNA3;SBNO1;LRCH3;ZZEF1;ZNF623;FGD3;TCIRG1;VPS13B;NUAK1;HLTF;DDX55;TBX5;WDR37;SAA1;HS3ST4;CLK3;FMNL3;FBXO38;USP31;ZNF507;SETD1A;MAPKAPK5;KDM1A;ZNF598;MPPED1;REL;PARP9;ITGA10;SLC25A28;MARVELD1;NCOA1;SMOC2;PIR;TRRAP;CEBPZ;FBXO46;SLCO3A1;RNF145;USP6NL;MAP3K3;ANTXR2;RARG;XPO5;TMEM114;ARSK;ADAMTS18;CIC;VGF;MMS19;CSE1L;…
gsea	GSE21063_CTRL_VS_ANTI_IGM_STIM_BCELL_8H_UP	-0.34229	-1.40495	0.0923379	0.30457934861007313	0.997	63/144	0.2916	NCOA3;P2RX7;HIVEP3;LYNX1;FFAR3;VMO1;LY6D;CD300A;ADRB2;ANGPT1;TRPV4;NDRG1;PARP14;LY6E;HDAC5;CD274;KRAS;CLIC4;ZBP1;GPR174;SAMSN1;FAM124B;CD5;TNFRSF25;LHFPL2;ISG15;HRH2;DAB2;PCYT1A;RFX5;SH3PXD2B;STAP1;TSPYL2;ASTL;LMLN;GRIK1;GPR183;CHSY1;PDZD2;CYTIP;IL12B;CD300LF;ZFP36;ICAM1;GPR146;PLK2;EGR2;TRAM1;RUFY4;TMEM63A;HERC3;ABCB9;PTGER4;PROKR1;TNNT2;CDK5R1;ME2;PLAUR;AP1S2;NR4A3;TIFAB;PTPN21;CD6
gsea	GSE22935_24H_VS_48H_MBOVIS_BCG_STIM_MACROPHAGE_UP	-0.317729	-1.40598	0.047058823529411764	0.30468716960742437	0.997	92/172	0.4209	STRN;MXD1;CTSG;BCL6B;NCKAP1L;GFPT1;PARP14;TMEM140;STAT1;GBP6;ZBP1;ALAS2;KIT;TAGAP;MS4A6A;TRAT1;MTHFR;TJP1;COL14A1;YWHAG;IFIT2;ACLY;IL18BP;DAO;VPS13B;GBP7;DCLK3;HIVEP1;P2RY10;POGZ;WNK1;HTR7;RAB21;CCR7;USP46;GRPEL2;ERAS;ZFP14;VPS54;PLCD3;USP25;IL22;PAG1;TIMP4;TBK1;EPHB1;TMEM229A;LEMD3;UBC;DSE;GRINA;RTN1;REV3L;GFAP;PAPSS2;GTF3C2;CMA1;RGS16;CD74;CATSPER2;TLR3;LRRC58;YIPF5;CLOCK;MAGED1;HTT;DTX3L;ZNF38…
gsea	GSE19888_ADENOSINE_A3R_ACT_VS_TCELL_MEMBRANES_ACT_IN_MAST_CELL_UP	-0.381632	-1.40419	0.1336206896551724	0.3047671017850892	0.997	93/180	0.287	C1QB;C1QC;TIMD4;OSR2;LAIR1;TGFB1;HCST;SASH3;MYO1F;MRC2;FERMT3;GNG2;LSP1;NCKAP1L;NCF4;TYROBP;ARHGAP30;F2RL3;LAMA4;FUT11;STAT1;SLC11A1;SELPLG;SYDE1;SERPING1;MS4A6A;DRAM1;GPSM3;LY96;AIF1;NID1;MYO1G;RCN3;GBP7;CPA6;SNED1;BAK1;CASP12;TRPV2;CORO7;IRF8;PCOLCE;TLN1;HK3;CXCL9;ADAMTS2;ATP8B4;ADA;MGAT1;NFAM1;SNX10;HPSE;CASP1;ITGAM;GPX3;DENND2A;ITGA1;IL6ST;ERG;COL5A2;CTSS;SSC5D;ECSCR;CTSE;SNX24;LY9;RAB42;MYO7…
gsea	GSE22501_PERIPHERAL_BLOOD_VS_CORD_BLOOD_TREG_DN	-0.318126	-1.4066	0.0571992	0.30477318952082033	0.997	84/179	0.3798	ZDHHC18;SLC22A2;SPEN;GIT2;CCR5;STARD8;SLC36A1;IL10RA;PTPN1;TMPRSS11D;TTC39A;C3AR1;SLA;OTUD3;LAMA4;SCD;FGL2;AVPR1A;LCP2;ACTC1;CCL3;ZDHHC17;NID1;ATF5;IL1RN;S100A7;SOCS1;SUZ12;SELP;FCGR3B;IRF9;EVI2B;CDK6;TRIM33;PTGER2;ADAM17;GFI1;HDAC6;MGAT1;SERPINB3;CCL4;EPAS1;ARAF;ALOX5AP;IMMT;CCR8;IL4R;FXR1;GPR183;SELL;REST;SIRPB1;VCAN;S1PR1;LRRN3;EVI2A;TP53BP2;FOXC1;PHKG2;USP6NL;SPINT2;SLC39A8;CLCN2;S100P;GOLGA8…
gsea	GSE18203_CTRL_VS_INTRATUMORAL_CPG_INJ_MC38_TUMOR_UP	-0.303953	-1.40567	0.0354478	0.3048061576364743	0.997	84/176	0.3901	FOXB1;RASGRP2;UBR4;EMP3;MFNG;GRAP2;MTSS1;STK10;GALNT10;CTSG;RCSD1;DDA1;CCND3;GGT5;MIB1;BCL11B;PPFIA4;FCGR2A;SELPLG;LONP1;IGFBP4;VPS39;CIDEA;GAA;GRK5;SLC9A1;TTC3;EIF4G1;TRIB3;G0S2;TNRC6C;DNM2;EMP2;S1PR4;KAZN;SORCS2;ITGAX;TMEM184A;ARHGAP1;SLIT3;ZFP14;PIP5K1C;COL9A3;SELL;ZNF605;PGS1;VCAN;FLNA;TMEM229B;TOM1;CAMK2G;RPRD2;TBC1D20;LYPLA2;RASA3;SMPD1;TOP3A;IRX4;RHBDL1;ALDH2;MARK2;CORO2A;MLX;PLEC;ARRDC1;M…
gsea	GSE17721_0.5H_VS_12H_GARDIQUIMOD_BMDC_DN	-0.280448	-1.40544	0.027559055118110236	0.3048104002301522	0.997	95/186	0.4269	P2RX7;NADK;CALCRL;VAV1;LYPD8;CSF3R;SERPINB9;FCER1G;GEM;NDRG1;PTGIR;SLC11A1;METTL3;MORC3;IFI35;NFKBIB;SIGLEC7;SMG6;GRAMD1A;PTK2;DPYS;DNAJB1;NR3C1;VASP;CX3CR1;SERINC1;PHF21A;EIF4G3;TMEM199;ITPKB;DLX1;CLK3;GPR137B;RBL1;PLXNA1;ZNF260;TET1;RUSC2;JDP2;USP12;JAK2;NLGN2;POU2F1;RFFL;AGPAT3;ICAM1;UIMC1;NUPR1;PELI1;DCN;RNF145;HSPA1A;TLR8;TBX3;ATAD1;HES5;RNF34;SNAPC3;MLX;TLR3;USP47;PTPRA;PMEPA1;TDRD7;LRRC8C;…
gsea	GSE360_T_GONDII_VS_B_MALAYI_LOW_DOSE_MAC_UP	-0.285244	-1.40499	0.037267080745341616	0.30489363542653597	0.997	91/178	0.4366	ENG;FLT1;FCGR3A;KDR;PC;FMNL1;ID3;CD163;ATP2A2;SLA;EGF;CSRP3;CCL7;SRGN;IGFBP5;ADAM8;PDE10A;IFIT1;MAN1A1;EHD1;UBXN7;GLIPR1;BRWD1;POLR3C;REPS1;ATP1B2;AKAP13;LIG3;THBS2;ALDOB;ATAD2B;CHD4;ARAF;RNGTT;XYLT1;ITGA1;REL;UBTF;PTPN9;PIK3R3;TNFRSF9;NCOA1;RPS6KA5;SMARCB1;FLNB;SLC46A3;FOSL2;ATXN3;CALCOCO1;RNF19B;PLK2;SIK1;SRM;FAM13A;CPM;RGS16;DNAJC13;CYC1;CLOCK;ALG3;RHOBTB3;BRAF;H6PD;KCNB2;BMS1;CPT1A;PLS3;ALDH1…
gsea	GSE40274_CTRL_VS_FOXP3_AND_LEF1_TRANSDUCED_ACTIVATED_CD4_TCELL_UP	-0.339211	-1.4067	0.0918367	0.3049617548945634	0.997	87/160	0.4002	LAG3;KDM2B;LAT;STX11;NCOR2;C3AR1;CSF3R;ADORA2A;HEATR5A;S100A9;CXCR3;MOCOS;FGL2;SH2D1A;B4GALT7;APOLD1;CTLA4;CXCR2;PPFIBP1;CD27;MVK;NFKBID;BCAT1;VEGFA;EOMES;FAM120B;BACH1;TIGIT;CRIM1;ITK;HGF;GPR84;MOV10;MIB2;SERTAD2;TTYH2;TNIK;TGFB1I1;NKG7;CD40LG;HS3ST3B1;ITGAM;PLCD3;NAB2;B4GALNT1;CD300LB;MARVELD1;CD40;GPR176;MMP9;GPR132;CES1;CCR4;FEM1B;HK2;AACS;TNFAIP8;CACNB4;AHNAK;QPRT;MFSD2A;PLCXD2;GOLGA8A;CCL5;…
gsea	GSE16522_MEMORY_VS_NAIVE_ANTI_CD3CD28_STIM_CD8_TCELL_DN	-0.313931	-1.40273	0.067623	0.30517521807031767	0.997	98/187	0.3941	SCN1B;GM2A;PDCD1;LAG3;RNF213;TBKBP1;NCF1;CAMK1D;LAT;PTPN1;IRF7;MAP4K1;CD86;OAS1;NDRG1;ABCG1;BCL11B;STAT1;GBP6;ZBP1;ATP10D;LGALS9B;IFIT1;HSH2D;IL12RB1;NDST1;GNA13;CD2;IL18BP;CDYL2;SLC15A3;N4BP2;NMT1;CD8A;PLCG1;GSTT2;RFX5;UBE2L6;STX12;RRP1B;ADA;CASP1;ERAS;TREML2;FBF1;ZNF862;GJB2;IL2RG;CTSS;FASLG;ESAM;ABCF1;LONRF3;HSD11B1;AGPAT3;ITGB7;SUV39H1;AGFG1;CDK5RAP3;SHMT2;PLK2;PSMB10;AGPAT4;SLAMF1;SAMHD1;ALD…
gsea	GSE17721_CTRL_VS_GARDIQUIMOD_2H_BMDC_DN	-0.299936	-1.40344	0.0350877	0.3053751253343057	0.997	91/180	0.3987	ELMO2;TNFRSF1B;FLT1;NCOA2;LGI4;SH3TC1;CSF3R;CLIC3;SEMA6B;MEF2A;SLFN12L;TULP4;PDE4B;YME1L1;CLEC5A;SAMSN1;TBL3;FBXW8;IL1RN;EHD1;GNA13;USP15;SHC1;KIF1A;SERINC1;STARD5;PFKP;TMEM120B;TFEC;HLA-C;WASF2;FRMD6;THRSP;ETF1;CLINT1;WNT16;CATSPER1;MGAT4C;HOOK2;FN1;TM9SF3;HAL;OLFML3;AP3M1;RPS6KA2;AK2;SBDS;TNFRSF8;SNAP23;PAFAH1B1;IGSF6;PRICKLE3;SECISBP2L;STAU1;SSBP3;GNAT2;SLAMF1;PSMD3;CD70;IFNB1;ADCY3;INO80C;RAB…
gsea	GSE5589_LPS_VS_LPS_AND_IL10_STIM_IL10_KO_MACROPHAGE_180MIN_DN	-0.300489	-1.4028	0.0558882	0.3054127326617209	0.997	89/177	0.3884	AOC3;WIZ;SFRP2;TGFB1;MAP3K10;ADARB1;SH3TC1;ITGA5;MSR1;SP1;RETSAT;CCND3;PLBD2;DIP2C;CNNM2;DEF6;SUPT16H;NLRP3;FGF11;IL1RL1;EHD1;NES;HRH2;VEGFA;CDK6;PLCG1;PFKP;USP30;DLGAP4;WASF2;SKI;RPTOR;ATXN7L3;KCTD17;TGFBI;IL9R;OSM;LRRC14;ARHGAP15;GRAP;SPRYD3;WFS1;RNF222;SELL;TBL1X;TIMP2;CD40;MMP9;CRLF2;ITGB7;ARSB;FEM1B;IL3RA;PDIK1L;QPCTL;MPV17L2;ZNF585A;CD164;MTMR10;LIMK1;GATA2;PTPRA;SIL1;UBE2V1;CAND2;RYR1;KCNK…
gsea	GSE20727_ROS_INH_VS_ROS_INH_AND_DNFB_ALLERGEN_TREATED_DC_UP	-0.341286	-1.40363	0.11410788381742738	0.30541466806379686	0.997	91/176	0.3874	HLX;KCTD10;LILRA6;ADAP2;SNX8;LAIR1;LILRB2;CPEB4;TMC6;GALNT10;DCTN4;SERPINB9;GNG2;HEG1;CASP5;CD36;CD53;GAS6;FAM114A1;SAMD8;FCGR2A;TUBB2A;ATP13A2;KRAS;DCHS1;C1orf21;FPR2;MS4A4A;RBMS1;DRAM1;MYO1G;PIK3AP1;TLR1;LILRB1;GNA13;CRK;SLCO2B1;TRPV2;CC2D1B;SH3PXD2B;HK3;ANKS1A;GPR18;PRDM2;MFAP3;CXCL13;IL21R;SLC2A3;GNA15;SNX24;DSE;MYO7A;RELT;SLC8A1;AGFG1;ADM;SLAMF6;SNX9;JAK3;PRR5;SLAMF1;LOC154761;LAMP1;AP2A2;MC…
gsea	GSE2706_R848_VS_R848_AND_LPS_2H_STIM_DC_DN	-0.358839	-1.40297	0.11439842209072978	0.3054171103841952	0.997	85/165	0.3633	TPO;OSR2;OASL;SYN3;DHX58;TMEM79;IFIH1;STAT2;HERC5;HERC6;RSAD2;ZNF80;INHBA;MCL1;VCPIP1;IFIT1;HAPLN3;MIA3;NCOA7;ZNFX1;FLT3LG;IFIT2;PIK3AP1;CCRL2;IFIT3;RAB12;ISG15;HRH2;STARD5;DDX60;IFI44;GCGR;CXCL9;FOXS1;ADA;BCL2A1;PSG4;ZC3HAV1;GBP1;HS3ST3B1;MAP4K4;SUN2;IFIT5;SLC25A28;PRDM1;SLC28A2;PTX3;TAP1;CXCL11;CDKN2B;CNGB1;CRLF2;COL15A1;TNFAIP6;DIRAS1;EGR3;DNAJB4;RPS6KC1;PELI1;IFITM1;ITGB8;IFNB1;AIM2;GNGT1;OTU…
gsea	GSE14308_TH17_VS_NATURAL_TREG_DN	-0.300194	-1.4031	0.0347349	0.3055794779580685	0.997	88/175	0.3779	GABRR2;LY6D;GPR61;NDST2;BCL6B;PIK3R5;CMPK2;S100A9;IFIH1;ZNF512B;STAT2;CLCN7;MORC3;ZZEF1;ANKRD44;ESCO1;ANGPTL2;ACLY;TLR1;TTC3;PITPNM2;ZNF438;GLTP;SLC30A6;ZBTB24;VPS8;GMEB2;DGKZ;PABPC1L;CHD4;OSCAR;FMNL3;RPTOR;EFR3A;SETD1A;ZNF598;CXCL10;SCAF1;SNX30;TNRC18;ATL2;DHCR7;PAG1;ZFAT;FBXO31;MYO1E;COL15A1;NAGA;AKNA;UIMC1;TNFAIP8;PANK4;SNX33;SCMH1;TOM1L2;ZNF638;ELK3;IDS;VPS37C;MYCBP2;RHOT1;RBCK1;TDRD7;PELP1;D…
gsea	GSE22601_DOUBLE_NEGATIVE_VS_CD4_SINGLE_POSITIVE_THYMOCYTE_UP	-0.291277	-1.40141	0.040160642570281124	0.30569559560250714	0.997	93/177	0.4078	KIF21B;ENTPD1;TGFB1;GIMAP1;ZNF362;TNFSF13B;ITGA4;STK10;NDRG1;MICAL1;SCD;IGF2R;HDAC5;LPXN;NRP1;IFIT1;ST8SIA1;CTLA4;SCARB1;TXNIP;TTC3;FOXN3;PLCG1;STARD5;CDC25B;GFI1;RFX5;GPR68;TMCO4;WASF2;BCL2A1;FMNL3;CCR8;CXCL10;ZYG11B;ARHGAP15;SLC2A3;LTB;HLA-B;TAP1;UBC;APPL2;AQP11;HAUS1;EHD3;BLCAP;GRINA;RSPH3;LANCL2;STK38;RGS2;PCK2;DGKD;TECR;CYBA;RNF125;CORO2A;TBL1XR1;FADS2;DEGS1;ASS1;CCL5;GDI2;TNFRSF4;SFXN3;UNC9…
gsea	GSE9509_10MIN_VS_30MIN_LPS_STIM_IL10_KO_MACROPHAGE_DN	-0.31714	-1.40114	0.0506073	0.30584515756466213	0.997	92/171	0.4144	AOC3;DOK3;SLC9A9;ADAMTS4;CAMK1D;MTSS1;NOTCH4;ID3;LAPTM5;MPP1;MYLK;ITGA5;AKAP12;PXDN;F2RL3;UPB1;PPFIA4;PDE10A;MLXIP;PPFIBP1;GRK5;CD27;PITPNM2;CD79B;GRHL3;TCP11L2;KANK2;PLCG1;USP34;P4HA2;TNRC6C;EMP2;E2F2;FOXO1;COX4I2;VPREB1;CYGB;SLC44A2;APOL3;HRK;LHPP;ZNF862;WFS1;ERG;CREBBP;FADS3;PAX5;TTC7A;MDM2;DGKD;HCP5;DBN1;FAM53B;GRIK5;MAP3K3;EDEM1;NRN1;KIAA1671;INO80C;ZNF423;CSGALNACT1;PKD2;TSSK6;BANK1;RHOB;SL…
gsea	GSE37301_PRO_BCELL_VS_GRANULOCYTE_MONOCYTE_PROGENITOR_DN	-0.323849	-1.40047	0.0838574	0.3059765591771516	0.997	76/163	0.3744	PDCD1;GIMAP8;GPBAR1;GIMAP7;C16orf54;ZCCHC24;DUSP3;ARL10;TTBK2;ARHGAP27;PTPRU;ADCY7;CAP1;TEP1;MOCOS;FAM114A1;KHNYN;HCLS1;CTLA4;STARD4;LAT2;IL12RB1;TUBB6;ACLY;PLEK;EHD1;SIT1;C2CD2;VCL;ARL5B;DOK2;SH2B1;GPR68;ECH1;GPR153;CEBPB;SLC37A2;RAPSN;KLF12;VPS54;HTR2A;ARRB1;UBC;TNFRSF8;GPR132;FOSL2;CAMK2G;GRB2;PPP1R3F;SLC39A6;ANTXR2;ACADS;GGTA1;CDR2;FKBP5;ZMPSTE24;SGK1;ATP2B4;RHOB;F13A1;UNC45A;AKAP7;EVI5;WDR26…
gsea	GSE360_DC_VS_MAC_M_TUBERCULOSIS_UP	-0.320659	-1.40145	0.06639	0.30600185438128863	0.997	109/185	0.4059	ZDHHC18;MEF2C;OAS2;OASL;TRAFD1;CCL8;RIPK1;TRIM14;TAOK2;SASH3;MRC2;DYNC1H1;SYN3;ATP2A2;TIMP3;HEG1;PLIN1;ENPP2;STAT2;ARHGAP25;IFI35;ARID1A;IFIT1;NET1;MX1;MSC;TXNRD1;CD3D;IRF5;ATF5;IL1RN;NDST1;CD84;IFIT3;POLR3C;ALPI;EPB41;IRF9;NGFR;OSTF1;CCL4;LIPA;CCR7;MAPKAPK5;PTPN7;GBP1;CLIC2;FN1;CXCL10;LPIN1;XPO6;CH25H;UBTF;PIM2;DIAPH1;SP110;TRAF1;CXCL11;HSD11B1;TP53BP2;TNFAIP6;MAP3K4;IL3RA;IFITM1;JUP;PTGER4;GPR3…
gsea	GSE2405_0H_VS_1.5H_A_PHAGOCYTOPHILUM_STIM_NEUTROPHIL_DN	-0.303239	-1.40064	0.055876685934489405	0.30603929168988975	0.997	92/184	0.4036	RAB35;SART3;PIP4K2A;PTP4A3;RBM19;ITGA4;LAT;SASH3;MAP4K1;TCOF1;OTUD5;DNAJC5;ABHD8;IL16;OXA1L;HCFC1;CTNNBL1;DEF6;FAM78A;PRMT5;TXNIP;CD3D;SIT1;LRRC28;DNAJB1;GGCX;ABCB8;CACNA2D4;SH2B1;SYNRG;PKNOX1;DNM2;MAST3;MED29;AP4E1;STRN4;ZAP70;PSMD8;TEX261;WDR24;PIAS2;KLC3;RHOH;MEF2D;EXOSC10;PAG1;MTA3;CWC25;CRTC3;CPA3;LETM1;TBXA2R;FBRS;CDC40;BARD1;DHODH;ZNF408;APOOL;GABPB2;XPO4;SH3GLB2;PLCXD2;SNAI3;NSUN5;CAND2;Z…
gsea	GSE360_HIGH_DOSE_B_MALAYI_VS_M_TUBERCULOSIS_DC_DN	-0.358751	-1.40202	0.11440677966101695	0.3061180882500643	0.997	99/185	0.3996	EXOC6B;DENND3;OAS2;ACVRL1;CCL8;FCGR3A;IL10RA;STX11;SYMPK;CD163;CCL7;CD48;NDRG1;STK4;S100A9;HSP90B1;GLRX;BST2;TYMP;TUBB2A;CYBB;IFI44L;SERPING1;TRIM21;IFIT1;TRIM22;MSC;IFIT2;TLR1;ATF5;ANKRD12;IL1RN;VCAM1;S100A8;BCAT1;CRYBA1;IFNG;G0S2;IFI44;UBE2L6;ADA;CCL4;ACP2;CYP1B1;CCR7;PLXNC1;GBP1;ZKSCAN1;LRP8;VAMP5;TRAF1;VCAN;OLR1;CSF2RB;NCDN;MMP9;SQLE;TP53BP2;IFI6;RTN1;RNF19B;ICAM1;MX2;PARP2;RGS1;SPINK4;CHST2;…
gsea	GSE13229_MATURE_VS_INTMATURE_NKCELL_DN	-0.283698	-1.40158	0.023668639053254437	0.30613663066773283	0.997	83/174	0.3948	EXOC6B;ENTPD1;ARHGAP31;TMC6;STK10;ZNF571;TIMP3;NDST2;INPP4A;ZEB2;TAF3;ARHGAP30;CD200R1;CAMK2B;PKD1;XPOT;SS18;EN2;ACIN1;PCNT;SNX18;CHRNA3;COG6;FAM114A2;GFI1;CMKLR1;RBM22;TBX21;NDRG3;ACBD3;MRGPRF;GDPD3;ZNF251;ZNF383;WNT9A;MGAM;CLCA2;SLC39A13;PCYOX1;CNRIP1;RAD21;PRPF8;GPC1;NFATC1;EP300;ZC3H4;SLC25A28;PRDM1;ATP13A1;TERF1;NQO2;CALCOCO1;TRIM3;ZNF692;ATXN1L;ZBTB4;MFN1;CYTH1;QPRT;SNAP47;ANKHD1;TBCCD1;RB1…
gsea	GSE14769_UNSTIM_VS_360MIN_LPS_BMDM_DN	-0.300706	-1.40068	0.040404	0.306335	0.997	97/187	0.4437	EPS15L1;AOC3;HIVEP3;TRAM2;SPEN;ATXN2;SETD1B;ARFGAP1;ADAMTS4;IL10RA;ANGPT1;OTUD5;TAOK1;GFPT1;CAPNS2;VASH1;SUDS3;DOCK10;FAM114A1;ARFGEF1;CYP26A1;PJA2;GNA13;PIKFYVE;RARRES1;LRRC3;POLR3C;AKAP13;SLC30A6;ITPRIP;FGR;NPY5R;MED29;RHOG;ATP11A;AMBRA1;ACBD3;ETF1;RBL1;RNF139;EHBP1L1;CH25H;SP110;OLR1;TBC1D10B;CDK12;CCIN;CDKN2B;TNFSF4;CBX4;ZNF467;NFIX;MDM2;PAK2;SLPI;ZDBF2;BCL9;LAP3;PLTP;SF3B1;WAC;PDSS1;ASS1;ZNF…
gsea	GSE37605_C57BL6_VS_NOD_FOXP3_IRES_GFP_TCONV_DN	-0.303192	-1.4016	0.047186932849364795	0.30649461517132515	0.997	76/146	0.4402	HSD17B6;ARID5A;TMEM86A;TCOF1;WIPF2;GNS;HCLS1;VPS33A;CAPG;SERPING1;FCGR2B;TJP1;IRF5;SLC16A3;S1PR2;GNA13;FXYD1;VTA1;KLHL38;GMFG;NMT1;SERPINI1;IGLON5;OPA3;PLD4;DCAF15;SNX20;USP35;PHLPP2;CHAC1;JDP2;AK2;ARID5B;SLC38A7;ZFPL1;USP39;GPR132;MS4A1;STK38;LTA;YKT6;RPL3L;SESN2;ATP6V1B1;RAB3IP;SSTR3;KDM4A;SNAPC3;LSG1;PTGS2;HDAC7;MRPL45;NCOA5;SLC1A4;CYP26B1;PSTPIP1;KCNK5;ELL2;TAF7L;MED13;TYW1;POU3F1;CLPTM1;ESD;…
gsea	GSE7509_DC_VS_MONOCYTE_WITH_FCGRIIB_STIM_DN	-0.440375	-1.75611	0.012244897959183673	0.30685570138311097	0.633	97/185	0.3285	LAG3;CCR1;AXL;STRN;OAS2;OASL;TRAFD1;CCL8;SETD1B;RIPK1;ST3GAL5;TRIM14;IRF7;PLN;ARID5A;CD86;NDRG2;HEG1;OAS1;CCL7;LGALS9;ENPP2;BST2;STAT2;ARHGAP25;LCP2;RSAD2;IFI35;ACSL1;IFI44L;TRIM21;IFIT1;FPR2;RBMS1;MX1;HCK;SLC31A2;XAF1;IFIT2;PPFIBP1;MACF1;LILRB1;SOCS1;IFIT3;ADAR;ISG15;IRF9;BAK1;LAMP3;EIF4G3;IFI44;CXCL9;CACNA1A;ANKS1A;ZC3HAV1;ATF6;CTNS;STK17B;CHSY1;EVPL;SP110;CXCL11;LMO2;ZNF207;ZFP36;RNF19B;ADM;MX…
gsea	GSE40666_UNTREATED_VS_IFNA_STIM_EFFECTOR_CD8_TCELL_90MIN_UP	-0.328557	-1.39976	0.0780591	0.30697105659790813	0.998	98/176	0.4065	PREX1;NLRC5;HMOX1;ARHGAP31;PTP4A3;PTPN1;ITGAL;MYO1F;CD68;MIIP;SLC1A5;CD86;MARCKS;CTSA;ZNF335;LPXN;COTL1;CAPG;ACTA2;SCARB1;HSH2D;NAPSB;TRANK1;CD27;PDE1B;NDST1;EHD1;TLE3;CDYL2;BCAT1;BCAS1;CORO7;CFLAR;CHAD;TIGIT;MVP;ZBTB32;PI4K2A;SFXN1;PLCG2;ITGAM;TFEB;ITGAX;EBI3;JDP2;ACOT4;TMEM104;ZMIZ1;TGM2;TAP1;EHD3;ITGB7;RNF19B;RUNX3;HK1;RASA3;AHNAK;UBE2G1;WSCD2;ACAP3;VIM;BHLHE40;BMF;TRIM8;ITPRIPL2;SYNPO;WDR1;TK…
gsea	GSE21360_SECONDARY_VS_TERTIARY_MEMORY_CD8_TCELL_DN	-0.4128	-1.75137	0.00787402	0.30851463848123706	0.643	77/147	0.3864	MEF2C;EMP3;RAB3IL1;NCF1;SLC9A9;LAIR1;SLC36A1;CD300A;SLC1A6;TMEM86A;MAP4K1;GPR65;IL16;ADCY7;MICAL1;RNASE6;CXCR3;DOCK8;DIP2B;NRP1;MAN1C1;DHRS3;GAL3ST4;S1PR2;CHST12;GPR34;STEAP3;CX3CR1;FGD2;CMKLR1;FMNL3;ALOX5AP;MRGPRF;SLC46A1;TNIK;SRCAP;CMTM3;PIP5K1C;NFATC2;PRKAG2;PCCB;MARVELD1;CIITA;MYO7A;ABHD15;ACOX3;LMO2;TGFB3;RGS2;DERL3;MAPK14;FANCA;TMEM63A;TPCN1;NBEAL2;MFSD2A;FKBP14;SERTAD4;CCNJL;EZH2;ATP1A3;CH…
gsea	GSE10094_LCMV_VS_LISTERIA_IND_EFF_CD4_TCELL_UP	-0.315092	-1.39843	0.0724346	0.3088894142827687	0.998	89/175	0.3828	CAMKK2;GIMAP4;DOCK11;OSTM1;TRAPPC10;ITGAL;NCKAP1L;PLA2G15;ARHGAP30;PARP14;MICAL1;DOCK10;ARHGAP25;PEAK1;MORC3;ANKRD44;SEC24C;ZNF623;FAF2;GAA;BRWD1;HLTF;SYNRG;ZNF563;NFATC2IP;WNK1;BTRC;RBM27;ANKLE1;ZFC3H1;ZNF251;ANKH;CLINT1;IL9R;TM9SF3;HEXA;BTAF1;PAG1;HP1BP3;RBM33;MAPK11;ZNF318;PHC3;TMEM229B;PDPR;ATP2A3;PAFAH1B1;FEZ2;GRINA;HHAT;STK38;PCK2;UIMC1;SLC30A7;HABP4;DCUN1D4;CD200R1L;QPRT;SAMHD1;ZNF408;ARMC…
gsea	GSE360_T_GONDII_VS_B_MALAYI_LOW_DOSE_MAC_DN	-0.290134	-1.39358	0.0541586	0.3089012154943159	0.998	109/189	0.4204	SPEN;PIP4K2A;LRP10;IRF7;STK10;MYO1F;SLC1A6;SH3BP1;LY86;PYGM;PTGIR;OXA1L;LY6E;VASH1;GAS6;NAGLU;CD4;LGMN;DCHS1;CD33;SLK;PADI2;PLEKHM2;HSPA9;SLC31A2;GAS7;CTDSP2;DENND5A;P2RX4;SH2B1;POU6F2;PDCD11;LARP4B;ADA;UBE3C;TMEM184B;FCGBP;GTF2H3;CEACAM7;ATG9A;VAMP5;ZMIZ1;SDHB;MYO1E;TCF25;VPS45;ARSB;HPCAL1;SAMD4A;GRB2;SPINK4;UTRN;TMEM63A;HTR1E;SMYD5;GTF3C2;PHF20;TPST2;NR1H3;CDK16;TBCB;CYBA;C15orf39;DEGS1;PBX2;KI…
gsea	GSE3920_UNTREATED_VS_IFNA_TREATED_ENDOTHELIAL_CELL_UP	-0.370168	-1.398	0.13541666666666666	0.30892557957620936	0.998	88/167	0.3739	HLX;LAG3;LRP1;STAB1;CSF1;HMOX1;CD68;TMEM86A;CD86;CSF3R;CTSA;TLR7;CCL7;GLRX;CAPZB;FGL2;TREM2;CD33;EHD4;MS4A4A;PLEKHO2;SCAMP2;SLC31A2;HTR2B;SAMSN1;TBXAS1;CABYR;PLEK;SLCO2B1;SLC15A3;DAB2;P2RX4;CFLAR;ADAM17;SPP1;FXYD5;NAV3;MMP8;LIPA;PDE7B;PLXNA1;ITGAM;SNX30;SPTLC2;TIMP2;OLFML3;UBC;B4GALT6;CEP170;SNAP23;CD300LF;ACER3;ITGB2;TGFB3;MCFD2;RGS1;APOC1;IFITM1;FNDC3A;IL5;DOCK4;LAMP2;LAMP1;FABP7;TLR3;LRRC58;FB…
gsea	GSE17721_CTRL_VS_GARDIQUIMOD_0.5H_BMDC_UP	-0.284371	-1.39425	0.0435644	0.30906948682436775	0.998	84/182	0.372	PARP12;TRAFD1;KCNH2;PTPN1;LYPD8;DDA1;PLA2G15;SUPT6H;LAMA4;STAT2;DHX8;GTPBP1;OSBPL1A;ROCK2;COTL1;TLR1;MGA;RAB8B;CD5;GRK5;IL1RN;GNA13;USP15;GBP7;CD1D;P4HA2;STARD5;IQGAP1;TFEC;TTC7B;ATAD2B;MMP8;CASP1;PXN;RTN4;MSL1;INO80;AFF4;CRY2;SPTLC2;COL4A2;SOCS5;SQLE;SLC25A46;CD300LF;CDC23;TRIM39;BAIAP2;UBR1;GRIK5;OPA1;AQR;TECR;B3GNT2;ATAD1;TRIM41;CHUK;UBA1;GATA2;LRRC58;MYCBP2;FNBP4;ITGB1;SLC25A30;SIRPA;FTL;TNFR…
gsea	GSE14308_TH1_VS_NATURAL_TREG_DN	-0.307503	-1.39445	0.047151277013752456	0.3090800379119981	0.998	83/176	0.3453	GABRR2;LY6D;KCNH2;IL10RA;ARFGEF2;NADK;SIPA1L3;TCHP;SLC1A5;ROCK1;CALCRL;MFN2;LSP1;SEMA4C;RIN3;LPXN;ARNT;TIAM2;VPS39;GPR174;TARS2;HLA-E;ATXN2L;GSK3B;RNF44;NINJ1;CD3E;IL1RN;GNRHR;VPS13B;CALU;FBXO10;PLCG1;STARD5;PTPRCAP;TNRC6C;TRPC4AP;CAD;FRMD6;RBL1;AXIN1;ARHGEF1;TGFBRAP1;NFATC1;TBL1X;KCMF1;COG3;DERL1;EXT1;GADL1;ZNF692;ANGEL1;STAU1;SCMH1;TMCC1;C19orf33;ADH1C;FABP7;HLCS;KERA;NBR1;RHOT1;TDRD7;IRF1;MAPK…
gsea	GSE26890_CXCR1_NEG_VS_POS_EFFECTOR_CD8_TCELL_DN	-0.284191	-1.39808	0.025793650793650792	0.3091349582121389	0.998	80/174	0.3815	RASGRP3;LAIR1;SETD1B;RGS19;CD68;TCHP;CAP1;TBC1D9B;ZNF512B;PPP1R12B;COTL1;TTYH3;SIPA1L2;MAN1C1;SAMSN1;DHRS3;CDC42BPG;DHX29;HERC1;GSTM5;DENND5A;PPM1F;UBR5;VASP;PLCG1;ZNF25;CDC25B;STAP1;HDAC6;CALR;ADA;RASSF4;TMEM26;FMNL3;ALOX5AP;MTHFD1L;DNTT;CTNS;MPRIP;DMPK;TECPR2;SLC2A3;SEMA4B;B4GALNT1;FLNA;KLHL14;CD40;ATP6AP1;MLLT6;ITGB7;ZNF692;LTA;HABP4;SEC31A;ZNF638;GNPDA1;FAHD2A;KDM4A;RND3;BHLHE40;MLX;TMEM161A;…
gsea	GSE10239_NAIVE_VS_KLRG1INT_EFF_CD8_TCELL_UP	-0.302551	-1.39682	0.0655106	0.3091593765566797	0.998	81/175	0.3483	GIMAP6;HMGXB3;AKAP8L;MFNG;NCOA2;ARID5A;STK4;GAS6;MED13L;DOCK10;SLFN12L;PLEKHG2;RAB2B;BCL11B;HDAC5;SELPLG;ZZEF1;SIPA1L2;ST8SIA1;TNFAIP8L2;TLR1;NINJ1;RLF;CD84;IFIT3;TCP11L2;RAB12;NFKBID;CHST15;NR3C1;IRF9;UBR2;RASGRF2;PKNOX1;YEATS2;PI4K2A;SKI;RASGEF1A;KLF13;KLHL24;PDE7A;TREML2;IL6ST;MEF2D;IRF2BP2;UBN2;CTSS;TNIP1;PDK1;GLG1;RGP1;ZBTB4;SSH2;PPP1R3F;CNGA1;IDS;BMF;ALS2CL;ZFP82;MYCBP2;RBCK1;ARSK;TCN2;TRMU…
gsea	GSE5589_LPS_AND_IL10_VS_LPS_AND_IL6_STIM_IL10_KO_MACROPHAGE_45MIN_DN	-0.287924	-1.39847	0.028985507246376812	0.30921615267674063	0.998	94/175	0.4391	EXOC6B;LAIR1;TAOK2;ITGAL;APBB1IP;PPTC7;ITGA5;MSR1;SEMA4C;TAF3;PTGIR;CXCR3;FAM78A;TRIM21;MAN1A1;PRKG1;CCDC120;STEAP4;IL1RN;PLEK;LRRC28;GPN2;ZNF438;C3orf70;KPNA3;CD1D;CDK6;SPIRE1;SFN;SH3PXD2B;TIAM1;TTC7B;ELMOD3;LMLN;SLC30A4;SLAIN2;RHD;MMP13;WTIP;RNGTT;LRRC14;RHOH;NFATC2;PYGB;IL21R;TBL1X;ZBTB37;RPS6KA2;PIP4K2B;ZMAT3;CD99L2;LANCL2;MDM2;ETS1;TGM1;SFMBT1;EDNRB;CAMKK1;BRF1;CD276;STAMBPL1;PTPRA;UBE2V1;UB…
gsea	GSE18893_TCONV_VS_TREG_24H_CULTURE_UP	-0.320532	-1.3936	0.083682	0.30924258483482187	0.998	94/187	0.3622	TNFRSF1B;GIMAP4;GIMAP7;EMP3;DUSP3;NADK;CD68;KCNAB2;ADORA2A;INPP4A;SIRT2;CD48;MXRA8;GNS;LCP2;UPB1;CD274;AHNAK2;CDC42BPB;CAPG;ANXA6;TJP1;EXTL1;CD80;PARM1;NID1;TUBB6;RCN3;TLE3;CHST12;TCP11L2;SLC7A1;FAM98C;SLAMF9;DOK2;TG;OSTF1;CYTH3;ECH1;ZBTB32;FXYD5;RASSF4;SORCS2;GPR137B;PDCD1LG2;ITSN1;GPR183;AFF3;ARRB1;INTS4;MARVELD1;B4GALT6;HSPB1;LMO2;MEGF8;ITGB7;NFIX;SLC25A15;SLC34A1;RINL;LIMA1;RASA3;AHNAK;PTGER4…
gsea	GSE25123_CTRL_VS_ROSIGLITAZONE_STIM_MACROPHAGE_UP	-0.289751	-1.3949	0.0508475	0.3093313372765702	0.998	94/179	0.4351	SLC9A9;ZNF362;ITGA5;PARP6;RAB5C;RCC2;CD37;CAPZB;SUDS3;PRR12;CEP250;LGMN;ADAM8;DDX27;DIP2B;ELK4;OTUD7B;TP53I11;EYA3;NCOA7;HLA-E;MBD6;TLE3;TCP11L2;SHC1;EPB41;IL17RA;KLHL36;RBM22;DLGAP4;DDIT4;CEBPB;TRIM11;GPR18;AP2A1;KAZALD1;CCR7;SCAF1;TBL1X;LY9;GPR132;PAFAH1B1;ZNF467;LIPE;CALCOCO1;DGAT1;AKNA;EGR2;EGR3;CSK;GIGYF2;CYTH1;JUP;SAMHD1;DGKQ;PELO;ZNF689;PBX2;PSME3;ASS1;SF3B4;PIK3R4;FHOD1;MAD1L1;ISCU;STAT5B…
gsea	GSE36888_UNTREATED_VS_IL2_TREATED_TCELL_6H_UP	-0.382306	-1.3945	0.13062098501070663	0.3093432515142587	0.998	86/167	0.3317	TNFRSF1B;LRRC25;DENND3;NLRC4;CD14;MXD1;LILRB3;SLA;SERPINB9;GNG2;CCND3;TAOK1;SEMA4C;LILRA1;CASP5;RIN3;FCER1G;S100A9;FCGR2A;RAB31;FPR1;ETV3;FCGR2B;FPR2;PLEKHO2;SAMSN1;MYO1G;RUNX1;PIK3AP1;C5AR1;SLC7A7;LILRB1;EHD1;GK5;S100A8;SOCS1;VEGFA;CMIP;ELL;ARHGAP19;SH3PXD2B;EMP2;PLAC8;DDIT4;CEACAM3;DUSP22;S100A12;GPR137B;BEST1;HS3ST3B1;IL4R;EHBP1L1;TECPR2;SOS1;CXCL13;SPTLC2;CYTIP;GNA15;CCDC69;TNFRSF8;TOM1;MAP3K…
gsea	GSE16385_IFNG_TNF_VS_IL4_STIM_MACROPHAGE_ROSIGLITAZONE_TREATED_UP	-0.29606	-1.39565	0.0311284	0.30937143097068837	0.998	80/159	0.4192	ARG1;PDCD1;CAMK2A;CSPG4;KRT15;ITGA4;SH2B3;LILRB3;KRT6A;CLIC3;CD53;PEAK1;RILP;EPSTI1;BRPF3;HIC1;SAMSN1;DHRS3;SNX18;STX1B;CLCA1;MYL2;ALDOC;KRT81;FOXN3;PTGER2;SH3PXD2A;ABLIM3;AIPL1;STAP1;ITPKB;ZNF563;FBXO30;ABCA8;MRAP;IRF2BP2;ZC3H4;S100A7A;ZNF566;LINC02893;AQP11;CEP170;POM121;FAM83H;FRMD7;DERL3;ZNF527;PELI1;SSBP3;ARIH1;RNF145;CNOT6L;SACS;IFNB1;FBXO27;HOXA1;RASSF9;SNAI2;FATE1;MYADM;KPNA6;KCNK10;VPREB…
gsea	GSE24142_ADULT_VS_FETAL_DN2_THYMOCYTE_UP	-0.324789	-1.39584	0.0910931	0.30938057262292395	0.998	101/186	0.4132	MEF2C;LY6D;CAMK1D;ID3;MPP1;CALCRL;GRN;RAB11FIP5;DHX58;OAS1;TEP1;IGF2R;RSAD2;GBP6;ABCA1;OSBPL1A;MS4A6A;MAN1A1;PLD3;IFIT2;ITPR2;DHRS3;GSTM5;CD84;PTGER2;SERPINI1;ATP6V0A2;HLA-C;SLC37A2;CASP1;FRMD6;SLC30A4;LATS2;SYTL2;DIO2;DNTT;SMC1B;GTPBP2;IL6ST;KIF17;SUN2;SELL;RPS6KA2;HOXA9;HLA-B;CTSS;NCOA1;GOSR1;CD99L2;FEZ2;MKRN1;IFNGR1;PCK2;TBC1D24;SLCO3A1;PTPN22;RTP4;BLNK;TMEM63A;SNX9;INPP5K;B2M;DSTYK;ANAPC5;MCO…
gsea	GSE15735_CTRL_VS_HDAC_INHIBITOR_TREATED_CD4_TCELL_2H_DN	-0.306687	-1.39308	0.0581162	0.30941974825345797	0.998	83/179	0.3519	CD72;TLR6;ENG;NCF1;PLEKHO1;MICAL1;RECK;ZNF354C;DOCK10;PEAK1;LPXN;SELPLG;DNAJC15;ANXA6;EPSTI1;SMAP2;CDC42BPG;PLEK;RCN3;EHD1;CD79B;PARVG;RAB19;ART4;CD8A;SERPINI1;GZMM;EOMES;G0S2;ATP8B4;GPR68;PLAC8;SFXN1;AGTR2;NKG7;NTN3;F2R;CD302;FBF1;PIM2;CHSY1;ZNF2;B4GALNT1;GAB3;CAPRIN2;TM6SF1;ZNF318;MYO7A;ABHD15;USP11;C19orf38;HPCAL1;SHMT2;PTPN22;IGF2BP2;RHOQ;GATAD2A;DPP4;NBEAL2;MRI1;COL23A1;SLA2;SNAI3;TKT;SIDT1;…
gsea	GSE34515_CD16_POS_MONOCYTE_VS_DC_UP	-0.286882	-1.39503	0.0380762	0.3094455691158611	0.998	89/183	0.4212	EBF1;HIVEP3;ABHD4;SLC22A2;AKAP8L;ACVRL1;SULF2;ITGAL;ARID5A;SERINC3;ZNF512B;FGL2;IGF2R;YME1L1;PRKG1;GSK3B;DHRS3;CD5;CD27;TTC14;ACTR2;TP53BP1;MYO5A;KPNA3;ERCC6;ZBTB32;FMNL3;FRMD6;NKG7;PRICKLE2;JARID2;TNKS2;EBI3;CRY1;ALMS1;ATL2;STK17B;ZMIZ1;TNIP1;MYO1E;MCM9;CXCL11;CDKN2B;FLNB;TP53BP2;AGFG1;CASP8AP2;TNFAIP8;STAU1;IMPACT;CPM;IDS;ITPRIPL2;CDK5R1;YIPF5;FYN;FYTTD1;KCNK6;NRBF2;PLSCR1;TMEM30A;DLG1;SEC24D;C…
gsea	GSE16450_CTRL_VS_IFNA_6H_STIM_MATURE_NEURON_CELL_LINE_UP	-0.317207	-1.39385	0.038961	0.30946356218468246	0.998	95/183	0.4368	SSH1;GM2A;KCNQ4;KCNH2;MXD1;GPR182;CD86;CA10;TNS1;CPB2;CYP4F3;NDRG1;MICALL1;ICOS;KRT5;CYBB;NRP1;NCCRP1;TP53I11;SH3RF3;CTLA4;TXNIP;SLITRK1;GRHL3;SELP;GBP7;C3orf70;CD1D;CORO7;FBN1;DDX60;ADAM11;TIAM1;PLAC8;RASGEF1A;PRDM2;MB;FBLN2;ATP1A4;GATA1;MRAP;KLHL26;CPE;SLC22A8;MEF2D;FUT7;PHC3;NT5DC3;RAB3A;TBC1D20;RTP4;NTM;PPP1R3F;TPCN1;TMEM91;AKR1C4;INPP5K;GLYAT;LRP1B;ABCA4;CORO2A;LRRC8C;MMP2;SGK1;DTX3L;ZNF608;…
gsea	GARCIA_PINERES_PBMC_HPV_16_L1_VLP_AGE_18_25YO_7MO_CORRELATED_WITH_ANTIBODY_RESPONSE_POSITIVE	-0.488325	-1.39366	0.11914893617021277	0.3094711910047023	0.998	2024-06-20	0.1032	CD180;GGT5;INHBA;IL1RN;GML;PFKP
gsea	GSE7219_UNSTIM_VS_LPS_AND_ANTI_CD40_STIM_DC_DN	-0.327266	-1.39522	0.10294117647058823	0.30948673877817723	0.998	85/164	0.3678	CCR1;ABHD4;RSU1;ENTPD1;TNFSF13B;ADORA3;CD86;GNG2;LSP1;CCDC154;GLRX;MEF2A;FGL2;ADAM8;CAPG;TJP1;CSGALNACT2;ST8SIA1;CTLA4;LAT2;XKR9;NINJ1;CD3G;EHD1;TCIRG1;DDX55;GPR34;CD8A;TTC39C;MATK;TIGIT;GPR68;PLAC8;HPSE;SOAT2;CCR8;FBXO30;SYTL2;TGFBR3;ITGA1;ZYG11B;CD38;PAG1;TRAF1;MTA3;CCDC69;CD99L2;SQLE;GRINA;DGAT1;SMYD3;SLC20A2;SV2C;SNX9;WDR13;IRAK3;IFITM1;FNDC3A;HPGDS;CHRAC1;RGS16;ST3GAL4;PHAX;DEGS1;RUNX2;RBPJ;…
gsea	GSE21360_TERTIARY_VS_QUATERNARY_MEMORY_CD8_TCELL_DN	-0.356425	-1.39684	0.11040339702760085	0.309503	0.998	77/164	0.349	TNFRSF1B;MEFV;LY6D;ARHGAP31;MRAS;ITGA4;LPP;HEG1;PIK3R5;CMPK2;S100A9;CD36;FGL2;FAM114A1;LCP2;STAT1;CYBB;INHBA;NLRP3;PDE4B;MLKL;CD80;TLR2;SAMSN1;TLR1;TXNRD1;DTX2;JAKMIP1;ANTXR1;MMP14;VCL;NPLOC4;TPM4;CFLAR;CXCR6;ADAM17;HPN;LST1;CEBPB;TMEM26;DENR;PSMD8;PDE7B;EBI3;CMTM3;FSCN1;USP18;IL2RG;JAK2;IL12B;TRAF1;VCAN;FLNA;CD40;MS4A1;ICAM1;ETS1;SLCO3A1;PTPRJ;SIK1;IGF2BP2;SLAMF6;LCN2;SQSTM1;WDR1;N4BP1;LANCL3;PI…
gsea	GSE30962_ACUTE_VS_CHRONIC_LCMV_PRIMARY_INF_CD8_TCELL_UP	-0.327861	-1.3954	0.07	0.3095242442257181	0.998	98/178	0.419	RSU1;PRKD2;KIF21B;MFNG;NHSL2;GALNT10;RASAL3;APBB1IP;ADRB2;ZEB2;PIK3R5;ABCG1;GNS;ARHGAP25;BCL11B;PEAK1;SELPLG;KLF2;WFIKKN2;DNAJC15;IQGAP2;FAM78A;C1orf21;FCGR2B;ST8SIA1;TNFAIP8L2;TXNIP;BRWD1;SEMA4F;CX3CR1;SLC20A1;PLCG1;CACNA2D4;TTC39C;GZMM;PHF21A;KCNJ8;G0S2;TBX21;SUN2;RFX1;SLC2A3;LTB;GAB3;CEP97;TNIP1;ATP2A3;ITGB2;TYK2;STK38;ICAM1;SLCO3A1;FBRS;CMA1;CPM;ANTXR2;ZNF652;GZMA;HLA-A;RARA;CD96;SGK1;KRI1;SF…
gsea	GSE40273_XBP1_KO_VS_WT_TREG_DN	-0.329783	-1.39248	0.0618762	0.3097052572648808	0.998	98/186	0.3727	GIMAP4;GIMAP7;LYPLAL1;ZNF362;ITGA4;PTPN1;MYO1F;CD68;HERC2;CD86;LIX1L;NDRG2;CD180;MICALL1;GNS;CCDC88B;CXCR3;DDI2;MPEG1;GAN;CLIC4;WDFY4;CD80;PARM1;ITPR2;NID1;CDON;GRK5;NDST1;HERC1;FFAR2;GPR34;SEMA4F;SH3PXD2A;VAT1;SRMS;RASSF4;FMNL3;PLXNC1;GPR137B;KLF12;FSCN1;NFATC2;PLCD3;P2RY13;MARVELD1;SP110;TRAF1;SMG1;ZMAT3;MALAT1;FLNB;EHD3;CD300LF;RHBDF1;EVI2A;TRRAP;ADM;REV3L;MAL;PAWR;AHNAK;SLPI;NBEAL2;CMA1;STAU2…
gsea	GSE36476_YOUNG_VS_OLD_DONOR_MEMORY_CD4_TCELL_40H_TSST_ACT_UP	-0.308242	-1.3945	0.0327869	0.3097214063973888	0.998	92/180	0.4115	ASAP3;EPS15L1;N4BP3;OAS2;MYH11;GABRR2;CD93;MYCT1;SP1;C1QL1;ERAP2;LILRA4;CACNA1C;RAB8A;RSAD2;ADIPOQ;CYBB;SLC7A10;HIF3A;MYL3;OR51E2;PI15;GML;GFPT2;COL19A1;MN1;GNRHR;OR2H2;BCAT1;FFAR2;CD8A;BTK;RANBP17;AUTS2;ROBO4;COL8A2;ITGBL1;ITGAX;MPPED1;RARB;PMP2;HYAL1;MOXD1;GUSBP11;GUCA1B;OLFML3;GJA9;EPM2A;YWHAB;SLC6A15;ZNF646;HMGA2;HP;TAS2R13;GPRIN2;FOXC1;SSR1;HTR1E;OPRK1;JAK3;KLK10;GFER;DNAJC11;CGREF1;RHOBTB3;…
gsea	GSE27786_CD8_TCELL_VS_NKTCELL_DN	-0.294444	-1.39692	0.0289575	0.3097230604702313	0.998	98/179	0.3973	RNF10;TNFRSF1B;GIMAP5;LRP10;ITGA4;CHST11;ITGAL;ATP2A2;RETSAT;CAP1;GEM;BRAP;ACTN4;DOCK10;CD82;ZNF518B;INHBA;FPR1;FCGR2B;WWP1;HOXD9;PADI2;MX1;GAS7;FLT3LG;NR2F6;TMEM150A;TCIRG1;RASA2;AOAH;GFI1;RAPH1;SLC12A6;ABCA8;ATF6;ITGAX;RAB37;DTNBP1;TGFBRAP1;PYGB;TAB2;CD38;DIAPH1;PRDM1;MYO1E;ATP6AP1;SELENBP1;GMPPA;UBE2G2;SSR1;GATAD2A;HTR4;TECR;F2RL2;LAMP2;THBD;TMEM170B;FAHD2A;BHLHE40;UBA1;GPNMB;USP47;ITPRIPL2;TD…
gsea	GSE24142_EARLY_THYMIC_PROGENITOR_VS_DN3_THYMOCYTE_DN	-0.304534	-1.39584	0.0717213	0.30976205390666195	0.998	89/182	0.3881	HIVEP3;PDCD1;AXL;GRAP2;TMC6;LAT;ID3;GALNT10;MPP1;AKAP12;RPS6KL1;TCOF1;ABHD8;GFRA1;PTCRA;BCL11B;AAK1;SH2D1A;NRP1;MS4A6A;CTLA4;PLD3;ITPR2;ANGPTL2;ARHGAP9;CD3D;CD3E;SIT1;SOCS1;GFI1;TMEM120B;PLD4;ITK;ADA;CLK3;SLC37A2;TRIM11;ACTN1;FBLN2;CD28;PPT1;PTPRF;KLC3;RHOH;PGS1;TRAF1;HSD11B1;CBX4;TCF25;AGPAT3;IFNGR1;HPCAL1;SLC5A9;ETS1;SLAMF6;RAB3IP;SPINT2;EDEM1;MTF2;TMEM131;MLX;DEGS1;SLA2;IL34;PMEPA1;FKBP5;UBE2J…
gsea	GSE33374_CD8_ALPHAALPHA_VS_ALPHABETA_CD161_HIGH_TCELL_DN	-0.32617	-1.39702	0.084507	0.30989456870923265	0.998	110/185	0.4179	P2RX7;GIMAP4;SPNS1;AKAP8L;WAS;LAPTM5;VAV1;ABHD8;IFIH1;SUDS3;CD82;LONP1;IQGAP2;HLA-E;IFIT2;ARHGAP9;CD5;CD3E;CD27;CD3G;VCAM1;SIT1;RPS6KA4;TNK2;IFIT3;FIP1L1;ISG15;REPS1;DOK2;PFKP;RHOG;HPN;BOP1;CAD;FRMD6;NLK;SOAT2;CTSD;EFTUD2;PXN;JARID2;CXCL10;F2R;CD28;SUN2;GPC1;B4GALNT1;DIAPH1;TRAF1;SEPHS2;GOSR1;TAP1;NPEPL1;TNFSF11;ADAM22;ABCF1;STARD3;ITGB2;DGAT1;STIM1;PELI1;SMPD1;NBEAL2;AUP1;SLC39A8;PTGER4;ACAT2;CN…
gsea	GSE6259_BCELL_VS_CD8_TCELL_UP	-0.3086	-1.39257	0.0578842	0.3099499932495451	0.998	90/172	0.4023	SSH1;NCOA3;FMNL1;ITGAL;STK10;KCNAB2;HERC2;CLN3;CABLES1;NCF4;TNS1;TUBB2B;SLC17A5;NYNRIN;MEF2A;KHNYN;RSAD2;TUBB2A;LPXN;IGFBP4;OSBPL1A;KIT;ZZEF1;ADCY9;SIPA1L2;CXCR2;GPR45;EPB41L3;MN1;MMP14;SETDB2;TTC39C;GPR68;DDIT4;CYP1B1;CCR7;CMTM3;NUDT11;XYLT1;GPR183;SOS1;FUT7;EXOSC10;PRKAG2;SECTM1;ZMIZ1;SEPHS2;EIF3H;AHRR;PARP2;CD109;GPR146;MACC1;ZBTB4;HS6ST1;KIF5C;WWC3;FZD7;BMF;HMGCL;MICAL2;TMEM51;MTRF1;FUCA1;STO…
gsea	GSE32986_UNSTIM_VS_GMCSF_AND_CURDLAN_LOWDOSE_STIM_DC_DN	-0.340493	-1.39595	0.1111111111111111	0.30997039215207417	0.998	77/173	0.305	PREX1;TRAM2;LDLRAP1;C16orf54;APBB1IP;WDR81;PLCB2;CLN3;RCSD1;TPP1;SERINC3;CTSA;CD37;LGMN;ASXL2;CLCN7;LPXN;CNNM2;MSC;ZBTB40;TRANK1;CTDSP2;EHD1;CD84;EPB41;EVI2B;AKAP13;PLCG1;DYRK1B;GZMM;MFGE8;UAP1L1;PINK1;GPR18;ZAP70;CTSD;TTYH2;SENP8;KLHL24;SLC35C2;SLC39A13;GPR137B;KLF12;AMDHD2;GPR183;MAN2B2;HEXA;SUN2;SLC38A7;LY9;ZNF318;BLCAP;RPRD2;JMY;SLAMF6;TMEM63A;SMPD1;WWC3;CNOT6L;CLIC5;LAMP1;NFATC3;RUNX2;HERPUD…
gsea	GSE14769_UNSTIM_VS_120MIN_LPS_BMDM_DN	-0.346095	-1.3972	0.11316872427983539	0.3099788080616701	0.998	104/192	0.3687	AOC3;PTH1R;CSF1;GSDMA;RHBDF2;ID3;ARID5A;SELE;CLN3;PIP5K1A;STAT5A;OPTN;PARP14;IFIH1;VASH1;SRGN;C11orf96;CD274;RSAD2;CLIC4;NLRP3;MCL1;GPR174;SLC31A2;ZNFX1;IRF5;PDE1B;IL1RN;VCAM1;GNA13;RASA2;RAB12;SLC15A3;ISG15;SOCS7;VASP;TTC39C;SERPINE1;HIVEP1;ADAM17;GMEB2;TFEC;BCL2A1;SNX10;FRMD6;SLC30A4;EBI3;USP16;RPS6KA2;C15orf48;SP110;HLA-B;TGM2;RFFL;TNIP1;SOCS5;ZNF81;CDK12;GPR132;IGSF6;ZFP36;AKNA;DYRK2;PPP1R10;…
gsea	GSE17721_POLYIC_VS_GARDIQUIMOD_12H_BMDC_UP	-0.295296	-1.39611	0.045454545454545456	0.31006935950432646	0.998	94/177	0.4135	ADAP2;DSPP;LAT;IRF7;RABEP2;MIIP;CD86;PLEKHO1;C11orf96;CD274;LPXN;GBP6;KLF2;ACSL1;EHD2;TSPAN17;EPSTI1;IL12RB1;DUSP7;CDON;NTS;TLR9;ISG15;RBM15;PCYT1A;SFN;PKLR;RFX5;CLK3;ADNP;SLAMF8;DIO2;SULT1E1;CMTM3;USP12;SUN2;REST;PAG1;NLGN2;POU2F1;SHARPIN;MALAT1;TMEM229B;TNFSF4;CD300LF;RAB43;RAB22A;ANKRD27;MDM2;MX2;ST6GALNAC4;KDM3B;UTRN;SFMBT1;SPSB4;RASA3;SESN2;KLF15;MINK1;RARG;GRIN2D;RASA4;USP47;TMEM51;RNF115;P…
gsea	GSE9988_LOW_LPS_VS_ANTI_TREM1_AND_LPS_MONOCYTE_UP	-0.471521	-1.75667	0.0252632	0.31051096344602025	0.629	90/172	0.294	ENG;OSR2;OASL;LAIR1;ARHGAP31;LILRB2;IL10RA;MXD1;STX11;SLA;VAV1;FBXO42;STAT5A;GNG2;QKI;PIK3R5;FPR3;CYBB;ACSL1;CLIC4;NLRP3;PDE4B;PARP10;ARID1A;ADH1B;EYA3;FPR2;TAOK3;SAMSN1;PIK3AP1;ZNF436;GRAMD1A;THBS1;GAL3ST4;EHD1;EPB41L3;DCP2;TLR4;FFAR2;VASP;RAP2C;RHOG;CMKLR1;NIN;ADA;RBM22;SIX5;PLAC8;PSTPIP2;GAPT;PLXNC1;KDM1A;ZC3HAV1;IPPK;MYD88;EBI3;DNAJB6;FSCN1;CLEC4E;STK17B;TAB2;ARRB1;IL12B;TNFRSF9;TNIP1;ATP6AP1…
gsea	GSE22611_NOD2_TRANSDUCED_VS_CTRL_HEK293T_STIMULATED_WITH_MDP_2H_UP	-0.406376	-1.75243	0.00779727	0.31089394431088224	0.642	76/167	0.331	ULK1;GIMAP6;AP1M1;SPNS1;MEF2C;PDLIM7;OSTM1;CD93;STAM;CPEB4;CELF2;MXD1;ITGAL;LAPTM5;RABEP2;PLCB2;GNG2;LSP1;SIRT2;CMPK2;EIF2AK3;GNS;DOCK8;ABCA1;USE1;SCAMP2;IFIT2;DHRS3;TMEM127;NRBP1;TCP11L2;GMFG;CORO7;IRF8;RNF166;HIVEP1;CAPN10;FCRL1;DLGAP4;TMEM184B;GPR18;CCR7;PXN;SLC12A6;PTPN7;DIO2;TAC4;SEMA4B;RCAN2;NCOA1;ACOX3;SLC46A3;AGPAT3;ITGB2;EGR2;TMEM132E;CNOT6L;PTGER4;CPM;LAMP1;ARHGAP24;FAM3A;DPP7;TNFRSF14;…
gsea	GSE2706_UNSTIM_VS_8H_R848_DC_DN	-0.368621	-1.3916	0.1566265060240964	0.31111015405652576	0.998	101/176	0.3853	NLRC5;RNF213;OAS2;LILRB2;STX11;APOBEC3A;TFPI;CD48;CMPK2;PARP14;PTGIR;IFIH1;SKIL;LILRA5;STAT1;HERC5;HERC6;CD274;IFI35;INHBA;ETV3;SAMD9L;IFIT1;EPSTI1;XAF1;IFIT2;EIF2AK2;THBS1;IFIT3;ISG15;TRIM69;TMPRSS12;HIVEP1;INSIG1;G0S2;IFI44;ADA;CCR7;PLXNC1;GPR137B;GBP1;CXCL10;EBI3;DDX60L;NEURL3;USP18;REL;PARP9;MOXD1;PIM2;CYTIP;C15orf48;LILRA3;TRAF1;HYMAI;CXCL11;SLC9A7;CRLF2;PLAT;IFI6;SLFN5;TNFAIP6;SLC5A9;RGS1;M…
gsea	GSE15215_CD2_POS_VS_NEG_PDC_UP	-0.308075	-1.39037	0.0466019	0.3111745782121612	0.999	99/179	0.408	ZDHHC18;HIVEP3;ENG;SLC35E1;ENTPD1;ID3;ZNF571;CD163;SP1;VWF;STAT5A;TCOF1;MARCKS;S100A9;HCFC1;ACTN4;CCNT1;TYMP;CIDEC;NPTX1;C1orf21;CIDEA;MYL3;PLEKHO2;MED25;PPARD;NR2F6;CDON;NDST1;CEACAM21;MMP14;TRIB3;FGR;BDKRB1;CLDN11;KRT24;CMKLR1;PAX3;NUP43;COL8A2;PLXNA1;ARSA;ITSN1;DENND2A;PPT1;XYLT1;KRR1;REST;SETDB1;PIP4K2B;HYMAI;ZNF142;RPRD2;FZD1;RNF19B;ZNF692;SLC34A1;VIPR1;KLF15;GPR157;SAMHD1;JUND;GLYAT;MCOLN1;…
gsea	GSE7460_WT_VS_FOXP3_HET_ACT_WITH_TGFB_TCONV_UP	-0.310116	-1.39055	0.052	0.31120218808211825	0.999	90/172	0.3833	GATA3;KCTD10;C1QB;LEFTY2;TMC8;HMGXB3;STAC3;LAT;APC;SPPL3;PTGIR;ATP13A2;IGFBP4;ZZEF1;ATP10D;CYP19A1;TRAT1;TAOK3;PARM1;CDON;THBS1;RLF;USF2;FAM98C;FOXN3;SH3PXD2A;ITPRIP;MFGE8;IL17RA;INSIG1;FKBP15;FRMD6;KIF1B;HS3ST3B1;SYTL2;ITSN1;TREML2;TET1;HAL;RASSF2;ZYG11B;UBN2;ZNF668;KCMF1;FLNA;S1PR1;RBM33;MAPK11;CD40;ZFP36;NFIX;C19orf38;PDLIM4;SLC30A7;IKBKE;RASA3;GCM2;LDLR;DOCK4;AP2A2;SMAD7;MVD;IFITM5;FAM3A;RTF1…
gsea	GSE17721_PAM3CSK4_VS_CPG_24H_BMDC_DN	-0.271978	-1.39067	0.017964071856287425	0.31134393084931244	0.999	99/176	0.438	CLEC14A;KIF5B;TRAFD1;PSAP;MS4A7;DYNC1H1;CMPK2;GEM;NDRG1;GBP6;MCL1;EPSTI1;YWHAG;IFIT2;TLR1;LACTB;GSTM5;FGD3;MMP14;NMT1;GTF3C1;CYTH3;RBM22;FOXO1;DLGAP4;MAPRE2;MOV10;CYP1B1;LIPA;PXN;TNKS2;RBM42;MAPKBP1;WFS1;PGS1;LMBR1L;LY9;CD40;CDKN2B;ABCF1;AGFG1;MDM2;PDLIM4;FANCA;NUPR1;BLNK;INPP5D;AP1G1;SSBP3;PSMB10;PWP2;PRRX2;CANX;SERPINF1;TRIP12;PMEPA1;DHX38;WDR1;FNBP4;EZH2;TOR1AIP2;COPA;PABPN1;UTP6;ZFP64;APOBEC1…
[truncated: 4,311 more rows]
